# Supplementary material for: Mutagenesis screen uncovers lifespan extension through integrated stress response inhibition without reduced mRNA translation
Source: Nat Commun. 2021 Mar 15;12:1678. doi: 10.1038/s41467-021-21743-x (PMC7960713; doi:10.1038/s41467-021-21743-x)
Supplement: Supplementary file 4 — Supplementary Data 1 [file 41467_2021_21743_MOESM4_ESM.xlsx]

## Sheet: Sheet1
	Replicate	Strain	Treatment	Mean LS (days)	Difference (%)	dead/censored animals	P value; Mantel-Cox log rank method	Reference control	P value; Mantel-Cox log rank method	Reference control	Figure
	1 (11 02 18)	WT		21.42	0	132/32					Fig. 1e
		ppp-1(wrm10) II		26.49	23	92/24	p<0,0001	vs WT
		ppp-1(wrm15) II		26.9	25	111/43	p<0,0001	vs WT
	2 (20/11/16)	WT		19.82	0	81/10
		ppp-1(wrm10) II		23.42	18	89/11	p<0,0001	vs WT
	3 (10/10/16)	WT		20.36	0	94/9
		ppp-1(wrm10) II		25.09	23	75/25	p<0,0001	vs WT
	2 (07 04 17)	WT		21.11	0	67/30
		ppp-1(wrm15) II		25.09	19	62/24	p<0,0001	vs WT
	3 (29/03/17)	WT		21.26	0	121/14
		ppp-1(wrm15) II		24.6	16	113/7	p<0,0001	vs WT
	1 (21 10 18)	WT		19.96	0	80/23
		ppp-1(syb691) II		22.75	14	83/31	p<0,0001	vs WT
		ppp-1(syb728) II		23.04	15	73/37	p<0,0001	vs WT
		WT		21.43	0	75/27					Fig. 1f
	2 (16 09 18)	ppp-1(syb691) II		24.9	16	58/43	p<0,0001	vs WT
		ppp-1(syb728) II		25.47	19	51/56	p<0,0001	vs WT
	1 (28/08/16)	WT		22.11	0	73/9
		gcn-2(wrm4) II		24.28	10	73/11	p = 0,010377	vs WT
		pek-1(wrm7) X		25.56	16	79/21	p<0,0001	vs WT
	2(09 11 16)	WT		21.49	0	75/7
		gcn-2(wrm4) II		25.28	18	78/13	p<0,0001	vs WT
		pek-1(wrm7) X		24.04	12	75/7	p = 0,004266	vs WT
	3(30 10 16)	WT		20.03	0	71/23
		gcn-2(wrm4) II		24.13	20	69/9	p = 0,007354	vs WT
		pek-1(wrm7) X		24.21	21	53/39	p = 0,021492	vs WT
	(19 01 19)	WT		19.79	0	83/33					Fig. 1g
		gcn-2(wrm4) II		22.24	12	88/3	p = 0,000218	vs WT
		pek-1(wrm7) X		22.8	15	89/32	p<0,0001	vs WT
		gcn-2(wrm4) II; pek-1(wrm7) X		24.07	22	72/37	p<0,0001	vs WT
	1 (20 10 05)	WT		21.67	0	112/22
		iftb-1(wrm53) I		23.41	8	101/19	p = 0,007555	vs WT
	2 (20 10 05)	WT		23.12	0	95/45					Fig. 1h
		iftb-1(wrm53) I		25.73	11	77/68	p = 0,000190	vs WT
	1 (16 06 19)	WT	luciferase	22.76	0	60/41					Fig. 3f
		ppp-1(wrm10) II	luciferase	26.59	17	90/26	p<0,0001	vs WT RNAi(luc)
		ppp-1(wrm15) II	luciferase	26.87	18	68/29	p<0,0001	vs WT RNAi(luc)
		WT	M04F3.3	22.76	0	45/51	p = 0,905931	vs WT RNAi(luc)
		ppp-1(wrm10) II	M04F3.3	23.32	2	77/25	p = 0,170039	vs WT RNAi(luc)	p<0,0001	vs ppp-1(wrm10) II; luc(RNAi)
		ppp-1(wrm15) II	M04F3.3	23.18	2	72/40	p = 0,245433	vs WT RNAi(luc)	p<0,0001	vs ppp-1(wrm15) II; luc(RNAi)
	2 (13 10 19)	WT	luciferase	20.79	0	81/19
		ppp-1(wrm10) II	luciferase	25.82	14	61/37	p<0,0001	vs WT RNAi(luc)
		ppp-1(wrm15) II	luciferase	26.61	28	63/43	p<0,0001	vs WT RNAi(luc)
		WT	M04F3.3	21.81	5	74/19	p = 0,144674	vs WT RNAi(luc)
		ppp-1(wrm10) II	M04F3.3	20.93	1	74/19	p = 0,349183	vs WT RNAi(luc)	p<0,0001	vs ppp-1(wrm10) II; luc(RNAi)
		ppp-1(wrm15) II	M04F3.3	22.7	9	92/7	p = 0,001631	vs WT RNAi(luc)	p<0,0001	vs ppp-1(wrm15) II; luc(RNAi)
	1 (09 08 20)	Ctrl line 1		21.85	0	77/13					Fig. 3g
		kin-35 OE line 1		21.84	0	71/8	p = 0,871801	vs Ctrl line 1
	2( 03 09 20)	Ctrl line 1		23.44	0	77/44
		kin-35 OE line 1		22.97	-2	52/57	p = 0,310857	vs Ctrl line 1
	1 (10 07 19)	WT	luciferase	21.41	0	76/42					Supplementary Fig. 3e
		ppp-1(wrm10) II	luciferase	26.19	22	75/52	p<0,0001	vs WT RNAi(luc)
		ppp-1(wrm15) II	luciferase	28.59	34	62/46	p<0,0001	vs WT RNAi(luc)
		WT	C01A2.5	14.81	-31	82/22	p<0,0001	vs WT RNAi(luc)
		ppp-1(wrm10) II	C01A2.5	16.33	-24	83/36	p<0,0001	vs WT RNAi(luc)
		ppp-1(wrm15) II	C01A2.5	16.31	-24	84/26	p<0,0001	vs WT RNAi(luc)
	1 (03 09 20)	Ctrl line 2		23.04	0	55/34
		kin-35 OE line 2		23.52	2	28/52	p = 0,468786	vs Ctrl line 2
	2 (03 09 20)	Ctrl line 2		22.6	0	84/17					Supplementary Fig. 3g
		kin-35 OE line 2		21.04	-7	63/12	p = 0,006772	vs Ctrl line 2
	1 (03 09 20)	Ctrl line 3		23.81	0	44/45
		kin-35 OE line 3		22.94	-4	64/50	p = 0,147546	vs Ctrl line 3
	2 (05 10 20)	Ctrl line 3		22.49	0	75/13					Supplementary Fig. 3g
		kin-35 OE line 3		22.41	0	66/19	p = 0,184582	vs Ctrl line 3
	1 (28 06 17)	WT	luciferase	20.31	0	49/15
		ppp-1(wrm10) II	luciferase	25.87	27	44/27	p<0,0001	vs WT luc(RNAi)
		ppp-1(wrm15) II	luciferase	25.6	26	46/27	p<0,0001	vs WT luc(RNAi)
		WT	ppp-1	19.45	-4	51/12	p = 0,172333	vs WT luc(RNAi)
		ppp-1(wrm10) II	ppp-1	20.37	0	63/4	p = 0,957811	vs WT luc(RNAi)	p<0,0001	vs ppp-1(wrm10) II; luc(RNAi)
		ppp-1(wrm15) II	ppp-1	20.15	-1	58/17	p = 0,867597	vs WT luc(RNAi)	p<0,0001	vs ppp-1(wrm15) II; luc(RNAi)
	2 (30 07 17)	WT	luciferase	21.05	0	95/21					Fig. 4a
		ppp-1(wrm10) II	luciferase	26.28	25	65/33	p<0,0001	vs WT luc(RNAi)
		ppp-1(wrm15) II	luciferase	27.77	32	68/31	p<0,0001	vs WT luc(RNAi)
		WT	ppp-1	20.49	-3	63/37	p = 0,819891	vs WT luc(RNAi)
		ppp-1(wrm10) II	ppp-1	21.48	2	72/24	p = 0,044209	vs WT luc(RNAi)	p<0,0001	vs ppp-1(wrm10) II; luc(RNAi)
		ppp-1(wrm15) II	ppp-1	20.83	-1	80/16	p = 0,883359	vs WT luc(RNAi)	p<0,0001	vs ppp-1(wrm15) II; luc(RNAi)
	1 (10 08 18)	WT		21.11	0	57/13					Fig. 4b
		ppp-1(wrm10) II / +		26.23	24	42/32	p<0,0001	vs WT
		ppp-1(wrm15) II / +		27.12	28	47/26	p<0,0001	vs WT
	1 (6 11 18)	WT	DMSO	20.53	0	67/39
		WT	Est Val D1	24.73	20	57/48	p<0,0001	vs DMSO
		WT	Est Val D5	23.33	14	49/46	p = 0,000948	vs DMSO
		WT	Est Val D10	22.36	9	55/46	p = 0,009578	vs DMSO
	2 (27 06 18)	WT	DMSO	21.06	0	70/20					Fig. 5b
		WT	Est Val D1	24.62	17	53/33	p<0,0001	vs DMSO
		WT	Est Val D5	24.06	14	60/33	p<0,0001	vs DMSO
		WT	Est Val D10	24.26	15	54/38	p = 0,000105	vs DMSO
	1 (01 03 20)	WT	DMSO / luciferase	19.62	0	104/10					Fig. 5d
		WT	DMSO / kin-35	19.64	0	97/10	p = 0,624315	vs DMSO / luciferase
		WT	Est Val / luciferase	23.97	22	81/29	p<0,0001	vs DMSO / luciferase
		WT	Est Val / kin-35	20.69	5	99/5	p = 0,176560	vs DMSO / luciferase	p<0,0001	vs Est Val / luciferase
	2 (01 03 20)	WT	DMSO / luciferase	21.58	0	98/18
		WT	DMSO / kin-35	20.43	-5	90/23	p = 0,057948	vs DMSO / luciferase
		WT	Est Val / luciferase	25.11	16	69/39	p<0,0001	vs DMSO / luciferase
		WT	Est Val / kin-35	20.51	-5	83/31	p = 0,079818	vs DMSO / luciferase	p<0,0001	vs Est Val / luciferase
	1 (11 11 18)	WT	DMSO	19.45	0
		ppp-1(wrm10) II	DMSO	22.85	17		p<0,0001	vs WT DMSO
		ppp-1(wrm15) II	DMSO	22.18	14		p = 0,000704	vs WT DMSO
		WT	Est Val	25.5	21		p<0,0001	vs WT DMSO
		ppp-1(wrm10) II	Est Val	23.58	21		p<0,0001	vs WT DMSO	p = 0,413666	vs ppp-1(wrm10) II DMSO
		ppp-1(wrm15) II	Est Val	22.87	17		p<0,0001	vs WT DMSO	p = 0,387042	vs ppp-1(wrm15) II DMSO
	2 (13 01 19)	WT	DMSO	20.29	0	86/18					Fig. 5e
		ppp-1(wrm10) II	DMSO	25.45	25	75/47	p<0,0001	vs WT DMSO
		ppp-1(wrm15) II	DMSO	24.74	22	90/37	p<0,0001	vs WT DMSO
		WT	Est Val	23.99	18	68/31	p<0,0001	vs WT DMSO
		ppp-1(wrm10) II	Est Val	24.07	19	93/38	p<0,0001	vs WT DMSO	p = 0,133629	vs ppp-1(wrm10) II DMSO
		ppp-1(wrm15) II	Est Val	25.11	24	74/47	p<0,0001	vs WT DMSO	p = 0,711136	vs ppp-1(wrm15) II DMSO
	1 (20 08 20)	WT	DMSO	22.97	0	88/25
		WT	ISRIB	22.32	-3	69/38	p = 0,229536	vs WT DMSO
	2 (20 08 20)	WT	DMSO	21.16	0	95/14					Supplementary Fig. 5b
		WT	ISRIB	20.53	-3	93/8	p = 0,230088	vs WT DMSO
	1 (6 11 18)	WT	DMSO	20.53	0	67/39
		WT	Propa	17.7	-14	84/15	p<0,0001	vs DMSO
	2 (27 06 18)	WT	DMSO	21.06	0	70/20					Supplementary Fig. 5c
		WT	Propa	17.84	-15	66/20	p<0,0001	vs DMSO
	1 (09 06 19)	WT		19.57	0	95/14
		eIF2aS51A		22.18	13	102/20	p<0,0001	vs WT
	2 (14 07 19)	WT		20.32	0	78/18					Fig. 6c
		eIF2aS51A		24.22	19	75/25	p<0,0001	vs WT
	3 (09 06 16)	WT		21.54	0	64/34
		eIF2aS51A		24.73	15	74/29	p = 0,000142	vs WT
	4 (11 08 19)	WT		20.58	0	96/4
		eIF2aS51A		25.66	25	95/20	p<0,0001	vs WT
	1 (25 08 19)	WT	luciferase	21.62	0	78/29					Fig. 6g
		eIF2aS51A	luciferase	24.87	15	77/21	p<0,0001	vs WT RNAi(luc)
		WT	M04F3.3	21.95	2	79/23	p = 0,988349	vs WT RNAi(luc)
		eIF2aS51A	M04F3.3	22.97	6	79/35	p = 0,066634	vs WT RNAi(luc)	p = 0,002449	vs eIF2aS51D; luc(RNAi)
	2 (12 12 19)	WT	luciferase	18.98	0	90/13
		eIF2aS51A	luciferase	23.6	24	68/39	p<0,0001	vs WT RNAi(luc)
		WT	M04F3.3	18.8	-1	85/25	p = 0,930616	vs WT RNAi(luc)
		eIF2aS51A	M04F3.3	21.25	12	78/26	p = 0,001145	vs WT RNAi(luc)	p = 0,001458	vs eIF2aS51D; luc(RNAi)
	3 (14 10 19)	WT	luciferase	20.4	0	66/18
		eIF2aS51A	luciferase	23.87	17	69/24	p<0,0001	vs WT RNAi(luc)
		WT	M04F3.3	18.88	-7	67/27	p = 0,039434	vs WT RNAi(luc)
		eIF2aS51A	M04F3.3	19.32	-5	59/25	p = 0,111907	vs WT RNAi(luc)	p<0,0001	vs eIF2aS51D; luc(RNAi)
	4 (17 11 19)	WT	luciferase	21.12	0	68/31
		eIF2aS51A	luciferase	24.24	15	47/17	p = 0,000149	vs WT RNAi(luc)
		WT	M04F3.3	21.66	3	61/23	p = 0,386793	vs WT RNAi(luc)
		eIF2aS51A	M04F3.3	21.64	2	63/21	p = 0,556019	vs WT RNAi(luc)	p = 0,000285	vs eIF2aS51D; luc(RNAi)
	1 (11 10 20)	WT		20.48	0	122/30
		eIF2aS51D/+		17.97	-12	103/35	p<0,0001	vs WT
	2 (11 10 20)	WT		21.81	0	92/11					Fig. 6h
		eIF2aS51D/+		17.79	-18	106/22	p<0,0001	vs WT
	1 (25 08 19)	WT	luciferase	22.29	0	76/31
		eIF2aS51A	luciferase	24.51	10	68/30	p<0,0001	vs WT RNAi(luc)
		WT	ppp-1	21.85	-2	96/21	p = 0,796283	vs WT RNAi(luc)
		eIF2aS51A	ppp-1	22.6	1	76/39	p = 0,701082	vs WT RNAi(luc)	p = 0,000141	vs eIF2aS51D;luc(RNAi)
	2 (14 10 19)	WT	luciferase	20.4	0	66/16					Fig. 6i
		eIF2aS51A	luciferase	23.86	17	69/24	p<0,0001	vs WT RNAi(luc)
		WT	ppp-1	20.08	-2	91/23	p = 0,580457	vs WT RNAi(luc)
		eIF2aS51A	ppp-1	20.62	1	86/23	p = 0,724789	vs WT RNAi(luc)	p<0,0001	vs eIF2aS51D;luc(RNAi)
	1 (14 06 20)	WT	DMSO	20.24	0	83/29					Supplementary Fig. 6d
		eIF2aS51A	DMSO	25.2	24	91/32	p<0,0001	vs WT; DMSO
		WT	TM 20mg/mL	14.11	-30	112/3	p<0,0001	vs WT; DMSO
		eIF2aS51A	TM 20mg/mL	14.13	-30	128/1	p<0,0001	vs WT; DMSO
	2 (14 06 19)	WT	DMSO	18.51	0	90/33
		eIF2aS51A	DMSO	22.3	20	72/49	p<0,0001	vs WT; DMSO
		WT	TM 20mg/mL	15.1	-18	80/19	p<0,0001	vs WT; DMSO
		eIF2aS51A	TM 20mg/mL	15.35	-17	72/30	p<0,0001	vs WT; DMSO
