# Supplementary material for: Mutagenesis screen uncovers lifespan extension through integrated stress response inhibition without reduced mRNA translation
Source: Nat Commun. 2021 Mar 15;12:1678. doi: 10.1038/s41467-021-21743-x (PMC7960713; doi:10.1038/s41467-021-21743-x)
Supplement: Supplementary file 5 — Supplementary Data 2 [file 41467_2021_21743_MOESM5_ESM.xlsx]

## Sheet: Sheet1
Gene	Significant	log2FC(wt versus ppp-1)	-log10(p.value(wt versus ppp-1))
hizr-1	no	-0.0913071	0.143975
eel-1	no	-0.0912911	0.265058
hpo-32	no	-0.0912518	0.232006
dylt-1	no	-0.0912472	0.336623
Y57A10A.14	no	-0.0912183	0.113222
Y35H6.3	no	-0.0911849	0.13968
F33H2.8	yes	3.31988	1.5479
tsfm-1	no	-0.0911683	0.253678
acox-1.3	no	-0.0911464	0.391145
nhr-114	no	-0.0910913	0.310255
T24C12.3	no	-0.0910435	0.530581
fkb-2	no	-0.0909792	0.390245
ugt-26	no	-0.0909701	0.464344
C34B2.8	no	-0.0909675	0.463767
vet-6	no	-0.0908971	0.138952
hrp-1	no	-0.0908037	0.171305
F52G3.4	yes	2.76606	1.9654
T26C5.4	no	-0.0907984	0.303465
alh-12	no	-0.0907931	0.295566
rpl-24.2	no	-0.090792	0.377232
W08E12.7	no	-0.090771	0.267782
C34H4.2	no	-0.0906672	0.238623
F46G10.4	no	-0.0906589	0.583456
wht-4	no	-0.0906014	0.229975
T04D3.1	no	-0.0905933	0.274521
F59B1.8	no	-0.0905796	0.26352
madf-10	no	-0.0905415	0.242468
col-49	no	-0.0904823	0.554375
skr-14	no	-0.0904522	0.33144
Y54F10BM.3	no	-0.0904431	0.328754
R05G6.4	no	-0.0904265	0.514706
Y39G10AR.11	no	-0.0903703	0.299426
lip-1	no	-0.0903475	0.339347
tars-1	no	-0.0903365	0.425371
gpc-1	no	-0.0902604	0.141843
F38A6.4,F38A6.5	no	-0.0902539	0.173289
F38A6.4,F38A6.5	no	-0.0902539	0.173289
F10D11.4	no	-0.0901903	0.140608
sam-10	no	-0.0901728	0.199052
sec-15	no	-0.09012	0.33125
agmo-1	no	-0.0901059	0.115674
blmp-1	no	-0.0900587	0.496957
fbxa-29	no	-0.0900582	0.108613
yars-1	no	-0.0900437	0.496736
jud-4	no	-0.0900185	0.0891179
tbca-1	no	-0.0899889	0.165439
ect-2	no	-0.0899563	0.251575
let-526	no	-0.0899547	0.294353
ZK185.1	no	-0.0899457	0.435342
C25H3.17	no	-0.0899027	0.443878
T09B4.7	yes	2.01455	1.54522
clik-1	no	-0.0898842	0.210003
sek-3	no	-0.0898396	0.28604
T24E12.11	no	-0.0897891	0.0582741
psf-2	no	-0.089766	0.5524
T28D6.3	no	-0.0897252	0.257244
mrpl-30	no	-0.0897006	0.239775
Y71H2AM.20	no	-0.0896551	0.531827
Y45G12C.1	no	-0.089611	0.150082
K01G5.5	no	-0.0895762	0.202534
scav-6	no	-0.0894051	0.316296
hrg-4	no	-0.0893563	0.280892
ZK930.5	yes	1.94679	1.51719
M4.1	no	-0.0893142	0.510957
R13A5.9	no	-0.0892383	0.146704
D1014.5	no	-0.0891068	0.178205
atgl-1	no	-0.0891011	0.260656
Y48G8AL.5	no	-0.0890859	0.29165
gap-1	no	-0.0890132	0.429721
snr-5	no	-0.089011	0.358646
rpl-28	no	-0.0889759	0.166853
haf-4	no	-0.0889603	0.193753
arrd-13	no	-0.088947	0.188816
K02D10.8	no	-0.0889183	0.0719446
sptf-1	no	-0.0889151	0.335706
C56G2.3	no	-0.0888882	0.464268
mrpl-38	no	-0.0888795	0.390348
E02H1.6	no	-0.08887	0.326029
ubql-1	no	-0.0888681	0.497398
Y48G9A.6	yes	1.77616	2.05853
cyc-2.1,rpl-20	no	-0.08884	0.224235
cyc-2.1,rpl-20	no	-0.08884	0.224235
unc-73	no	-0.0888191	0.45649
unc-73	no	-0.0888191	0.45649
W10G11.2	no	-0.088782	0.242822
sma-3	no	-0.0887374	0.154184
lipl-5	no	-0.0887321	0.384979
pgp-6	no	-0.088729	0.344285
F48G7.8	no	-0.0886904	0.0567482
dlc-3	no	-0.0886002	0.280105
dlc-3	no	-0.0886002	0.280105
snf-1	no	-0.0885829	0.233425
mrpl-46	no	-0.0885657	0.212197
cav-1	no	-0.088559	0.115493
lgc-26	no	-0.0885187	0.204024
M117.1	no	-0.0884994	0.179682
fbxa-141	no	-0.0884579	0.183424
F37C12.21	no	-0.0884007	0.125591
Y43F8C.7	no	-0.0883401	0.439123
pdi-3	no	-0.0883032	0.518694
Y7A5A.1	no	-0.0882751	0.476933
cyk-7	no	-0.0882679	0.136703
dhhc-14	no	-0.0882046	0.245662
mrpl-51	no	-0.0881837	0.321697
mtx-1	no	-0.0881754	0.182118
copa-1	no	-0.0881152	0.303232
coq-4	no	-0.0880587	0.286367
ama-1	no	-0.088029	0.239182
ego-2	no	-0.0880001	0.170286
nduo-2	yes	1.61922	1.5388
nduo-2	yes	1.61922	1.5388
nduo-2	yes	1.61922	1.5388
Y51A2D.7	no	-0.0879179	0.232173
alh-9	no	-0.0878748	0.259596
D2024.5	no	-0.0877885	0.185817
F18A1.1	no	-0.0877452	0.0652217
cars-1	no	-0.087681	0.358834
fars-2	no	-0.0876782	0.638027
H06I04.5	no	-0.0876756	0.0893112
C32C4.1	no	-0.0876429	0.213518
act-3	no	-0.0876351	0.183495
hsp-3	no	-0.0876261	0.373921
C18H7.11	no	-0.0876158	0.155465
F20A1.10	no	-0.087607	0.512077
C49F8.3	no	-0.0875349	0.215485
hpo-29	no	-0.0875323	0.407587
zipt-7.2	no	-0.087466	0.169982
pbs-7	no	-0.0874146	0.472207
C49H3.9	no	-0.0873496	0.384732
inx-10	no	-0.0873387	0.203799
pitr-1	no	-0.0873169	0.574238
ham-2	no	-0.0871485	0.12091
C05D11.13	no	-0.0871017	0.295889
pfd-5	no	-0.0870289	0.284845
exl-1	no	-0.0870078	0.284646
F10D11.6	no	-0.087007	0.160629
msp-42	no	-0.0870011	0.126623
ifd-2	no	-0.0869876	0.305638
fbxa-140	no	-0.086984	0.0789137
let-92	no	-0.0869533	0.377702
noah-1	no	-0.0869188	0.227193
W05F2.4	no	-0.0868469	0.300363
pept-1	no	-0.0868034	0.446186
T27A3.7	no	-0.0867968	0.596656
K02F3.2	no	-0.0866698	0.355844
mocs-1	no	-0.0866519	0.223921
Y44A6C.1	no	-0.0866194	0.227295
cox-10	no	-0.0864748	0.214929
cdkr-3	no	-0.0864133	0.208034
nhr-7	no	-0.0864119	0.183228
T04A8.6	no	-0.0864086	0.196415
eif-3.H	no	-0.086403	0.407858
deps-1	no	-0.0864006	0.227295
dnj-14	no	-0.0863963	0.266984
nrf-5	no	-0.0863932	0.223558
F26E4.6	no	-0.086376	0.189821
acl-7	no	-0.086354	0.387681
F53F10.1	no	-0.0863494	0.214444
wah-1	no	-0.0863287	0.266062
acs-19	no	-0.08627	0.583156
Y69E1A.5	no	-0.0861839	0.243073
crm-1	no	-0.0861779	0.336531
Y59C2A.1	no	-0.0861697	0.250987
cdk-2	no	-0.0861696	0.246236
acs-2	no	-0.0860814	0.374642
nas-24	yes	1.36739	1.78729
F54E4.3	no	-0.0860645	0.212642
Y71H2AM.6	no	-0.0860118	0.158737
F43E2.6	yes	1.35233	1.72777
ZC8.6	no	-0.0859818	0.272336
laf-1	no	-0.0859557	0.324556
laf-1	no	-0.0859557	0.324556
Y4C6B.7	no	-0.0859482	0.199289
attf-5	no	-0.0859327	0.0999597
R09F10.3	no	-0.0859171	0.180106
H05C05.1	no	-0.0859017	0.394552
R10E8.8	no	-0.085842	0.164187
K09D9.11	no	-0.0858214	0.233477
ipp-5	no	-0.0856994	0.445753
ZK899.1	no	-0.085689	0.274569
C08F8.3	no	-0.0856517	0.304859
ZK637.2	no	-0.0856483	0.163433
T26E3.4	no	-0.0856296	0.459522
ver-3	no	-0.0855873	0.841244
F56C9.11	no	-0.0855492	0.395311
pqn-48	no	-0.0855093	0.303711
F29C4.2	no	-0.0855035	0.174725
C17H11.2	no	-0.0854541	0.196501
sucg-1	no	-0.0854054	0.430801
Y37A1B.5	no	-0.0853804	0.571774
spe-44	yes	1.26855	2.05792
Y37A1B.5	no	-0.0853804	0.571774
Y37A1B.5	no	-0.0853804	0.571774
Y37A1B.5	no	-0.0853804	0.571774
clec-104	yes	1.25718	1.56101
Y62H9A.5	no	-0.0853314	0.533867
rpl-27	no	-0.0852942	0.890918
M110.7	no	-0.0852167	0.169998
clec-119	no	-0.0851989	0.334999
clec-119	no	-0.0851989	0.334999
F09G2.1	no	-0.0851663	0.414046
B0019.2	no	-0.0850747	0.202616
irg-7	no	-0.0850691	0.362106
hsp-12.1	no	-0.0850623	0.0942723
igeg-1	no	-0.0850357	0.446129
efsc-1	no	-0.085009	0.145875
dap-3	no	-0.0849421	0.787476
B0395.3	no	-0.0849121	0.323636
abu-1	no	-0.0848989	0.173957
M176.5	no	-0.084888	0.242424
his-16	no	-0.0848723	0.0514137
Y57A10A.8	no	-0.0848582	0.107569
frm-2	no	-0.0848078	0.36145
ugt-7	no	-0.0847538	0.271975
D2005.7	no	-0.084733	0.348608
icd-1	no	-0.0847247	0.675037
M153.4	no	-0.0847223	0.153001
twk-42	no	-0.0846631	0.214351
lact-7	no	-0.08466	0.139332
mrpl-41	no	-0.0846121	0.250768
grsp-3	no	-0.0845294	0.0772781
let-268	no	-0.0843971	0.308618
rars-1,rpb-8	no	-0.0843577	0.58817
rars-1,rpb-8	no	-0.0843577	0.58817
his-74	no	-0.0843384	0.126481
ZC373.2	no	-0.0843237	0.220299
Y41D4B.4	no	-0.0843072	0.279495
F54C9.11	no	-0.0842891	0.178797
Y51A2D.14	no	-0.084289	0.266414
aps-2	no	-0.084246	0.324869
E02H4.4	no	-0.0842272	0.143404
C53H9.2	no	-0.0840872	0.881564
mua-3	no	-0.0840415	1.34594
rps-3	no	-0.0840089	0.406147
F54F11.6	no	-0.0839796	0.136703
R09B3.6	no	-0.0839534	0.0456659
E01A2.1	no	-0.0839517	0.325791
Y43F8C.18,ani-3	no	-0.0838698	0.163172
Y43F8C.18,ani-3	no	-0.0838698	0.163172
catp-5	no	-0.083865	0.48475
ent-2	no	-0.0837875	0.332561
chc-1	no	-0.0837511	0.28224
nsun-5	no	-0.0837456	0.178106
F53F4.18	no	-0.083729	0.147576
idhg-1	no	-0.0836765	0.380993
idhg-1	no	-0.0836765	0.380993
mif-2	no	-0.0835292	0.260541
spp-23	no	-0.0834348	0.287674
Y55F3BL.4	no	-0.0833851	0.218734
fust-1	no	-0.0833329	0.15399
phg-1	no	-0.0832704	0.115854
C34F11.5	no	-0.0832401	0.283169
Y48G8AL.10	no	-0.0832171	0.286634
R05F9.6	no	-0.0832077	0.630882
W02G9.4	no	-0.0831808	0.152537
Y18H1A.4	no	-0.0831731	0.231633
Y111B2A.12	no	-0.0831652	0.15545
C50B6.7	no	-0.0830852	0.185417
Y102A5C.36	yes	1.10993	1.76837
btb-6	no	-0.0830649	0.222771
B0261.5	no	-0.0830617	0.118267
D2045.2	no	-0.0830564	0.217366
C27B7.5	no	-0.0829962	0.19746
C32F10.8	no	-0.0829854	0.413299
Y39B6A.31	no	-0.082924	0.217169
F35D2.2	no	-0.0828911	0.133241
B0361.11	no	-0.0828604	0.109563
glr-5	no	-0.0828066	0.185104
F40H6.1	no	-0.0828011	0.440159
nstp-4	no	-0.0827321	0.337891
lbp-1	no	-0.0826912	0.332577
tin-44	no	-0.0826745	0.309755
D1046.4	no	-0.0826647	0.257277
C04F12.16	no	-0.0826567	0.223578
lec-5	no	-0.0826541	0.372018
csc-1	no	-0.0826499	0.239989
ctc-3	no	-0.0826287	0.398191
ldb-1	no	-0.08262	0.526321
Y14H12B.2	no	-0.0825941	0.231457
mrps-28	no	-0.0825881	0.142074
T23C6.4	no	-0.0825815	0.222835
apg-1	no	-0.0825412	0.447896
col-186	no	-0.0825244	0.250573
C01H6.3	yes	1.06492	1.42928
cchl-1	no	-0.0825189	0.241305
dre-1	no	-0.0825154	0.357924
nck-1	no	-0.0824841	0.592333
C44F1.1	no	-0.082457	0.157288
Y53C12A.10	no	-0.0824341	0.201658
C01F6.9	no	-0.0823981	0.141701
rps-18	no	-0.0823761	0.286689
plin-1	no	-0.0823724	0.2196
C01G10.8	no	-0.0823696	0.445164
wsp-1	no	-0.0823226	0.476401
col-127	no	-0.0823138	0.082394
atad-3	no	-0.0823097	0.479643
rpt-6	no	-0.0823079	0.263526
nlp-43	yes	1.03814	1.66856
nekl-2	no	-0.0822485	0.136983
elpc-2	no	-0.0822272	0.268245
mrpl-18	no	-0.0822271	0.217161
cyp-33C8	no	-0.0822126	0.679577
H03E18.1	no	-0.0821834	0.205002
mdt-15	no	-0.0821537	0.381037
unc-103	no	-0.0821504	0.146121
unc-103	no	-0.0821504	0.146121
rpl-43	no	-0.082118	0.222286
metl-2	no	-0.082097	0.151798
mpst-7	no	-0.0819506	0.571963
Y92H12BR.3	no	-0.0817797	0.377846
clec-166	no	-0.0817408	0.352316
F58A4.2	no	-0.0817149	0.109845
crf-1	no	-0.0816966	0.146237
nep-2	no	-0.0816933	0.306757
T07C4.12	no	-0.0816222	0.279597
W07E11.1	no	-0.0816198	0.263159
rsp-1	no	-0.0815993	0.141428
Y71F9AL.8	no	-0.0815059	0.387605
hrpu-1	no	-0.0814883	0.203476
tram-1	no	-0.0814456	0.423183
F44E7.9	no	-0.0813595	0.160922
B0353.1	no	-0.081358	0.517409
ZK228.4	no	-0.081334	0.241139
Y73F4A.1	no	-0.0813092	0.267268
R05H5.4	yes	0.992723	2.51521
guk-1	no	-0.0812578	0.275854
clec-147	no	-0.0812527	0.102398
chin-1	no	-0.0811938	0.224274
btb-3	no	-0.0811508	0.046
lpr-5	no	-0.0810452	0.116436
Y48G1BR.1	no	-0.0810282	0.168097
C53H9.3	no	-0.0809383	0.207012
lron-4	no	-0.0809216	0.0838246
F35H10.6	no	-0.0808884	0.250122
F14B6.3	yes	0.975548	1.7127
C53D5.1	no	-0.0808712	0.651879
fbxa-101	no	-0.0808274	0.349614
Y67A10A.7	yes	0.974141	1.34322
Y67A10A.7	yes	0.974141	1.34322
Y67A10A.7	yes	0.974141	1.34322
Y67A10A.7	yes	0.974141	1.34322
egl-6	no	-0.0808172	0.19097
marb-1	no	-0.0808112	0.390816
rpl-35	no	-0.0807622	0.151335
Y39B6A.3	no	-0.0806898	0.194677
nhr-11	no	-0.0806859	0.483754
F28B4.3	no	-0.0806649	0.293344
T16G12.4	no	-0.0806599	0.286019
M02B1.3	no	-0.0806486	0.322338
marg-1	no	-0.0806307	0.138502
djr-1.1	no	-0.0806093	0.29633
T02H6.11	no	-0.0805247	0.208325
grd-13	no	-0.0805059	0.121054
rgs-2	no	-0.0804914	0.172574
lsm-5	no	-0.0804462	0.259335
F22F7.7	no	-0.0804435	0.181298
cnep-1	no	-0.0803851	0.299626
C26B2.7	no	-0.0803576	0.418646
Y20F4.4	yes	0.944343	1.67615
Y54E5A.2	yes	0.943997	2.52098
F19C6.2	no	-0.080347	0.31625
rps-30	no	-0.0803284	0.226136
R08E3.1	no	-0.0803123	0.48455
C05C8.2	no	-0.0803012	0.265854
ZC302.3	no	-0.0802304	0.147063
rps-13	no	-0.0801669	0.318978
nas-3	no	-0.0801609	0.127286
csq-1	no	-0.0801128	0.466539
rps-7	no	-0.0800779	0.327132
ZK185.5	no	-0.0800627	0.231454
aat-4	no	-0.0800509	0.200783
rab-5	no	-0.0799446	0.280858
hprt-1	no	-0.079825	0.621948
F15E6.4	no	-0.0798124	0.119554
R02D5.8	no	-0.0797942	0.217673
let-413	no	-0.0797916	0.336057
C48E7.1	no	-0.0797902	0.238876
mrpl-20	no	-0.0797704	0.245519
imb-1	no	-0.0797537	0.28176
glrx-5	no	-0.0796752	0.460983
dhs-12	no	-0.079593	0.278778
F40A3.3	no	-0.0795766	0.586852
F35A5.8	no	-0.0795398	0.281477
nhr-42	no	-0.0795106	0.110469
nhr-42	no	-0.0795106	0.110469
clec-49	no	-0.0794019	0.183438
C34F6.1	yes	0.913256	1.49086
fbxc-46	yes	0.910025	1.61695
F35D11.5	no	-0.0793191	0.207988
cyp-36A1	no	-0.0792529	0.667092
pqn-57	no	-0.0792034	0.426844
F35E2.5	yes	0.904996	1.60098
tgt-1	no	-0.0791846	0.351805
pgp-4	no	-0.0791733	0.13127
mca-1	no	-0.0791552	0.312182
R10E4.1	no	-0.0791224	0.29675
nipa-1	no	-0.0790772	0.150267
rmd-1	no	-0.0789469	0.204049
sars-1	no	-0.0788572	0.647002
nlp-41	no	-0.0787745	0.178858
natb-1	no	-0.0787387	0.31319
arch-1	no	-0.0787238	0.288583
C08B11.9,arp-6	no	-0.0786611	0.325243
C08B11.9,arp-6	no	-0.0786611	0.325243
T09A12.1	no	-0.0785762	0.11779
flp-14	no	-0.0785555	0.160204
T20F5.7	no	-0.0785476	0.362179
vha-14	no	-0.0785468	0.451295
phat-2	no	-0.0785252	0.162585
K09E3.5	yes	0.887159	1.61158
F32H5.1	no	-0.0784314	0.356542
ears-1	no	-0.0783434	0.247579
vps-29	no	-0.0783319	0.348021
W03G11.2	no	-0.0782866	0.159899
T28H10.1	yes	0.880869	1.78858
pde-4	no	-0.0782659	0.314096
snr-4	no	-0.0782581	0.319484
mec-7	no	-0.0782073	0.238535
F57F4.4	no	-0.0781909	0.241573
C49A9.3,C49A9.4	no	-0.0781374	0.314417
C49A9.3,C49A9.4	no	-0.0781374	0.314417
C49A9.3,C49A9.4	no	-0.0781374	0.314417
dct-5	no	-0.07812	0.145115
nhr-99	no	-0.078082	0.156548
tir-1	no	-0.0780383	0.176494
spp-4	no	-0.0780181	0.266299
ZK1240.5	no	-0.0780001	0.0585153
F14F9.4	no	-0.077959	0.234761
F54D5.3	no	-0.0779092	0.547799
puf-9	no	-0.077895	0.269546
Y116A8C.24	no	-0.077888	0.157068
B0207.6	no	-0.0778187	0.391372
dhhc-7	no	-0.0778186	0.178945
gst-43	no	-0.077812	0.227511
uba-1	no	-0.077744	0.495112
lec-9	no	-0.0777359	0.386176
R02F2.9	no	-0.0777331	0.948761
Y116A8C.38	no	-0.0776841	0.362408
Y43F4B.9	no	-0.0775255	0.127864
magu-1	no	-0.0773882	0.272316
F02D8.5	no	-0.0773869	0.13011
trap-4	no	-0.0773352	0.412296
plep-1	no	-0.0772714	0.355071
gars-1	no	-0.0772016	0.440827
F57C2.5	no	-0.0771908	0.511778
ced-1	no	-0.0771786	0.243215
sec-22	no	-0.0771445	0.2369
dars-1	no	-0.0770959	0.401647
F07F6.4	no	-0.0770953	0.693819
pmp-4	no	-0.0770947	0.312915
Y51A2D.13	no	-0.0770749	0.293006
acl-13,dsb-1	no	-0.0770215	0.221021
acl-13,dsb-1	no	-0.0770215	0.221021
R193.2	no	-0.077011	0.323339
M163.1	no	-0.0769619	0.203933
col-13	no	-0.0769221	0.239106
bre-3	no	-0.0767735	0.420919
F49E2.5	no	-0.0767527	0.348226
C05C10.7	no	-0.0767349	0.174776
Y22D7AR.6	no	-0.0766532	0.146049
atfs-1	no	-0.0766046	0.235964
Y73F8A.26,Y73F8A.27	no	-0.0765691	0.141497
Y73F8A.26,Y73F8A.27	no	-0.0765691	0.141497
Y73F8A.26,Y73F8A.27	no	-0.0765691	0.141497
ctps-1	no	-0.0765553	0.284461
F31D5.1	no	-0.0765242	0.173045
F36G3.2	no	-0.0765238	0.182219
F36G3.2	no	-0.0765238	0.182219
ncs-2	no	-0.0765199	0.247387
cnnm-4	yes	0.818329	2.68495
pbs-3	no	-0.0764666	0.576196
Y7A9A.1	no	-0.0764517	0.504078
Y7A9A.1	no	-0.0764517	0.504078
F35C11.5	no	-0.076441	0.220015
Y59H11AR.4	no	-0.0763919	0.239595
F39B2.8	no	-0.0763846	0.227146
pas-2	no	-0.076242	0.496404
hpk-1	no	-0.0762398	0.18756
kin-32	no	-0.0760678	0.620206
F59B2.15	no	-0.0760362	0.138877
npr-24	no	-0.0760345	0.0689192
emc-1	no	-0.0760252	0.245883
gst-12	no	-0.0760178	0.169763
F22E12.1,Y32F6A.5	no	-0.075896	0.564291
F22E12.1,Y32F6A.5	no	-0.075896	0.564291
atic-1	no	-0.0758647	0.315029
F28H7.3	no	-0.0758585	0.243979
C24H12.4	no	-0.0758075	0.343666
faah-6	no	-0.075745	0.0434498
rpl-12	no	-0.0757149	0.32787
nol-1	no	-0.0756746	0.277967
btb-7	no	-0.0756374	0.152593
C35D10.3	no	-0.0755739	0.154498
F02A9.4	no	-0.0755669	0.351795
ZK121.2	no	-0.075513	0.272174
C24A1.3	no	-0.0754653	0.38994
ZK1320.2	no	-0.0753208	0.442283
ttb-1	no	-0.0753031	0.255325
C04F12.1	yes	0.788473	3.28085
acdh-2,ins-13	no	-0.0752811	0.396557
acdh-2,ins-13	no	-0.0752811	0.396557
tag-234	no	-0.0752231	0.446531
C41G7.9	no	-0.0751577	0.424048
Y73B6BL.14,Y73B6BL.288	no	-0.0751297	0.352243
Y73B6BL.14,Y73B6BL.288	no	-0.0751297	0.352243
Y73B6BL.14,Y73B6BL.288	no	-0.0751297	0.352243
F13E6.1	no	-0.0750414	0.297598
dsc-4	no	-0.0750392	0.514058
C02D5.4	no	-0.0750065	0.409744
dot-1.1	no	-0.0749513	0.249934
wve-1	no	-0.0749108	0.39094
rpl-23	no	-0.0748953	0.353479
R11A8.1	no	-0.0748841	0.165464
spat-2	no	-0.074882	0.257743
C17C3.1,C17C3.15	no	-0.0748415	0.439838
C17C3.1,C17C3.15	no	-0.0748415	0.439838
M01E11.1	no	-0.0748362	0.337288
cpna-1	no	-0.0748293	0.28287
C02B10.6	yes	0.77114	1.79755
C04F12.8	no	-0.0748193	0.592892
far-8	no	-0.074817	0.350825
ptr-21	no	-0.0747994	0.142727
ife-2	no	-0.0747933	0.379889
clec-142	yes	0.768715	1.97985
rpl-34	no	-0.0747883	0.145046
inx-13	no	-0.074713	0.241675
ZC373.5	no	-0.074707	0.111007
nas-1	no	-0.0747068	0.503226
K01C8.1	no	-0.0746921	0.606915
Y111B2A.1	no	-0.0746674	0.123589
Y73B3A.21	no	-0.0746496	0.355981
C06G3.6	no	-0.074634	0.73041
F36H1.3	no	-0.0746214	0.312608
rom-4	no	-0.0746063	0.310054
impk-1	no	-0.074598	0.17222
rpl-36	no	-0.0745745	0.258917
F35G12.11	no	-0.0744813	0.379617
wago-1	no	-0.0744672	0.345127
wago-1	no	-0.0744672	0.345127
catp-2	no	-0.0743779	0.0958946
T28C6.8	no	-0.0743702	0.173708
Y119C1B.6	no	-0.0743643	0.0337338
lgc-21	no	-0.0743135	0.314722
emb-8	no	-0.0742852	0.380235
sec-23	no	-0.0742475	0.187433
C04E6.4	no	-0.074149	0.17699
mrpl-45	no	-0.074075	0.40771
K07E3.1	no	-0.0740674	0.410186
T19D12.1	no	-0.0739463	0.455967
pat-9	no	-0.0739029	0.143918
C05C10.3	no	-0.0738477	0.334425
Y69A2AR.8	yes	0.736454	1.8716
R10E12.2	no	-0.0737815	0.159034
pxl-1	no	-0.0736359	0.209557
nhr-92	no	-0.0735803	0.169346
F14D2.8	no	-0.0735763	0.171026
F58H1.8	no	-0.0735761	0.700022
soem-1	no	-0.0735672	0.0863126
ech-1.2	no	-0.0735461	0.2755
pfd-3	no	-0.0734551	0.238738
ZC116.3	no	-0.0734381	0.412536
cpg-7	no	-0.0732965	0.260001
mrpl-49	no	-0.0732785	0.401056
ins-5	no	-0.0732694	0.0453605
W01C8.5	no	-0.0732693	0.281408
R10E4.11	no	-0.0732537	0.138848
F11E6.8	no	-0.0731523	0.132708
Y45F10D.4	no	-0.0731034	0.293294
C35C5.10	no	-0.0731032	0.12387
F54C9.3	no	-0.0729667	0.194868
F22E5.17	no	-0.0729639	0.152263
misc-1	no	-0.0728989	0.278305
rps-16	no	-0.0728768	0.283033
tat-4	no	-0.0728476	0.38076
cat-4	no	-0.0728384	0.588834
K02D3.1	no	-0.0728253	0.154677
F55H2.5	no	-0.0727166	0.363243
atp-5	no	-0.0726973	0.539943
lfi-1	no	-0.0726825	0.234838
F48E3.4	no	-0.0725705	0.222567
Y102A5C.5	no	-0.0725429	0.147614
F13H6.3	no	-0.0725345	0.187249
eif-6	no	-0.0724424	0.111828
Y57A10A.7	no	-0.0724351	0.101431
W01F3.2	no	-0.0724275	0.175669
ifb-2	no	-0.0724163	0.271902
mrps-21	no	-0.0723983	0.179376
nlp-10	no	-0.0723972	0.263292
acs-1	no	-0.072385	0.388131
acs-1	no	-0.072385	0.388131
cor-1	no	-0.0723775	0.102944
ZK973.8	yes	0.709648	3.42772
sgk-1	no	-0.07237	0.266768
C36A4.4	no	-0.0723631	0.262176
Y82E9BR.1	no	-0.0723497	0.0624206
srpa-68	no	-0.0722918	0.857416
gyg-2	no	-0.0722408	0.781014
lsy-13	no	-0.0721777	0.53504
che-13	no	-0.0721659	0.0663965
F54F7.2	no	-0.0721586	0.233868
srp-1	no	-0.0721573	0.183952
F21D5.1	no	-0.0721513	0.4837
C47B2.2	no	-0.0721282	0.244202
npr-15	no	-0.0721204	0.0602292
D1081.10	no	-0.0721161	0.0305637
F37B12.1	no	-0.0720485	0.426138
aptf-2	no	-0.0720017	0.279445
cct-3	no	-0.0719202	0.311772
mec-12	no	-0.0718852	0.124359
gst-16	no	-0.0718615	0.229984
clec-41	no	-0.0718517	0.425711
T20B12.7	no	-0.0718423	0.252299
tag-123	no	-0.0718345	0.219066
nduf-5	no	-0.0717082	0.331405
W01D2.1	no	-0.0716957	0.233253
daf-22	no	-0.0716925	0.365976
toca-1	no	-0.0716102	0.230673
Y56A3A.19	no	-0.0716096	0.524783
szy-2	no	-0.0715658	0.333809
col-90	no	-0.0714594	0.34591
gsr-1	no	-0.0714068	0.28701
ttr-40	no	-0.0713956	0.3826
rpl-26	no	-0.0713197	0.231268
T12G3.4	no	-0.0713108	0.247885
rab-35	no	-0.0713067	0.308854
F11F1.1	no	-0.0712874	0.228256
C46F11.6	no	-0.0712541	0.117079
Y75D11A.3	no	-0.0711879	0.356052
M57.2	no	-0.0710765	0.244063
cpx-1	no	-0.0709881	0.103418
ugt-31	no	-0.0709501	0.267696
gop-2	no	-0.0709382	0.43731
C53D6.7	no	-0.0708297	0.167427
dpyd-1	no	-0.0707684	0.209506
ptr-16	no	-0.0707613	0.110333
C45E5.1	no	-0.070759	0.274427
gcsh-2	no	-0.0707155	0.206424
F32D8.3	no	-0.0706643	0.210826
ced-3	no	-0.0706256	0.188853
nduf-2.2	no	-0.0706162	0.438413
skr-2	no	-0.070616	0.198133
ZC449.5	no	-0.0705956	0.358898
C46E10.9	no	-0.0705713	0.149518
dpy-11	no	-0.0705056	0.332953
R07E3.6	no	-0.0704757	0.726859
tsp-7	no	-0.0704518	0.166986
rbm-28	no	-0.0704286	0.211424
tut-1	no	-0.0704074	0.191657
egl-18	no	-0.0703835	0.339727
C34C12.4	no	-0.0703585	0.228608
D2030.12	no	-0.0703575	0.173499
mrp-5	no	-0.0702961	0.372818
bli-2	no	-0.0702813	0.230834
F53G12.9,rpl-7	no	-0.0702729	0.466471
F53G12.9,rpl-7	no	-0.0702729	0.466471
K12H4.7	no	-0.0702459	0.328564
Y39A1A.21,Y39A1A.22	no	-0.0702197	0.220084
Y39A1A.21,Y39A1A.22	no	-0.0702197	0.220084
C52D10.3	no	-0.0701901	0.300766
C52D10.3	no	-0.0701901	0.300766
elo-2	no	-0.0701752	0.255031
asm-1	no	-0.0701623	0.143662
abcf-2	no	-0.0701027	0.575556
ntl-2	no	-0.0700771	0.26556
rop-1	no	-0.0699917	0.24282
bath-40	no	-0.0699636	0.398351
D2030.3	no	-0.0699593	0.308259
wee-1.2	no	-0.0698316	0.0690381
knl-3	no	-0.069791	0.261715
ZK1320.11	no	-0.0697861	0.16457
gyg-1	no	-0.0697498	0.193406
rpn-11	no	-0.0697288	0.330305
F13E9.15	no	-0.0697039	0.758461
Y37D8A.19	no	-0.0697013	0.21908
sco-1	no	-0.069686	0.559322
mai-2	no	-0.0695197	0.361065
F55A12.2	no	-0.0695102	0.266512
K04G2.9	no	-0.0695068	0.22808
hda-4	no	-0.0693129	0.21785
H04J21.1	yes	0.652306	1.50654
Y48G10A.1	no	-0.0693116	0.181055
F37C4.8	no	-0.0692971	0.181834
T05C3.6	no	-0.0692426	0.201809
C24H11.2	no	-0.0691389	0.103303
Y48B6A.13	no	-0.0691379	0.205047
gpa-7	no	-0.0690142	0.189808
isp-1	no	-0.0689435	0.187643
pgl-1	no	-0.0688853	0.157479
uig-1	no	-0.0688759	0.3122
nmt-1	no	-0.0688007	0.209097
cdh-1	no	-0.0687826	0.216964
bub-3	no	-0.0687514	0.247762
vha-6	no	-0.0687337	0.259109
C25E10.8	no	-0.068727	0.0973314
myo-5	no	-0.0687018	0.210676
F09C12.8	no	-0.0686979	0.247365
F09C12.8	no	-0.0686979	0.247365
F09C12.8	no	-0.0686979	0.247365
F30H5.4	no	-0.0686729	0.419411
ugt-45	no	-0.0686514	0.219997
Y43F4B.5	no	-0.0685273	0.245347
ZK1236.5	no	-0.0685137	0.197553
aly-3	no	-0.0683943	0.285534
Y92H12BL.1	no	-0.0682472	0.184634
myrf-2	no	-0.0682219	0.307466
lec-10	no	-0.0682069	0.163407
F55G1.15	no	-0.0681523	0.121968
erm-1	no	-0.0681348	0.336296
mdt-27	no	-0.0680305	0.201283
unc-87	no	-0.0680243	0.360207
Y50C1A.2	no	-0.0680182	0.375655
frl-1	no	-0.0679455	0.2904
snf-9	no	-0.0679431	0.208596
ZK507.1	no	-0.0679246	0.199565
puf-5	no	-0.067913	0.471918
mrpl-50	no	-0.0678617	0.429182
lec-6	no	-0.0678415	0.381784
acs-5	no	-0.0677634	0.198569
gska-3	no	-0.067757	0.145812
pgk-1	no	-0.0677551	0.196483
C01B10.6	no	-0.0676849	0.322809
Y48A5A.1	no	-0.0676025	0.181931
rgs-5	yes	0.627249	1.96456
nhr-266	no	-0.0675994	0.252198
sup-12	no	-0.0675273	0.130202
aat-2	no	-0.0675092	0.158489
C11H1.2	no	-0.0674812	0.107789
rhr-1	no	-0.0674582	0.239728
T15B12.2	no	-0.0674579	0.1052
cdr-1	no	-0.0673939	0.395343
T22D1.3	no	-0.0673563	0.213799
kin-10	no	-0.0673372	0.288625
C37C3.7,ttr-33	no	-0.0673348	0.213843
C37C3.7,ttr-33	no	-0.0673348	0.213843
adsl-1	no	-0.0673185	0.523933
clec-266	no	-0.067301	0.255427
ZK1320.3	no	-0.067265	0.246747
igcm-4	no	-0.067204	0.166085
pbo-4	no	-0.0671835	0.233039
T16A1.2	yes	0.619927	1.92541
pot-2	no	-0.067181	0.297998
ZK1127.5	no	-0.0671422	0.178868
C06H5.6	no	-0.0670921	0.150581
F29B9.8	no	-0.0670706	0.176278
F39E9.10	no	-0.0670395	0.0817536
D1044.6	no	-0.0670295	0.338301
clh-3	no	-0.0669595	0.225284
fbxa-19	no	-0.0669564	0.10611
Y106G6H.8	no	-0.0669497	0.111549
Y116A8C.23	no	-0.0669332	0.444046
hil-2	no	-0.0669069	0.155845
D2023.4	no	-0.0668952	0.168649
F28C6.8	no	-0.0668869	0.356671
T21E3.2	yes	0.613448	2.02879
F32B5.9	no	-0.0668306	0.0316467
rpb-9	no	-0.0667779	0.216555
tppp-1	no	-0.0667548	0.502209
F48F7.6	no	-0.0667439	0.171866
cdc-26	no	-0.0667436	0.275842
zipt-2.1	no	-0.066725	0.436017
F54A3.2	no	-0.0666856	0.213998
fipr-21	no	-0.0666826	0.279104
T05A7.7	no	-0.0666558	0.146574
C16C10.2	no	-0.0666211	0.306318
nucb-1	no	-0.0665599	0.244489
F07G6.10	no	-0.0665492	0.122385
C09B7.2	no	-0.0665469	0.188869
C34D10.2	no	-0.0664729	0.290049
ZK430.5	no	-0.0664155	0.188459
C15F1.1	no	-0.0663226	0.197053
T11G6.2	no	-0.0662977	0.476913
Y17G7B.20	no	-0.0662931	0.135634
ebp-1	no	-0.0662196	0.0995999
klf-3	no	-0.0662	0.244993
frk-1	no	-0.0661871	0.277039
C35E7.10	no	-0.0661787	0.370164
F52B5.7	no	-0.0661609	0.208205
E03H4.8	no	-0.0660704	0.279906
Y54E10A.6,dnc-6	no	-0.0659764	0.192551
Y54E10A.6,dnc-6	no	-0.0659764	0.192551
git-1	no	-0.0659499	0.304018
his-25	no	-0.0659241	0.250411
ZK669.3	no	-0.0659043	0.484713
adm-2	no	-0.0658634	0.314516
F15H10.7	no	-0.0658482	0.183898
nhr-46	no	-0.0657978	0.261969
csn-5	no	-0.0657453	0.211909
F20G2.2	no	-0.0656373	0.321384
unc-116	no	-0.0656143	0.750376
F43B10.1	no	-0.0655937	0.163919
M04F3.3	yes	0.59534	1.85648
sem-2	no	-0.0655731	0.157977
clpf-1	no	-0.0655524	0.167176
C39B5.5	no	-0.0655424	0.351795
tig-2	no	-0.0654973	0.132268
pqn-83	no	-0.0654675	0.131063
K08A2.1	yes	0.592126	1.79137
C34B2.5	no	-0.0654555	0.351055
pfd-4	no	-0.0654106	0.450119
W02G9.3	no	-0.06533	0.214012
W02G9.3	no	-0.06533	0.214012
pgp-9	no	-0.0653265	0.204223
Y55F3BR.1	no	-0.065319	0.312397
Y106G6H.14	no	-0.0653138	0.188749
mcm-7	no	-0.065278	0.205377
C39E9.8	no	-0.0652157	0.241453
F56G4.6	no	-0.065215	0.667994
fbxa-94,fbxa-95	no	-0.0651727	0.225285
fbxa-94,fbxa-95	no	-0.0651727	0.225285
Y17G7B.12	no	-0.0651619	0.313199
tbc-10	no	-0.0651604	0.303183
mrpl-12	no	-0.0651182	0.319134
K10F12.6	no	-0.0650639	0.397797
C49A9.10	no	-0.0650294	0.129329
F10E9.5	no	-0.065029	0.24879
cysl-1	no	-0.0650259	0.193025
C18B2.5	no	-0.0649708	0.240478
Y54G11A.7	no	-0.0649333	0.282142
zmp-4	no	-0.0649036	0.227167
D2007.1	no	-0.0648723	0.163567
C38C3.3	no	-0.0648235	0.144058
nath-10	no	-0.0648212	0.175865
lbp-4	no	-0.0647991	0.198908
cisd-1	no	-0.0647946	0.322165
dohh-1,rpb-6	no	-0.0647594	0.129626
dohh-1,rpb-6	no	-0.0647594	0.129626
F15D3.4	no	-0.0647058	0.265114
dus-2	no	-0.0646694	0.273007
Y54G2A.23	no	-0.0646404	0.244976
F56F10.1	no	-0.0646212	0.338566
F42A6.6	no	-0.0646107	0.151881
hpo-35	no	-0.0645915	0.908683
F32D8.4	no	-0.0645237	0.287693
ule-1	no	-0.0645218	0.186878
ceh-86	no	-0.0645176	0.0563143
zig-3	no	-0.0645096	0.307252
taf-11.3	no	-0.0644476	0.0872697
pqbp-1.1	no	-0.0644426	0.3024
C10C6.7	yes	0.565781	2.0827
Y71H2B.2	no	-0.0644149	0.193995
apy-1	no	-0.0643951	0.219362
gst-1	no	-0.0643459	0.39605
Y10G11A.1	no	-0.0643194	0.197809
D1081.9	no	-0.0642987	0.142209
F46G10.2	no	-0.0642287	0.244067
Y79H2A.3	no	-0.0641173	0.341838
R10E8.6	no	-0.0640936	0.371872
C09E8.1	no	-0.064086	0.20969
F10D2.10	no	-0.063947	0.117425
T14G10.5	no	-0.0639392	0.297266
mxl-3	no	-0.063937	0.536603
K10D6.4	no	-0.0639323	0.166741
F18A11.5	no	-0.0638755	0.423525
ges-1	no	-0.0638128	0.314419
vps-4	no	-0.0637742	0.269561
F26C11.1	no	-0.0637701	0.116438
F10C2.3	no	-0.0637446	0.109366
zer-1	no	-0.0637017	0.248057
ell-1	no	-0.0636522	0.43993
ell-1	no	-0.0636522	0.43993
best-26	yes	0.557524	2.186
ell-1	no	-0.0636522	0.43993
scav-4	no	-0.0636055	0.341593
mans-4	yes	0.556235	1.71965
cup-4	no	-0.0635859	0.143668
nlt-1	no	-0.0635369	0.271756
Y53C12B.2	no	-0.0634514	0.235711
col-41	no	-0.063436	0.098764
cup-14	no	-0.063372	0.202604
F09G2.2	no	-0.0633622	0.120366
oac-14	no	-0.0633441	0.152173
egg-6	no	-0.0633324	0.26107
oct-1	no	-0.0632878	0.130752
tsp-9	no	-0.0631885	0.153974
glrx-22	no	-0.0631737	0.192837
frpr-9	no	-0.0631521	0.488977
F10D7.3	no	-0.0631497	0.646799
irld-6	yes	0.548619	1.59242
Y57A10A.26	no	-0.0631149	0.165886
dnj-4	yes	0.546824	1.57778
ccg-1	no	-0.0630948	0.279016
ccg-1	no	-0.0630948	0.279016
ccg-1	no	-0.0630948	0.279016
T28C6.5	no	-0.0630907	0.124792
mrpl-9	no	-0.0630109	0.387719
clp-7	no	-0.0628616	0.214639
lpd-9	no	-0.0628321	0.221972
F53F8.5	no	-0.0628119	0.219972
zig-1	no	-0.0627945	0.202516
pept-3	no	-0.0627463	0.232723
rpoa-49	no	-0.0627087	0.182643
eif-2alpha	no	-0.0627023	0.139339
lgc-44	yes	0.542894	1.93538
F58A6.1	no	-0.0626667	0.173256
btb-2	no	-0.0626247	0.12248
F42A10.5	no	-0.0626167	0.141281
pas-5	no	-0.0625595	0.337653
glh-2	no	-0.0625169	0.17998
F44G4.2	no	-0.062443	0.276061
dpm-3	no	-0.0624275	0.201583
cept-2	no	-0.0624178	0.307184
npp-13	no	-0.062351	0.226775
ZK370.8	no	-0.0623459	0.556208
dhs-11	no	-0.0622615	0.290524
hil-4	no	-0.0622187	0.132679
hars-1	no	-0.0621794	0.298236
col-141	no	-0.0621721	0.094941
atg-7,let-70	no	-0.0621462	0.230625
atg-7,let-70	no	-0.0621462	0.230625
snx-3	no	-0.0620786	0.301401
R06A4.2	no	-0.06198	0.480441
W09D10.1	no	-0.0619491	0.196241
T06D4.1	yes	0.535684	1.62262
amt-4	no	-0.0618927	0.178897
cey-1	no	-0.0618737	0.108114
dnpp-1	no	-0.0618369	0.223079
lin-10	no	-0.061834	0.408765
K04C2.7	no	-0.0617172	0.219775
eif-3.J	no	-0.0617019	0.0938246
pqn-87	no	-0.0616705	0.250813
npp-7	no	-0.0615373	0.313025
C16E9.1	no	-0.061532	0.36976
Y54G2A.49	no	-0.0615175	0.164935
C44E4.4	no	-0.0614685	0.177274
C44E4.4	no	-0.0614685	0.177274
riok-2	no	-0.0614276	0.158137
psd-1	no	-0.0614099	0.242454
C18D11.3	no	-0.0613825	0.207602
K05C4.2,sol-2	no	-0.061358	0.206089
K05C4.2,sol-2	no	-0.061358	0.206089
nhr-131	no	-0.0613563	0.109418
chil-8	no	-0.0613306	0.255211
C29F7.2	no	-0.0613117	0.162057
pcn-1	no	-0.0612563	0.301806
F54F7.6	no	-0.0612391	0.0972755
madf-6	no	-0.0612261	0.238198
R13H4.2	no	-0.0612116	0.188541
ttr-16	no	-0.0611939	0.38746
mrps-14	no	-0.0611817	0.21237
mlc-1	no	-0.0611782	0.113967
stt-3	no	-0.061134	0.135659
C47B2.9	no	-0.0611096	0.245674
nra-3	no	-0.0609937	0.181545
F38A5.2	no	-0.0609824	0.292903
C02E7.7	no	-0.0609572	0.135069
cra-1	no	-0.0609293	0.364998
rps-14	no	-0.0609126	0.20433
F32B5.7	no	-0.0608739	0.148681
mrps-34	no	-0.0608732	0.362824
rpl-6	no	-0.060867	0.360649
Y71G12B.10	no	-0.0608622	0.174993
larp-1	no	-0.0608364	0.389608
larp-1	no	-0.0608364	0.389608
cdf-1	no	-0.0608302	0.285288
R07C12.2	yes	0.518328	1.59729
B0457.6	no	-0.0608228	1.17444
erp-44.1	no	-0.060766	0.218192
Y41D4A.5	no	-0.0605863	0.195407
sdc-1	no	-0.0605723	0.186721
irld-4	no	-0.0605547	0.101278
F36D1.7	no	-0.0605041	0.0462887
lgc-4	no	-0.0603436	0.202579
F37C12.3	no	-0.0603375	0.237217
aat-9	no	-0.0603119	0.201256
kars-1	no	-0.0602676	0.2107
F29B9.11	no	-0.0602514	0.0810329
gst-36	no	-0.0602407	0.262226
bgal-1	no	-0.0602121	0.321365
F57B10.8,acdh-4	no	-0.0601874	0.155701
F57B10.8,acdh-4	no	-0.0601874	0.155701
spat-3	no	-0.0601825	0.0791625
mrpl-32	no	-0.0601068	0.235576
T02H6.1	no	-0.0601012	0.132073
C18D11.1	no	-0.0600948	0.177531
asg-1	no	-0.060057	0.403614
Y48G1C.8	no	-0.060053	0.141323
asb-1	no	-0.0600139	0.425351
C17H12.11,C17H12.37	no	-0.0599696	0.189628
C17H12.11,C17H12.37	no	-0.0599696	0.189628
del-6	no	-0.0599634	0.222407
F17A9.4	no	-0.059918	0.214198
mrpl-16	no	-0.0599085	0.40094
K03E5.2	no	-0.059861	0.321293
fbxc-52	no	-0.0598535	0.333684
Y16B4A.2	no	-0.059846	0.223391
H08M01.1	no	-0.0598203	0.394465
F31F6.3	no	-0.059762	0.207742
gta-1	no	-0.059687	0.220023
clec-4	no	-0.0596655	0.300925
zipt-20	no	-0.0595894	0.235278
mcp-1	no	-0.0595885	0.208628
rnp-3	no	-0.0595855	0.291623
EEED8.15	no	-0.0595011	0.2059
twk-5	no	-0.0594744	0.125128
Y54F10AM.8	no	-0.0594399	0.25231
rpl-14	no	-0.0594367	0.253734
rps-11	no	-0.0593824	0.169581
zig-12	no	-0.059314	0.262664
C09F9.2	no	-0.0592804	0.136056
ins-17	no	-0.0591717	0.358095
K07C5.2	no	-0.0590957	0.259773
F26E4.4,F26E4.5	no	-0.0590902	0.258173
F26E4.4,F26E4.5	no	-0.0590902	0.258173
ppt-1	no	-0.0590838	0.664704
K11H12.7	no	-0.0590733	0.236116
Y53F4B.21	no	-0.0589897	0.200754
cyp-35D1	no	-0.058982	0.166796
dhs-28	no	-0.0589517	0.325962
die-1	no	-0.0589387	0.16587
tbc-14	no	-0.0589375	0.248766
acox-1.5	no	-0.0588622	0.198377
epg-5	no	-0.0587621	0.296939
E03A3.1	no	-0.0587407	0.0257813
snf-7	yes	0.500504	2.20009
ilys-5	no	-0.0586653	0.640563
clec-265	no	-0.0586571	0.195042
asp-8	no	-0.0586399	0.325878
nuc-1	no	-0.0586304	0.175528
rps-22	no	-0.0586044	0.158691
cisd-3.1	no	-0.0585622	0.139308
K10D2.8	no	-0.0584511	0.0746966
qars-1	no	-0.0584064	0.252867
byn-1	no	-0.0584046	0.189379
F53B1.8	no	-0.0583503	0.137355
esyt-2	no	-0.0583181	0.149916
ifg-1	no	-0.0582718	0.716897
nhr-156	no	-0.0582672	0.220771
usp-14	no	-0.0582603	0.290935
col-87	no	-0.0582175	0.322246
acd-3	no	-0.0582152	0.22868
rpl-21	no	-0.0581534	0.224733
egl-45	no	-0.0581215	0.250465
lin-45	no	-0.0581099	0.364733
Y47G6A.19	no	-0.0580741	0.283887
dao-3	no	-0.0580598	0.393636
Y38F2AR.9	no	-0.0580276	0.104393
W01A11.1	no	-0.0580061	0.2965
C50F2.5	no	-0.0580047	0.167844
W03D8.2	yes	0.492048	3.41013
F40A3.6	no	-0.0579947	0.134516
ZK822.2	no	-0.0579449	0.226325
B0250.5	no	-0.0579023	0.264343
fbxa-162	no	-0.0578827	0.183887
ugt-58	no	-0.0578589	0.270674
C27A7.6	no	-0.0578352	0.223707
tin-9.1	no	-0.057835	0.194987
eif-2Bbeta	no	-0.0578277	0.275126
T01G1.2	no	-0.0578139	0.505792
mrp-4	no	-0.0577844	0.731182
F35A5.4	no	-0.0577604	0.0605644
nas-38	no	-0.0575589	0.135083
bed-1	no	-0.0575511	0.177014
Y54G11A.1	no	-0.0575169	0.298973
K08E3.5	no	-0.0574623	0.269226
C01B12.8	no	-0.057462	0.131261
F25H9.7	no	-0.057418	0.294765
C16C10.4	no	-0.0574174	0.148006
dmsr-1	no	-0.0573639	0.16386
F35H10.3	no	-0.0573615	0.214318
C29G2.6	no	-0.0573303	0.542488
H06H21.8	no	-0.0573191	0.37429
inx-1	no	-0.0572929	0.214258
clec-229	no	-0.0572741	0.260098
decr-1.1	no	-0.0572586	0.165665
phf-31	no	-0.0572456	0.0514491
T11F9.10,srh-1	no	-0.0572446	0.0225171
T11F9.10,srh-1	no	-0.0572446	0.0225171
rpn-9	no	-0.0572229	0.230744
tin-10	no	-0.0572146	0.108858
pat-12	no	-0.0572043	0.187113
asp-4	no	-0.0571891	0.229767
Y71G12B.13	no	-0.0569952	0.176092
elo-9	no	-0.0569792	0.23971
ifet-1	no	-0.0569367	0.507946
Y57A10A.29	no	-0.0569257	0.167238
fbxa-197	no	-0.0569158	0.489374
jmjd-3.1	no	-0.0569145	0.123424
K09C6.9	no	-0.0569125	0.0781762
Y47G6A.33	no	-0.0568448	0.191423
W02F12.4	no	-0.0567767	0.171843
H36L18.2	yes	0.478327	2.29905
atgp-1	no	-0.0567724	0.321781
tre-2	no	-0.0567666	0.313443
cye-1	no	-0.0567387	0.237109
F07E5.8	yes	0.477408	1.8998
mup-4	no	-0.0567385	0.488468
Y48G8AL.7	yes	0.476625	1.55654
rps-23	no	-0.0567366	0.266969
lips-5	no	-0.0567285	0.411669
F02C9.1	no	-0.0566988	0.133271
pqn-8	no	-0.0566415	0.157793
F40A3.2	no	-0.0565641	0.359229
kin-24	yes	0.474967	2.05075
hlh-3	no	-0.0565641	0.337426
par-1	no	-0.0565371	0.235029
mrp-7	no	-0.0565345	0.293399
T02C12.4	no	-0.0565239	0.0484903
T23B5.3	no	-0.0564984	0.163531
ZC395.10	no	-0.0564834	0.84179
Y12A6A.1	no	-0.0564593	0.231369
tre-4	no	-0.056332	0.514582
F37A8.2	no	-0.0563269	0.147004
R04D3.3	no	-0.0563095	0.534787
suox-1	no	-0.0562361	0.19022
wrt-5	no	-0.0562208	0.119436
F41F3.8	no	-0.0562136	0.352965
rpl-32	no	-0.0561533	0.52858
ztf-13	no	-0.0560953	0.414113
F38E1.9	no	-0.0560926	0.186057
C31H5.6	no	-0.0560382	0.411865
tufm-1	no	-0.0558542	0.250836
M03F4.6	no	-0.0558145	0.0832638
C04G2.2	no	-0.0557936	0.260424
C04G2.2	no	-0.0557936	0.260424
B0272.4	no	-0.0557502	0.37459
T06E6.1	no	-0.05575	0.197634
Y42H9AR.1	no	-0.0557106	0.209953
F17A2.13	no	-0.0556996	0.122693
lgc-32	no	-0.0556697	0.156905
faah-4	no	-0.0556512	0.180526
fbl-1	no	-0.0555251	0.348461
fbl-1	no	-0.0555251	0.348461
Y73B3A.4	no	-0.0555061	0.157234
mtq-2	no	-0.0554871	0.378742
acs-22	no	-0.0554694	0.165141
F54D7.2	no	-0.0553619	0.227765
Y46D2A.2	no	-0.055354	0.256091
F14B8.4	no	-0.0553258	0.451597
cdc-37	no	-0.055268	0.148227
T20F7.5	no	-0.055266	0.267584
dbt-1	no	-0.0552627	0.42168
R12E2.13	no	-0.055243	0.243555
Y47G6A.13	yes	0.46465	2.14141
pqn-35	no	-0.0551885	0.122017
T19A6.4	no	-0.0551358	0.230813
pals-24	no	-0.055078	0.162474
F41C3.2	no	-0.0550286	0.202065
C28H8.4	no	-0.0550279	0.131377
Y54G11A.17	no	-0.0549305	0.10958
nspd-6	no	-0.0549262	0.167497
Y58A7A.3	no	-0.0548785	0.183032
F58F12.4	no	-0.0548453	0.60515
C29F9.6	no	-0.054807	0.0596612
tbc-12	no	-0.0547854	0.131421
F35C5.12	no	-0.0547733	0.712365
C08B6.8	no	-0.0547099	0.392478
ZC455.1	no	-0.054697	0.083522
C02B10.5	no	-0.054668	0.365625
cdr-2	no	-0.0545975	0.194198
taco-1	no	-0.0545661	0.457104
vpat-1	no	-0.0544447	0.1022
Y22D7AL.15	no	-0.0544234	0.0895852
grh-1	no	-0.0543481	0.181728
pdha-1,ufd-2	no	-0.0543356	0.455246
pdha-1,ufd-2	no	-0.0543356	0.455246
npl-4.1	no	-0.0543265	0.482779
R09H10.5	no	-0.0542739	0.320563
T05E12.6	no	-0.0542294	0.496806
set-23	no	-0.0541971	0.506778
ceh-20	no	-0.0541807	0.123104
Y48G10A.6	no	-0.0541729	0.217103
B0416.5	no	-0.0541668	0.177978
tbx-33	no	-0.0541654	0.146588
ZC247.1	no	-0.0541262	0.109431
pqn-82	no	-0.0541242	0.318268
F39H12.3	no	-0.0541181	0.197164
mrpl-19	no	-0.0540979	0.233215
acer-1	no	-0.0540812	0.310327
mrpl-2	no	-0.0540726	0.149811
sepa-1	no	-0.0540628	0.109451
cyp-35C1	no	-0.0539954	0.205474
T01B6.1	no	-0.0539633	0.175884
M01F1.4	no	-0.0539514	0.176402
F38E11.9	no	-0.0539416	0.135008
ilcr-1	no	-0.0539379	0.152264
ilcr-1	no	-0.0539379	0.152264
F54E2.1	no	-0.0538998	0.196998
alh-5	no	-0.053871	0.297797
lgc-27	no	-0.0538623	0.102195
lgc-27	no	-0.0538623	0.102195
C26F1.1	no	-0.0538507	0.135844
Y49E10.18	no	-0.0538321	0.210082
ubh-4	no	-0.0538207	0.420455
T04C12.3	no	-0.0538005	0.0859191
R07E4.3	no	-0.0537119	0.15879
his-67	no	-0.0536334	0.207956
R08C7.8	yes	0.450648	1.45577
F08B4.7	no	-0.0535969	0.124429
ZK1127.3	no	-0.053577	0.207233
dyrb-1	no	-0.0535153	0.0991851
ace-2	no	-0.0534665	0.129379
sago-1	no	-0.0534618	0.227282
C47E12.2	no	-0.0534324	0.187839
tba-9	no	-0.0534311	0.232901
ZC412.3	no	-0.053348	0.111262
rps-26	no	-0.0533113	0.102559
his-63	no	-0.0532728	0.2725
scav-1	no	-0.0532479	0.166425
din-1	no	-0.0532434	0.129693
Y49E10.29	no	-0.0532329	0.0726717
F46C5.10	no	-0.0532008	0.607499
Y73E7A.2	no	-0.0531822	0.325998
T18D3.1	no	-0.0531335	0.256661
lpd-6	no	-0.0530875	0.128257
elks-1	no	-0.0530461	0.305266
C46A5.4,klo-1	no	-0.0530278	0.225739
C46A5.4,klo-1	no	-0.0530278	0.225739
C46A5.4,klo-1	no	-0.0530278	0.225739
Y92H12A.5	no	-0.053018	0.305266
F48C1.6	no	-0.0530015	0.245115
ZC116.1	no	-0.0529642	0.344657
hosl-1	no	-0.0529552	0.417304
pat-10	no	-0.0529244	0.14999
rer-1	no	-0.052919	0.592434
F23A7.6	no	-0.0528788	0.0538575
mrps-10	no	-0.0528738	0.156499
cpb-3	no	-0.0528693	0.415708
F36D3.8	no	-0.0528522	0.238135
ugt-64	no	-0.0527414	0.153593
pdk-1	no	-0.0526238	0.152664
ntl-4	no	-0.0526111	0.244187
tiam-1	no	-0.0525188	0.368246
gst-20	no	-0.0525064	0.337326
R148.3	no	-0.0525014	0.180641
F52C9.3	no	-0.0524824	0.210647
Y71F9AL.2	no	-0.0524772	0.181831
bgnt-1.4	no	-0.0524548	0.0821058
plk-2	no	-0.0523932	0.223023
nspc-20	no	-0.0523472	0.131238
cisd-3.2	no	-0.0522757	0.452376
mlt-7	no	-0.0522757	0.238845
Y55B1AR.2	no	-0.0522657	0.176607
phat-5	no	-0.0522355	0.0394565
mrpl-35	no	-0.052205	0.182772
F42G4.7	no	-0.0520513	0.0427237
C48B4.10	no	-0.0520338	0.145498
rab-39	no	-0.0519767	0.128804
abcf-3	no	-0.0519606	0.367821
abcf-3	no	-0.0519606	0.367821
haf-9	no	-0.0519562	0.257952
B0001.4	no	-0.0519315	0.180693
puf-11	no	-0.0518773	0.159669
rps-8	no	-0.0518531	0.299056
dcap-1	no	-0.0518374	0.318633
tps-1	no	-0.051762	0.460084
kqt-2	no	-0.0517053	0.263708
hif-1	no	-0.0517007	0.128478
cdc-48.1	no	-0.0516911	0.486113
glh-1	no	-0.0516836	0.143393
T26C5.3	no	-0.0516669	0.358416
Y39B6A.21	no	-0.051635	0.106458
pcyt-1	no	-0.0516306	0.450821
chil-10	no	-0.0515333	0.192538
parn-1	no	-0.0514872	0.145756
fbxa-90	no	-0.0514658	0.053083
C15H9.4	no	-0.0514534	0.1578
ugt-62	no	-0.0514347	0.18687
C09B9.4	no	-0.051402	0.152582
C09B9.4	no	-0.051402	0.152582
grl-5	no	-0.0513856	0.162022
R13A5.11	no	-0.0512781	0.353148
klp-7	no	-0.0512727	0.288438
K04B12.2	no	-0.0512423	0.120211
F13A7.7	no	-0.051238	0.426882
slc-36.2	no	-0.0512018	0.219843
ddp-1	no	-0.0511961	0.0946815
Y58A7A.4	no	-0.0511698	0.402489
T27E4.7	yes	0.431424	1.37534
Y54E10A.17	no	-0.0511286	0.21725
abce-1	no	-0.0511155	0.230062
sem-4	no	-0.0510698	0.124815
goa-1	no	-0.0510677	0.189334
cdk-11.2	no	-0.0510317	0.208913
E04F6.4	no	-0.0509278	0.0737803
rol-8	no	-0.0508731	0.224317
rps-21	no	-0.0508507	0.211173
mrps-18B	no	-0.0507413	0.129032
apa-2	no	-0.0507372	0.262629
clic-1	no	-0.0506759	0.227555
ced-10	no	-0.0505939	0.16732
rom-1	no	-0.0505119	0.111561
F42G8.8	no	-0.0504796	0.203018
F56A8.5	no	-0.050475	0.12207
T23G11.10	no	-0.0504523	0.0600273
cdf-2	no	-0.0503089	0.368225
dnj-15	no	-0.0501357	0.198761
dnj-29	no	-0.050044	0.270701
insc-1	no	-0.0500193	0.224232
ZK1058.9	no	-0.0499819	0.204364
sup-37	no	-0.0499196	0.129777
fbxa-218	no	-0.0498623	0.0611398
mlc-2	no	-0.0497846	0.126081
trp-2	no	-0.0497444	0.0942597
C12D5.9	no	-0.0497351	0.0658478
tba-4	no	-0.0497308	0.165357
C03H5.3	no	-0.0496658	0.131823
C56A3.5	no	-0.0496287	0.19607
K04A8.20	no	-0.0495877	0.387544
dhhc-13	no	-0.0495738	0.112742
dhhc-13	no	-0.0495738	0.112742
abhd-3.1	no	-0.0495246	0.130576
clec-1	no	-0.0494985	0.38994
M28.5	no	-0.0494781	0.068763
C26B9.5	no	-0.0494611	0.173604
gex-2	no	-0.0494571	0.211475
mboa-1	no	-0.049446	0.129112
F52E1.14	no	-0.0494189	0.161628
C44B7.7	no	-0.0494151	0.108875
B0365.9	no	-0.0494076	0.339336
rsks-1	no	-0.0493842	0.358765
Y57A10A.3	no	-0.0493503	0.0676885
atn-1	no	-0.0493288	0.181113
T07F12.1	no	-0.0492745	0.607804
ddx-17	no	-0.0492546	0.128448
pho-4	no	-0.0492076	0.46964
eif-2A	no	-0.0492052	0.184166
dnj-13	no	-0.0491459	0.139531
dnj-13	no	-0.0491459	0.139531
bath-4	no	-0.0491224	0.0509614
tomm-22	no	-0.049111	0.213102
Y75B8A.16	no	-0.0491048	0.222622
Y37H9A.1	no	-0.0490205	0.167983
cgr-1	no	-0.048997	0.299969
ifc-1	no	-0.0488946	0.378994
tag-266	no	-0.0488169	0.108968
eif-3.L	no	-0.0487786	0.177944
dct-1	no	-0.0487428	0.106698
vha-15	no	-0.0487047	0.286197
npr-10	no	-0.0486175	0.138865
F16A11.1	yes	0.410868	1.61255
Y51F10.7	no	-0.0486099	0.315601
gcp-2.1	no	-0.0485794	0.353919
gcp-2.1	no	-0.0485794	0.353919
Y102A5C.6	no	-0.0485482	0.0727177
npp-11	no	-0.0485114	0.153795
rpl-31	no	-0.0484525	0.236884
F56F3.4	no	-0.0484097	0.244289
B0403.5	no	-0.0483816	0.177199
F43G6.4	no	-0.0483781	0.117967
K07A1.6	no	-0.0483699	0.22789
tfbm-1	no	-0.0483615	0.160351
hum-5	no	-0.0483466	0.467806
F37C4.6	no	-0.0483416	0.232986
nhr-31	no	-0.0483414	0.390582
F44E2.4	no	-0.0483046	0.182331
F33G12.6	no	-0.0483022	0.215531
aman-1	no	-0.0482865	0.221321
alh-10	no	-0.0482721	0.151233
ncam-1	no	-0.0482095	0.158045
clec-60	no	-0.0481853	0.0437725
C06C3.8	no	-0.0481587	0.112211
ZK822.4	no	-0.0481309	0.146801
R10H10.3	no	-0.0480999	0.231334
F53F4.11	no	-0.0480298	0.321384
rhi-1	no	-0.0480205	0.142278
ZC581.7	no	-0.0480135	0.231746
ulp-4	no	-0.0480007	0.246514
C23G10.1	yes	0.407515	1.60916
ulp-4	no	-0.0480007	0.246514
ulp-4	no	-0.0480007	0.246514
ulp-4	no	-0.0480007	0.246514
ulp-4	no	-0.0480007	0.246514
T04B2.3	no	-0.047992	0.337533
R05F9.11	no	-0.0479843	0.102395
F55G1.5	no	-0.0479546	0.118883
sec-24.2	no	-0.0479496	0.312766
W03F9.1	no	-0.047893	0.146091
lev-9	no	-0.0478328	0.0921334
R09B3.2	no	-0.0478291	0.187793
daf-7	no	-0.047711	0.0826554
D1054.9	no	-0.0476661	0.0777205
ztf-27	no	-0.047662	0.187297
Y77E11A.12	no	-0.0475957	0.146511
mtrr-1	no	-0.0475944	0.559318
ser-1	no	-0.0475616	0.065976
F09E10.1	no	-0.0475584	0.0927726
acsd-1	no	-0.0475099	0.10754
F57G8.5	no	-0.0474948	0.113661
ndx-6,rsp-4	no	-0.0474941	0.0993963
tag-344	yes	0.401855	2.65992
ndx-6,rsp-4	no	-0.0474941	0.0993963
cand-1	no	-0.0472974	0.185729
C23H4.7	no	-0.0472464	0.145377
nep-22	no	-0.0472002	0.314132
ugt-46	no	-0.0470786	0.232995
txl-1	no	-0.0470273	0.167789
F45D3.3	no	-0.0469939	0.321316
aakg-2	no	-0.0469321	0.104611
C18H2.1	yes	0.398841	1.3938
ccm-3	no	-0.0469056	0.254673
R07C3.13	no	-0.0469038	0.238846
C06G1.1	no	-0.046901	0.31095
C15F1.8	no	-0.0468904	0.218285
Y24D9A.9	no	-0.0468349	0.186392
W04C9.4	no	-0.0467533	0.140495
iars-1	no	-0.04669	0.338865
T21G5.2,let-383	no	-0.0466543	0.17054
T21G5.2,let-383	no	-0.0466543	0.17054
agxt-1	no	-0.0466156	0.267948
pbs-1	no	-0.0465651	0.0981135
Y55F3C.9	no	-0.0465053	0.160076
ssp-9	no	-0.0464903	0.0859813
K09E4.3	no	-0.046481	0.194683
srh-237	no	-0.0464796	0.203292
mars-1	no	-0.046434	0.312061
mars-1	no	-0.046434	0.312061
F48B9.3	no	-0.0464127	0.705603
bud-31	no	-0.0463976	0.184598
grl-4	no	-0.0463598	0.132624
C08A9.6	no	-0.0463536	0.0891054
tsr-1	no	-0.0463405	0.144386
C27C12.3	no	-0.0463378	1.0305
ruvb-2	no	-0.0463104	0.177602
F57A8.6	no	-0.0462294	0.140962
nhr-161	no	-0.046166	0.0693509
clec-187	no	-0.0461493	0.168253
T05B11.4	no	-0.0461361	0.103685
tom-1	no	-0.0461142	0.137507
math-20	no	-0.0460997	0.197758
rpl-41.1	no	-0.0460463	0.12926
inpp-1	no	-0.0459899	0.14577
Y69F12A.1	no	-0.0459642	0.0790365
mec-10	no	-0.0458522	0.553125
Y48B6A.10	no	-0.0457745	0.858494
ZK596.1	no	-0.0457583	0.290555
Y45F10D.14	no	-0.0457357	0.0568452
F59E11.5	no	-0.0456991	0.176518
asp-12	no	-0.0456734	0.158652
gst-27	no	-0.0456305	0.143927
Y48G1C.1	no	-0.0455924	0.111159
F12E12.1	no	-0.0455857	0.291346
csr-1	no	-0.0454987	0.185894
T16G12.7	no	-0.0454904	0.163831
B0281.3	no	-0.0454645	0.101101
spp-8	no	-0.0454609	0.229619
unc-105	no	-0.0454597	0.0928654
fbxa-34	no	-0.0454331	0.100149
Y81G3A.6	no	-0.0453657	0.024871
pro-3	no	-0.0453414	0.224656
C39D10.3	no	-0.0453392	0.215341
test-1	no	-0.0453349	0.274493
F41C3.5	no	-0.0452725	0.20805
sec-3	no	-0.045248	0.292596
fat-6	no	-0.0452399	0.15535
T01D3.6	no	-0.0450655	0.194002
scpl-3	no	-0.0450349	0.259057
C53D6.11	no	-0.0450171	0.21915
nlp-18	no	-0.0450139	0.0758506
B0507.3	no	-0.0449651	0.108303
F53B2.5	no	-0.044955	0.228994
F53B2.5	no	-0.044955	0.228994
cytb-5.1	no	-0.044883	0.302242
vha-5	no	-0.0448778	0.343867
F25B4.5	no	-0.0448568	0.288806
pmt-1	no	-0.0448408	0.129214
Y94H6A.5	no	-0.0448385	0.167709
C27A7.1	no	-0.0448379	0.170264
mltn-12	no	-0.0448071	0.114295
skr-17	no	-0.0447669	0.171238
F46G11.1	no	-0.0447585	0.32264
nprt-1	no	-0.0446622	0.134627
F07E5.5	no	-0.0445706	0.159337
ttr-6	no	-0.0445404	0.166146
T28D6.5	no	-0.044527	0.0912303
ril-1	no	-0.0444747	0.309119
osm-9	no	-0.0444537	0.119926
tre-3	no	-0.044402	0.191878
pus-1	no	-0.0443763	0.189379
tos-1	no	-0.0443591	0.104302
pars-1	no	-0.0443211	0.442208
W02D9.4	no	-0.0442365	0.111684
rpt-5	no	-0.04417	0.202223
F23F12.3	no	-0.0440711	0.240681
Y77E11A.2	no	-0.0440391	0.120313
Y53G8AL.2	no	-0.0440317	0.225213
Y51A2D.18	no	-0.0439975	0.118909
eri-12	no	-0.0439464	0.132553
ZC404.2	no	-0.0439133	0.0533928
acdh-12	no	-0.0438105	0.148671
dhs-21	no	-0.0438066	0.232633
Y71G12B.25	no	-0.0437488	0.0832334
pqbp-1.2	no	-0.0437484	0.0636437
F31B9.3	no	-0.0437445	0.104077
C33A12.1	no	-0.0437013	0.160427
T28D9.1	no	-0.043645	0.0795697
sel-7	no	-0.0435943	0.0257292
rpl-37	no	-0.0435855	0.343961
nft-1	no	-0.043547	0.202798
C24D10.1	no	-0.0435426	0.101756
C16C8.20	no	-0.0435187	0.423428
ifo-1	no	-0.0434952	0.706761
ensa-1	no	-0.0434837	0.204331
Y102A11A.5	no	-0.0434779	0.357303
gmps-1	no	-0.0434639	0.223516
C02G6.2	no	-0.0433774	0.205282
osm-3	no	-0.0433662	0.0450841
K07A1.13	no	-0.0433013	0.136653
W02B12.1	no	-0.043261	0.125199
F46F2.3	no	-0.0432523	0.0582667
rnp-6	no	-0.0431142	0.286555
gar-3	no	-0.0431089	0.328151
hpd-1	no	-0.0430496	0.16777
mxl-2	no	-0.0429803	0.08338
F21F3.7	no	-0.0429779	0.356815
F54H5.5	yes	0.373428	1.41339
endu-1	no	-0.042976	0.320378
T07D4.5	no	-0.0429708	0.20352
dnj-12	no	-0.0429687	0.169169
mth-1	no	-0.0429361	0.115704
Y62F5A.10	yes	0.372802	1.43713
abt-1	no	-0.0429244	0.109174
B0304.2	no	-0.042909	0.0460174
mct-4	no	-0.0428953	0.209205
ptr-17	no	-0.0428892	0.160772
hot-6	no	-0.0428408	0.337831
ttr-41	no	-0.0428307	0.201065
C25H3.9	no	-0.0428154	0.164041
uba-5	no	-0.0427877	0.151769
mrp-3	no	-0.0427491	0.282346
exos-8	no	-0.042731	0.111968
Y57G11C.6	no	-0.0427017	0.13624
Y71H2AM.11	no	-0.0426165	0.267755
tag-52	yes	0.369611	1.68955
heh-1	no	-0.0425979	0.230846
F46H5.7	no	-0.0424925	0.30661
clec-53	no	-0.0424892	0.0709829
F40E10.6	no	-0.0424436	0.0714561
K10D11.6	yes	0.368874	1.5708
Y71H10B.1	no	-0.042415	0.293276
C40H1.7	no	-0.0423593	0.27107
tag-343	no	-0.0423411	0.1613
rme-4	no	-0.0423269	0.21396
lin-52	yes	0.367575	1.90234
aip-1	yes	0.367481	1.59528
H14E04.2	no	-0.0423097	0.155319
lys-2	no	-0.0423054	0.192266
vha-10	no	-0.0423047	0.203314
C28G1.5	no	-0.042302	0.171593
M28.4	no	-0.0422633	0.0596373
W02D9.7	no	-0.042257	0.29112
rap-1	no	-0.0422488	0.200763
nspa-8	no	-0.0422484	0.210121
F22E5.9	no	-0.0422048	0.0559841
Y54F10AM.5	no	-0.0421958	0.141132
B0545.4	no	-0.0421801	0.277838
ash-2	no	-0.0421273	0.130032
lys-7	no	-0.0421072	0.349466
madd-4	no	-0.0420219	0.159535
arl-3,tps-2	no	-0.0420124	0.188969
arl-3,tps-2	no	-0.0420124	0.188969
Y50D7A.10	no	-0.0418224	0.107144
cey-4	no	-0.0418218	0.129087
zip-9	no	-0.0418002	0.112398
zip-9	no	-0.0418002	0.112398
mnp-1	no	-0.0417633	0.120334
fkh-10	no	-0.0417616	0.0680157
F35E12.10	no	-0.0416607	0.214071
ZK265.6	no	-0.0416387	0.445733
W04B5.2	no	-0.0416289	0.13229
C10C5.2	no	-0.0416159	0.170241
lsl-1	no	-0.0415952	0.102142
moc-2	no	-0.0414632	0.160416
suro-1	no	-0.0414612	0.420883
C01G8.1	no	-0.0414332	0.508245
ptb-1	no	-0.041426	0.0766789
B0491.7	no	-0.0413835	0.0833975
H29C22.1	no	-0.0412938	0.213975
saeg-1	no	-0.0412931	0.159133
C01H6.8	no	-0.0412663	0.389244
Y41C4A.8	no	-0.0411293	0.278627
Y57G11C.1130,Y57G11C.8	yes	0.360443	2.0817
Y57G11C.1130,Y57G11C.8	yes	0.360443	2.0817
nep-9	no	-0.0410554	0.193039
F54F7.3	no	-0.0410486	0.146638
glo-4	no	-0.0410116	0.192517
Y71G10AR.4	no	-0.0409869	0.0962214
clec-65	no	-0.0409858	0.147243
bag-1	no	-0.040976	0.220124
dpt-1	no	-0.0409674	0.339939
Y42A5A.3	no	-0.0408949	0.230347
CD4.1	no	-0.0408647	0.147311
T09A5.5	no	-0.0408421	0.224531
coq-1	no	-0.0408396	0.286378
C37A2.7	no	-0.040825	0.325362
paf-1	no	-0.0408166	0.198431
M60.7	no	-0.040787	0.295844
E04F6.15	no	-0.0407761	0.0987482
F52C12.1,ulp-3	no	-0.0407577	0.094226
F52C12.1,ulp-3	no	-0.0407577	0.094226
C15C7.7	no	-0.0407275	0.478828
C15C7.7	no	-0.0407275	0.478828
nud-1	no	-0.0407104	0.232524
fbxa-120	no	-0.0407091	0.530444
Y48A6B.7	no	-0.0406992	0.203547
hpo-6	no	-0.040639	0.121213
C50F2.4	no	-0.0404407	0.0970932
unc-44	no	-0.0404403	0.312004
unc-44	no	-0.0404403	0.312004
unc-44	no	-0.0404403	0.312004
Y37D8A.2	no	-0.0403288	0.241222
K04C2.3	yes	0.354959	1.46867
T28A8.4	no	-0.0403215	0.115153
F49E12.10	no	-0.0403005	0.0825536
aqp-1	no	-0.0402556	0.163552
dpf-1	no	-0.0402054	0.135129
C38H2.2	no	-0.0401977	0.153045
rpl-30	no	-0.040149	0.175843
K11H12.4	no	-0.040146	0.142291
Y60A3A.9	no	-0.0400449	0.156471
ptc-3	no	-0.0400438	0.0683826
Y38E10A.22	no	-0.0400344	0.111608
F29D10.1	no	-0.0400326	0.201861
arl-8	no	-0.0400269	0.188495
K07A1.1	no	-0.0400219	0.2849
pstk-1	no	-0.0400009	0.440324
Y47D3A.21	no	-0.0399577	0.130034
rep-1	no	-0.0399517	0.102995
tag-68	no	-0.0398938	0.136994
ekl-1	no	-0.0398343	0.422993
hmt-1	no	-0.0398215	0.170115
sptl-2	no	-0.0397835	0.196413
C16A3.5	no	-0.0397427	0.151162
dhs-26	no	-0.0397016	0.571788
fars-1	no	-0.0396453	0.308153
irg-4	no	-0.0396037	0.527692
afmd-1	no	-0.0395318	0.0718492
erfa-3	no	-0.0395253	0.174768
zyx-1	no	-0.039492	0.15339
spl-1	no	-0.0394354	0.216131
srh-16	no	-0.0394162	0.152825
cpr-3	no	-0.0394149	0.349597
baf-1	no	-0.03941	0.106132
F54B11.11	no	-0.0393994	0.182829
M60.4	no	-0.0393713	0.170135
dod-19	no	-0.0393319	0.135757
Y39A1A.3	no	-0.0392872	0.071627
nxf-2	no	-0.0392271	0.135643
ZK1058.3	no	-0.0392078	0.317383
F21C10.10	no	-0.0390505	0.30974
F35A5.1	no	-0.0390409	0.169101
F01F1.15	no	-0.0390052	0.0777412
F22D6.9	yes	0.348483	2.08803
F07D3.3	no	-0.0389903	0.0697772
ifb-1	no	-0.0389896	0.143992
C17F4.7	no	-0.0389739	0.160059
W05F2.6	no	-0.0389715	0.115692
hint-1	no	-0.0388758	0.260708
T10H10.2	no	-0.0388565	0.554229
pqn-96	no	-0.0388552	0.362194
F11G11.4	no	-0.0388382	0.0807041
ZK550.2	no	-0.0388342	0.182724
ubc-15	no	-0.038791	0.0867329
Y65A5A.2	no	-0.0387742	0.21102
cdc-42	no	-0.038731	0.431677
did-2	no	-0.0387125	0.273082
ZK892.3	no	-0.0386509	0.297109
K11G9.3	no	-0.0386417	0.414748
F16B12.1	no	-0.0386367	0.0543409
F28B3.10	no	-0.038569	0.230063
col-144	no	-0.0385013	0.0609582
C05E7.2	no	-0.0384304	0.208491
disl-2	no	-0.0384098	0.154155
ttr-48	no	-0.0383699	0.126566
Y75B8A.24	no	-0.0383536	0.349747
pxd-1	no	-0.0383249	0.23277
hsf-1	no	-0.0383109	0.262062
nhr-105	no	-0.0382969	0.177503
C48B6.2	no	-0.0382236	0.149396
pks-1	no	-0.0382158	0.308784
D1054.10	no	-0.0382152	0.23794
nrd-1	no	-0.0381821	0.353427
vps-45	no	-0.0381352	0.263153
vps-45	no	-0.0381352	0.263153
pup-2	no	-0.0381063	0.20666
arx-1	no	-0.0380893	0.142282
ostb-1	no	-0.0380492	0.138786
mth-2	no	-0.0379962	0.132185
twk-14	no	-0.0379161	0.7598
hlh-2	no	-0.0378974	0.0701412
mat-3	no	-0.0378923	0.372483
mrp-6	no	-0.0378663	0.4406
tofu-6	no	-0.0378437	0.240523
acl-4	no	-0.0378359	0.176762
ZK1290.5	no	-0.0378204	0.268287
F23F1.4	no	-0.0377385	0.0943337
ZK809.3	no	-0.0377266	0.183203
Y75B8A.13	no	-0.0377113	0.112971
mog-2	no	-0.0376437	0.203831
nhr-16	no	-0.0375616	0.0635133
Y110A7A.15,Y110A7A.21	no	-0.0375586	0.128057
Y110A7A.15,Y110A7A.21	no	-0.0375586	0.128057
crn-2	no	-0.037477	0.0697851
Y43B11AR.1	no	-0.037406	0.306143
Y70D2A.1	no	-0.0373468	0.305233
F23H11.5	no	-0.0373267	0.0699114
xhd-1	no	-0.037309	0.589046
xhd-1	no	-0.037309	0.589046
xhd-1	no	-0.037309	0.589046
xhd-1	no	-0.037309	0.589046
nstp-1	no	-0.0372877	0.261651
pes-9	no	-0.0372716	0.141656
B0303.14	no	-0.0372382	0.179228
F26E4.2	no	-0.037236	0.114566
H21P03.2	no	-0.037222	0.326575
ifp-1	no	-0.037214	0.108776
F27D4.7	no	-0.0370729	0.429729
Y113G7C.1	no	-0.0370298	0.359224
aagr-4	no	-0.0370125	0.131402
sek-4	no	-0.0370092	0.0813665
Y54G2A.19	no	-0.0369409	0.220764
Y23H5B.5	no	-0.0369198	0.27115
F55G1.9	no	-0.0368951	0.134236
R07B1.11	no	-0.036786	0.165024
Y105C5B.19	no	-0.0367819	0.0916222
ruvb-1	no	-0.0367747	0.150289
spin-1	no	-0.0367572	0.150004
C30F2.5	no	-0.036733	0.0505428
dct-11	no	-0.0366841	0.488952
mrps-26	no	-0.0366277	0.197706
spr-3	no	-0.0366037	0.117504
asd-2	no	-0.0365532	0.251528
C08B6.3	no	-0.0365282	0.102009
T01H3.2,vha-4	no	-0.0364609	0.19761
T01H3.2,vha-4	no	-0.0364609	0.19761
C50H2.7	no	-0.0364344	0.227232
unc-83	no	-0.0364209	0.294927
elpc-4	no	-0.0363864	0.161262
C26B9.3	no	-0.0363301	0.0978525
hot-2	no	-0.0362673	0.260093
lurp-1	no	-0.0362301	0.0413072
C48B4.3	no	-0.0361499	0.305913
hex-5	no	-0.036136	0.221505
pgp-8	no	-0.0361194	0.131887
ugt-48	no	-0.0361046	0.153439
arrd-9	no	-0.0360669	0.196903
F47G9.1	no	-0.0360621	0.345848
nas-27	no	-0.0360377	0.148872
K07E3.9	no	-0.0360224	0.0691294
ist-1	no	-0.0359812	0.650568
Y49E10.4	no	-0.0359108	0.209885
Y49E10.4	no	-0.0359108	0.209885
fos-1	no	-0.0358977	0.0867624
fos-1	no	-0.0358977	0.0867624
lys-4	no	-0.0358614	0.104384
Y55F3BR.6	no	-0.0358122	0.129051
mrpl-23	no	-0.03578	0.292749
rft-1,rft-2	no	-0.0355761	0.0816023
rft-1,rft-2	no	-0.0355761	0.0816023
let-711	no	-0.0355681	0.553545
F18A12.2	no	-0.0355616	0.0404629
mrps-33	no	-0.035523	0.225065
lmtr-5	no	-0.0355053	0.0933491
wrt-6	no	-0.0354834	0.0513326
cpr-6	no	-0.0354668	0.230263
nlp-8	no	-0.0354664	0.302899
Y37E3.8	no	-0.0354533	0.140589
ZK550.3	no	-0.0354385	0.181507
slc-25A10	no	-0.0354369	0.12815
F13B9.1	no	-0.035416	0.474817
T21F4.1	no	-0.0354045	0.13365
tric-1B.2	no	-0.0354005	0.0633088
col-95	no	-0.0353466	0.201388
fkb-1	no	-0.035298	1.15316
gcy-11	no	-0.0352925	0.810374
K07A1.17	no	-0.0352567	0.0663986
pen-2	no	-0.0352169	0.297388
cpb-2	no	-0.0351158	0.180831
snf-2	no	-0.035108	0.126054
kynu-1	no	-0.0350887	0.182875
C17G1.2	no	-0.0350043	0.114665
igcm-1	no	-0.0349633	0.236534
faah-1	no	-0.0348798	0.318842
AC3.5	no	-0.0348381	0.291259
Y50E8A.6	no	-0.0347656	0.0254069
uda-1	no	-0.0346653	0.213108
nfya-1	no	-0.0346606	0.0482255
Y48E1B.8	no	-0.0346115	0.0934709
smp-1	no	-0.0345836	0.110997
hum-6	no	-0.0345536	0.190542
htp-2	no	-0.0345178	0.311265
mrps-18A	no	-0.0345117	0.656043
C17H11.6	no	-0.034378	0.115613
M02H5.8	no	-0.0343589	0.139973
clc-1	no	-0.0343008	0.163419
T02G6.2	no	-0.0342148	0.157155
R02F2.5	no	-0.0342007	0.0587033
pisy-1	no	-0.0340869	0.063105
nep-19	no	-0.0339946	0.399932
K03B4.2,taf-10	no	-0.0339863	0.156551
K03B4.2,taf-10	no	-0.0339863	0.156551
F38B7.3	no	-0.0339269	0.0920485
set-1	yes	0.328114	1.73319
F56D5.3	no	-0.0339221	0.314972
C45G9.2	no	-0.0338979	0.227145
R10D12.1	no	-0.0338062	0.0709552
unc-70	no	-0.0337949	0.264497
unc-70	no	-0.0337949	0.264497
F23F12.13	no	-0.0337532	0.100736
mrp-8	no	-0.0337496	0.416869
scl-5	no	-0.0337399	0.103871
copz-1	no	-0.0337324	0.180916
M18.3	no	-0.0336927	0.174115
sly-1	no	-0.0336804	0.14753
T19D12.4	no	-0.0336771	0.171254
F40G9.17,hpo-38,klp-20	no	-0.0336714	0.137436
F40G9.17,hpo-38,klp-20	no	-0.0336714	0.137436
F40G9.17,hpo-38,klp-20	no	-0.0336714	0.137436
lars-1	no	-0.0336654	0.371164
C04E6.5	no	-0.033646	0.367489
egrh-3	no	-0.0335691	0.0710119
Y69A2AL.2	no	-0.0334531	0.0893449
C48B4.9	no	-0.0334159	0.0952212
marc-4	no	-0.0333718	0.0878739
tdpt-1	no	-0.0333093	0.56633
Y39D8A.1	no	-0.0332938	0.0271859
cnb-1	no	-0.0332586	0.242156
spp-5	no	-0.033189	0.318321
Y57A10A.23	no	-0.0331456	0.102624
C49C3.10	no	-0.0331093	0.107142
Y76A2B.4	no	-0.0330735	0.139617
sams-4	no	-0.0330689	0.0840383
mdt-10	no	-0.033055	0.0916358
ZK858.5,ZK858.6	no	-0.0330276	0.220301
ZK858.5,ZK858.6	no	-0.0330276	0.220301
uggt-2	no	-0.0330209	0.158613
bas-1	no	-0.0329518	0.0828394
F49C12.14	no	-0.0329432	0.142018
Y47G6A.18	no	-0.032926	0.0872638
F41E6.12	no	-0.0329025	0.0785382
M04C9.4	no	-0.0328805	0.0719313
F40H3.1	no	-0.0328605	0.110075
B0303.3	no	-0.0328041	0.363537
R03H10.6	no	-0.0327346	0.0998788
icln-1	no	-0.0327339	0.217817
lin-15A,lin-15B	no	-0.0326901	0.136215
lin-15A,lin-15B	no	-0.0326901	0.136215
sec-16	no	-0.0326741	0.355134
hmg-11	no	-0.0326547	0.0817804
F28H6.4	no	-0.0326262	0.106095
R12E2.15	no	-0.0325803	0.111519
ssup-72	no	-0.0325182	0.0830227
F25B3.4,F25B3.5	yes	0.320668	2.3716
F25B3.4,F25B3.5	yes	0.320668	2.3716
cfim-1	no	-0.0324446	0.0656016
sur-5	no	-0.0324323	0.146366
Y119D3B.14	no	-0.0324126	0.167456
nhr-5	no	-0.0324059	0.0731458
pgl-3	no	-0.0323929	0.1515
gpa-3	no	-0.0323818	0.169373
spe-4	no	-0.0323669	0.365592
rbm-22	no	-0.0322495	0.209382
K07C11.8	no	-0.0322487	0.064777
sdz-24	no	-0.032236	0.262247
lec-4	no	-0.0322032	0.134852
R05G9.3	no	-0.0321356	0.292078
prmt-5	no	-0.0321334	0.197856
ugt-37,ugt-40	no	-0.0320445	0.305212
ugt-37,ugt-40	no	-0.0320445	0.305212
mrps-30	no	-0.0320425	0.156257
Y43E12A.2	no	-0.0320201	0.106036
F53F4.10	no	-0.0319599	0.155884
F02E9.7	no	-0.0318909	0.068409
Y71H2B.4	no	-0.0318745	0.0649306
K08E4.2	no	-0.0318471	0.236637
slt-1	no	-0.0318308	0.132334
sup-36	no	-0.0317713	0.257573
phf-15	no	-0.0317651	0.122875
ets-4	no	-0.0316975	0.0823911
BE10.1	no	-0.0316584	0.0875104
papl-1	no	-0.0316558	0.59773
eif-3.G	no	-0.0316029	0.182393
sup-1	no	-0.0315901	0.0722727
C25A6.1	no	-0.0315435	0.130205
npp-8	no	-0.0315158	0.26624
npp-8	no	-0.0315158	0.26624
F25F2.1	yes	0.314167	1.51427
npp-8	no	-0.0315158	0.26624
ZK430.7	no	-0.031463	0.103517
ZK1251.3	no	-0.0314585	0.109607
T19D2.2	no	-0.0314567	0.0587702
C16A11.3	no	-0.031448	0.332299
F53H2.3	no	-0.0313803	0.253791
F53H2.3	no	-0.0313803	0.253791
mtcu-1	no	-0.031354	0.103775
micu-1	no	-0.0312429	0.0976409
chdp-1	no	-0.0312268	0.0680616
ath-1	no	-0.0311856	0.538565
Y37D8A.21	no	-0.0311655	0.0756671
spg-7	no	-0.0311547	0.243981
Y25C1A.7,Y25C1A.8	no	-0.0310576	0.105027
Y25C1A.7,Y25C1A.8	no	-0.0310576	0.105027
prde-1	no	-0.0310124	0.130341
ZK1098.11,unc-16	no	-0.0308393	0.144525
ZK1098.11,unc-16	no	-0.0308393	0.144525
F46G10.1	no	-0.030778	0.239413
apd-3	no	-0.0307585	0.272876
F28H1.4	no	-0.0307489	0.2803
R08D7.5	no	-0.0306562	0.103646
hrpf-1	no	-0.0305654	0.313051
Y51H4A.22	no	-0.0305568	0.0393304
C18A3.3	no	-0.0305564	0.0760802
fis-2	no	-0.0305476	0.150427
T28A11.2	no	-0.0305399	0.194496
mag-1	no	-0.0305371	0.134591
Y39G10AR.15	no	-0.0305304	0.383314
T07A9.8,nog-1	no	-0.0305219	0.176688
T07A9.8,nog-1	no	-0.0305219	0.176688
B0336.7	no	-0.0304954	0.104435
ebp-2	no	-0.0304873	0.290466
Y39B6A.16	no	-0.0304714	0.0941845
nhr-4	no	-0.0303832	0.28268
tag-179	yes	0.309163	1.58139
sup-10	no	-0.0303644	0.11202
unc-120	no	-0.0303351	0.0944459
D2092.4	no	-0.0303027	0.13312
F20D6.5	no	-0.0302874	0.177967
F47H4.2	no	-0.0302367	0.0359463
F19B6.1,ufd-1	no	-0.0301748	0.188741
F19B6.1,ufd-1	no	-0.0301748	0.188741
C35B8.3	no	-0.0301314	0.378611
nhr-182	no	-0.0301185	0.164893
mrt-2	no	-0.0301128	0.0577178
F58G6.7	no	-0.0300254	0.161973
ttr-37	no	-0.0299749	0.387758
W03F8.4	no	-0.0299654	0.0746472
K02F6.3	no	-0.0299604	0.0786108
T20D3.6	no	-0.0299572	0.0772811
acds-10	no	-0.0299447	0.244568
nhr-35	no	-0.0299072	0.0759849
C02F5.3	no	-0.0298845	0.137058
dlc-6	yes	0.306879	2.30769
F26E4.3	no	-0.0298261	0.219363
C45B2.2	no	-0.0298157	1.23912
K03A11.4	no	-0.0298134	0.371416
tag-260	no	-0.0298057	0.34619
F23D12.2	no	-0.0297695	0.103347
mmcm-1	no	-0.0297435	0.284136
fbxa-105	no	-0.0297027	0.342281
ttr-51	no	-0.0296731	0.283338
sqv-4	no	-0.0296174	0.150293
efl-3	no	-0.0295368	0.0886434
C14F11.4	no	-0.0294976	0.130756
xpo-1	no	-0.0294574	0.903032
Y111B2A.3	no	-0.0294552	0.177432
unc-97	no	-0.0294365	0.582611
T21D12.12	no	-0.029378	0.341078
nspc-9	no	-0.0293595	0.132394
smg-2	no	-0.0293433	0.132666
ZK484.6	no	-0.0293398	0.68168
F25H8.2	no	-0.0293285	0.0677821
ZK6.11	no	-0.0292701	0.317476
ndx-7	no	-0.0292101	0.319435
mrps-25	no	-0.029199	0.115262
cars-2	no	-0.0291723	0.191214
acs-16	no	-0.0291309	0.0654717
gale-1	no	-0.0290912	0.649498
eif-3.C	no	-0.0290897	0.374831
upb-1	no	-0.029076	0.0800255
Y55F3AR.2	no	-0.0290237	0.0559925
T12D8.9	no	-0.0289281	0.140673
mnat-1	no	-0.0288673	0.0901484
ttr-13	no	-0.0288551	0.110092
B0464.9	no	-0.0288078	0.0811733
R07E5.4	no	-0.028789	0.0739596
R07E5.4	no	-0.028789	0.0739596
T16G1.9	no	-0.0287701	0.115304
lit-1	no	-0.0287466	0.129612
nkat-3	no	-0.028723	0.161931
mbf-1	no	-0.0287025	0.0690573
Y105C5B.15	no	-0.0286957	0.135775
Y56A3A.22	no	-0.0286409	0.132646
lon-8	no	-0.0285527	0.0597365
rpt-4	no	-0.028538	0.435209
Y75B7AL.2	no	-0.0283904	0.14932
lap-1	no	-0.0283529	0.139653
ttr-45	no	-0.0282871	0.250062
C05D9.7	no	-0.0281598	0.10982
Y54G2A.10	no	-0.0281237	0.115887
Y54G2A.10	no	-0.0281237	0.115887
F27D4.8	no	-0.0281081	0.366217
smr-1	no	-0.0280992	0.197629
M02B7.7	no	-0.028095	0.214872
acs-7	no	-0.0280949	0.166213
F43C11.7	no	-0.0280907	0.191401
lin-40	no	-0.0279903	0.122129
rme-6	no	-0.0279668	0.316634
F54D5.12	no	-0.0279318	0.261492
F07A11.1	no	-0.0278396	0.174215
coq-2	no	-0.0278094	0.154824
M01B12.4	no	-0.0277517	0.316366
F53A2.1	no	-0.0277475	0.175188
T02B11.4	no	-0.0277136	0.0375315
Y102A11A.2	no	-0.027646	0.0449011
pqn-52	no	-0.0275576	0.0812295
F35H8.2	no	-0.0275539	0.113351
acbp-3	no	-0.0275268	0.326405
set-32	no	-0.0275196	0.0917395
mig-10	no	-0.0274802	0.0986875
E02H1.5	no	-0.0274487	0.306196
[truncated: 43,424 more rows]
