# Supplementary material for: Mutagenesis screen uncovers lifespan extension through integrated stress response inhibition without reduced mRNA translation
Source: Nat Commun. 2021 Mar 15;12:1678. doi: 10.1038/s41467-021-21743-x (PMC7960713; doi:10.1038/s41467-021-21743-x)
Supplement: Supplementary file 7 — Source Data [file 41467_2021_21743_MOESM7_ESM.xlsx]

## Sheet: Figure 1 j
Figure 1 j
Motility assays of ppp-1 animals in unc-54P::Q35 background
Number of body bends over 30 sec per worm
n=3
	WT	ppp-1(wrm10) II	ppp-1(wrm15) II		WT	ppp-1(wrm10) II	ppp-1(wrm15) II		WT	ppp-1(wrm10) II	ppp-1(wrm15) II
	4	10	40		11	25	21		7	12	29
	4	30	4		13	23	17		11	39	17
	1	28	19		10	20	23		0	24	17
	13	38	13		15	19	24		3	30	12
	5	25	18		14	27	25		1	22	25
	1	25	4		14	24	25		10	32	28
	3	33	22		12	21	18		6	30	19
	4	15	26		17	21	22		0	20	24
	7	33	21		10	22	19		13	45	18
	6	26	24		9	20	26		0	27	16
	2	32	16		8	19	28		14	37	28
	10	17	22		8	18	24		7	38	25
	5	27	21						14	39	30
	12	16	23						5	25	21
									11	36	19

## Sheet: Figure 1 k
Figure 1 k
Motility assays of ppp-1 animals in unc-54P::a-syn background
Number of body bends over 30 sec per worm
n=3
2020-09-04
	WT	ppp-1(wrm10) II	ppp-1(wrm15) II		WT	ppp-1(wrm10) II	ppp-1(wrm15) II		WT	ppp-1(wrm10) II	ppp-1(wrm15) II
	33	70	38		33	44	62		37	28	36
	45	40	58		18	43	17		13	19	48
	32	33	55		38	45	43		37	20	46
	39	36	51		20	31	25		28	31	21
	15	51	47		27	25	55		27	30	39
	8	52	35		27	42	36		37	28	34
	31	30	57		24	43	53		31	41	47
	33	47	53		19	42	36		15	70	24
	11	49	56		14	23	30		12	44	28
	27	64	52		15	29	34		18	29	52
	29	49	23		24	30	35		25	45	62
	9	44	41		5	34	39		39	47	46
	29	14	43		20	9	51		37	54	34
	21	50	55		20	51	34		33	37	45
	11	58	41		16	17	46		15	38	20

## Sheet: Figure 2 a
Figure 2 a
Western blot analysis after puromycin incorporation assays
n=3
	Quantification of band intensities with ImageJ
	WT	100
	iftb-1(wrm53)	59.3417
	rsks-1(sv31)	11.361
	WT	100
	iftb-1(wrm53)	78.7021
	rsks-1	19.3753
	WT	100
	iftb-1(wrm53)	59.5763
	rsks-1(sv31)	23.7832

## Sheet: Figure 2 b
Figure 2 b
Western blot analysis after puromycin incorporation assays
n=6
	WT	100
	ppp-1(wrm10)	171.429
	ppp-1(wrm15)	112.595
	rsks-1(sv31)	9.62674
	WT	100
	ppp-1(wrm10)	75.8198
	ppp-1(wrm15)	81.5394
	rsks-1(sv31)	11.361
	WT	100
	ppp-1(wrm10)	127.413
	ppp-1(wrm15)	129.12
	WT	100
	ppp-1(wrm10)	134.979
	ppp-1(wrm15)	145.05
	WT	100
	ppp-1(wrm10)	132.306
	ppp-1(wrm15)	83.3307
	WT	100
	ppp-1(wrm10)	101.926
	ppp-1(wrm15)	142.27
	WT	100
	rsks-1(sv31)	19.38
	WT	100
	rsks-1(sv31)	23.78
	WT	100
	rsks-1(sv31)	10.34
	WT	100
	rsks-1(sv31)	9.23

## Sheet: Figure 2 c
Figure 2 c
35S methionine incorporation assays
n is indicated in the data
	WT	ppp-1(wrm10)	ppp-1(wrm15)	rsks-1(sv31)
	100	92.5	81	39.2565
	100	102	121	32.9427
	100	97	116	21.9895
	100	116	114
	100	77	144
	100	81
	100	121

## Sheet: Figure 2 d
Figure 2 d
Polysome profiling assays
n=4
	Replicate A							Replicate B							Replicate C							Replicate D
	WT		ppp-1(wrm10)		ppp-1(wrm15)			WT		ppp-1(wrm10)		ppp-1(wrm15)			WT		ppp-1(wrm10)		ppp-1(wrm15)			WT		ppp-1(wrm10)		ppp-1(wrm15)
	Distance(mm)	Absorbance	Distance(mm)	Absorbance	Distance(mm)	Absorbance		Distance(mm)	Absorbance	0	0.950354	Distance(mm)	Absorbance		Distance(mm)	Absorbance	Distance(mm)	Absorbance	Distance(mm)	Absorbance		Distance(mm)	Absorbance	Distance(mm)	Absorbance	0	1.17049
	0	1.19582	0	1.36056	0	1.1707		0	0.962957	0	0.950481	0	0.899202		0	0.945892	0	0.859425	0	0.912227		0	1.0307	0	1.035	0	1.17055
	0	1.19592	0	1.36065	0	1.17092		0	0.963073	0	0.950629	0	0.899307		0	0.946029	0	0.859467	0	0.91228		0	1.03069	0	1.03503	0	1.17069
	0	1.19599	0	1.36073	0	1.17112		0	0.96319	0.01	0.950755	0	0.899403		0	0.946188	0	0.85951	0	0.912396		0	1.03064	0	1.03508	0	1.17082
	0	1.19609	0.01	1.36081	0.01	1.17136		0.01	0.963327	0.01	0.950861	0.01	0.899487		0.01	0.946346	0.01	0.859531	0.01	0.912502		0.01	1.03058	0.01	1.03511	0.01	1.17097
	0.01	1.1962	0.01	1.3609	0.01	1.1716		0.01	0.963443	0.02	0.950999	0.01	0.899572		0.01	0.946516	0.01	0.859562	0.01	0.912597		0.01	1.03052	0.01	1.03514	0.01	1.17108
	0.01	1.19632	0.01	1.36096	0.01	1.17182		0.01	0.963528	0.02	0.951062	0.01	0.899667		0.01	0.946642	0.01	0.859562	0.01	0.912724		0.01	1.03041	0.01	1.03515	0.01	1.17119
	0.01	1.19645	0.02	1.36102	0.02	1.17218		0.02	0.963676	0.02	0.951157	0.02	0.899825		0.02	0.946864	0.02	0.859584	0.02	0.912925		0.02	1.03035	0.02	1.03515	0.02	1.17137
	0.02	1.19663	0.02	1.36107	0.02	1.1724		0.02	0.963771	0.02	0.951263	0.02	0.899931		0.02	0.947023	0.02	0.859562	0.02	0.913031		0.02	1.03027	0.02	1.03517	0.02	1.17147
	0.02	1.19679	0.02	1.36108	0.02	1.17266		0.02	0.963813	0.03	0.951348	0.02	0.900048		0.02	0.94716	0.02	0.859541	0.02	0.913158		0.02	1.03017	0.02	1.03518	0.02	1.17156
	0.02	1.19694	0.03	1.36111	0.03	1.17293		0.03	0.963887	0.03	0.951432	0.03	0.900143		0.03	0.947298	0.03	0.859552	0.03	0.913232		0.03	1.03008	0.03	1.0352	0.03	1.17165
	0.03	1.19707	0.03	1.36113	0.03	1.17319		0.03	0.963972	0.03	0.951527	0.03	0.900259		0.03	0.947446	0.03	0.85952	0.03	0.913316		0.03	1.02996	0.03	1.03519	0.03	1.17176
	0.03	1.1972	0.03	1.36116	0.03	1.17346		0.03	0.964035	0.04	0.951654	0.03	0.900407		0.03	0.94752	0.03	0.85952	0.03	0.913422		0.03	1.02984	0.03	1.03521	0.03	1.17189
	0.03	1.19733	0.04	1.36115	0.04	1.17371		0.04	0.96412	0.04	0.951749	0.04	0.900513		0.04	0.947668	0.04	0.85951	0.04	0.913528		0.04	1.02971	0.04	1.03523	0.04	1.17203
	0.04	1.19747	0.04	1.36115	0.04	1.17412		0.04	0.964258	0.04	0.951844	0.04	0.900671		0.04	0.94789	0.04	0.859478	0.04	0.913676		0.04	1.0296	0.04	1.03523	0.04	1.17215
	0.04	1.1977	0.04	1.36112	0.04	1.17426		0.04	0.964384	0.05	0.951908	0.04	0.900777		0.04	0.948038	0.04	0.859478	0.04	0.913782		0.04	1.02947	0.05	1.03522	0.04	1.17227
	0.04	1.19784	0.05	1.36109	0.05	1.17455		0.05	0.96448	0.05	0.951993	0.05	0.900862		0.05	0.948197	0.05	0.859467	0.05	0.913887		0.05	1.02934	0.05	1.03526	0.05	1.17237
	0.05	1.19799	0.05	1.36107	0.05	1.17482		0.05	0.964564	0.05	0.952098	0.05	0.900957		0.05	0.948366	0.05	0.859457	0.05	0.914035		0.05	1.02922	0.05	1.03526	0.05	1.17245
	0.05	1.19813	0.05	1.36105	0.05	1.17512		0.05	0.96467	0.06	0.952236	0.05	0.901052		0.05	0.948514	0.05	0.859446	0.05	0.914152		0.05	1.02909	0.05	1.03529	0.05	1.17256
	0.05	1.19827	0.06	1.36101	0.06	1.17541		0.06	0.964786	0.06	0.952341	0.06	0.901126		0.06	0.948662	0.06	0.859446	0.06	0.914236		0.06	1.02896	0.06	1.03533	0.06	1.17261
	0.06	1.19842	0.06	1.36097	0.06	1.17569		0.06	0.964913	0.06	0.9525	0.06	0.901221		0.06	0.948842	0.06	0.859446	0.06	0.914363		0.06	1.02882	0.06	1.03537	0.06	1.17268
	0.06	1.1986	0.06	1.36094	0.06	1.17612		0.06	0.965061	0.07	0.952637	0.07	0.901327		0.06	0.949116	0.06	0.859488	0.06	0.9145		0.06	1.02863	0.06	1.03541	0.06	1.17283
	0.06	1.19877	0.07	1.3609	0.07	1.17636		0.07	0.965177	0.07	0.952754	0.07	0.901369		0.07	0.949307	0.07	0.859531	0.07	0.914627		0.07	1.02849	0.07	1.03544	0.07	1.17292
	0.07	1.19896	0.07	1.36088	0.07	1.17661		0.07	0.965262	0.07	0.95286	0.07	0.901443		0.07	0.949518	0.07	0.859584	0.07	0.914733		0.07	1.02834	0.07	1.03544	0.07	1.17298
	0.07	1.19915	0.07	1.36084	0.07	1.17683		0.07	0.965315	0.08	0.952955	0.07	0.901507		0.07	0.949709	0.07	0.859626	0.07	0.914871		0.07	1.02817	0.07	1.03543	0.07	1.17307
	0.07	1.19936	0.08	1.36077	0.08	1.17706		0.08	0.965399	0.08	0.95306	0.08	0.901559		0.08	0.949888	0.08	0.859668	0.08	0.915019		0.08	1.02801	0.08	1.03544	0.08	1.17311
	0.08	1.19958	0.08	1.3607	0.08	1.17726		0.08	0.965463	0.08	0.953103	0.08	0.901581		0.08	0.950058	0.08	0.859721	0.08	0.915145		0.08	1.02782	0.08	1.03544	0.08	1.17315
	0.08	1.19981	0.08	1.3606	0.08	1.17748		0.08	0.965516	0.09	0.953251	0.08	0.901612		0.08	0.950248	0.08	0.859774	0.08	0.915283		0.08	1.02765	0.08	1.03541	0.08	1.17318
	0.08	1.20002	0.09	1.36044	0.09	1.17773		0.09	0.965526	0.09	0.953346	0.09	0.901686		0.09	0.95048	0.09	0.859869	0.09	0.915505		0.09	1.02738	0.09	1.03536	0.09	1.17326
	0.09	1.20034	0.09	1.36031	0.09	1.17792		0.09	0.965547	0.09	0.95342	0.09	0.90175		0.09	0.950639	0.09	0.859932	0.09	0.915653		0.09	1.02719	0.09	1.03534	0.09	1.17329
	0.09	1.20057	0.09	1.36018	0.09	1.1781		0.09	0.96559	0.1	0.953526	0.09	0.901824		0.09	0.950745	0.09	0.860028	0.09	0.91578		0.09	1.02701	0.09	1.03533	0.09	1.17331
	0.09	1.20078	0.1	1.36005	0.1	1.17827		0.1	0.965643	0.1	0.953652	0.1	0.901908		0.1	0.950798	0.1	0.860133	0.1	0.915938		0.1	1.02679	0.1	1.0353	0.1	1.17335
	0.1	1.20099	0.1	1.35994	0.1	1.17845		0.1	0.965685	0.1	0.953758	0.1	0.901982		0.1	0.950903	0.1	0.860229	0.1	0.916076		0.1	1.02659	0.1	1.03524	0.1	1.17335
	0.1	1.20116	0.1	1.35984	0.1	1.1786		0.1	0.965759	0.11	0.953864	0.1	0.902025		0.1	0.95103	0.1	0.860324	0.1	0.916224		0.1	1.02648	0.1	1.03518	0.1	1.17337
	0.1	1.20134	0.11	1.35973	0.11	1.17872		0.11	0.965843	0.11	0.953949	0.11	0.902067		0.11	0.951136	0.11	0.860398	0.11	0.916361		0.11	1.02625	0.11	1.03514	0.11	1.1734
	0.11	1.20156	0.11	1.35961	0.11	1.1788		0.11	0.965939	0.11	0.954097	0.11	0.902109		0.11	0.951231	0.11	0.860472	0.11	0.91652		0.11	1.02605	0.11	1.03506	0.11	1.17341
	0.11	1.20177	0.11	1.35946	0.11	1.17902		0.11	0.966066	0.12	0.954192	0.11	0.902173		0.11	0.951411	0.11	0.860588	0.11	0.916742		0.11	1.02574	0.11	1.03497	0.11	1.17341
	0.11	1.20211	0.12	1.35932	0.12	1.17916		0.12	0.966161	0.12	0.954287	0.12	0.902236		0.12	0.951538	0.12	0.860651	0.12	0.91689		0.12	1.02552	0.12	1.03485	0.12	1.17342
	0.12	1.20231	0.12	1.35916	0.12	1.17925		0.12	0.966298	0.12	0.954382	0.12	0.90231		0.12	0.951654	0.12	0.860694	0.12	0.917038		0.12	1.02529	0.12	1.03475	0.12	1.17344
	0.12	1.20258	0.12	1.3591	0.12	1.17936		0.12	0.966436	0.13	0.954456	0.12	0.902374		0.12	0.95176	0.12	0.860725	0.12	0.917175		0.12	1.02507	0.12	1.03465	0.12	1.17342
	0.12	1.20281	0.13	1.35899	0.13	1.17947		0.13	0.966552	0.13	0.95453	0.13	0.902416		0.13	0.951908	0.13	0.860768	0.13	0.917249		0.13	1.02485	0.13	1.03453	0.13	1.17344
	0.13	1.20291	0.13	1.35887	0.13	1.17958		0.13	0.966679	0.13	0.954625	0.13	0.902458		0.13	0.952035	0.13	0.860799	0.13	0.917408		0.13	1.02463	0.13	1.03438	0.13	1.17347
	0.13	1.20316	0.13	1.35874	0.13	1.17968		0.13	0.966806	0.14	0.954731	0.13	0.902522		0.13	0.95213	0.13	0.860842	0.13	0.917567		0.13	1.02439	0.13	1.03422	0.13	1.1735
	0.13	1.20339	0.14	1.35853	0.14	1.17981		0.14	0.967017	0.14	0.954794	0.14	0.902617		0.14	0.952299	0.14	0.860852	0.14	0.917704		0.14	1.02402	0.14	1.03397	0.14	1.17357
	0.14	1.20374	0.14	1.3584	0.14	1.17991		0.14	0.967123	0.14	0.954837	0.14	0.90267		0.14	0.952394	0.14	0.860863	0.14	0.917916		0.14	1.02372	0.14	1.03379	0.14	1.17361
	0.14	1.20397	0.14	1.35827	0.14	1.17999		0.14	0.967239	0.15	0.954858	0.14	0.902744		0.14	0.952489	0.14	0.860895	0.14	0.918074		0.14	1.02346	0.14	1.0336	0.14	1.17363
	0.14	1.2042	0.15	1.35813	0.15	1.18006		0.15	0.967334	0.15	0.9549	0.15	0.902818		0.15	0.952606	0.15	0.860916	0.15	0.918233		0.15	1.02319	0.15	1.03342	0.15	1.17366
	0.15	1.20444	0.15	1.35798	0.15	1.18011		0.15	0.967366	0.15	0.954911	0.15	0.902881		0.15	0.95269	0.15	0.860916	0.15	0.91837		0.15	1.02294	0.15	1.03323	0.15	1.17372
	0.15	1.20466	0.15	1.35785	0.15	1.18012		0.15	0.96744	0.16	0.954942	0.15	0.902955		0.15	0.952785	0.15	0.860916	0.15	0.918529		0.15	1.02267	0.15	1.03303	0.15	1.17379
	0.15	1.20487	0.16	1.3577	0.16	1.18014		0.16	0.967525	0.16	0.954964	0.16	0.902997		0.16	0.95287	0.16	0.860916	0.16	0.918677		0.16	1.02243	0.16	1.03281	0.16	1.17385
	0.16	1.20509	0.16	1.35751	0.16	1.18012		0.16	0.967588	0.16	0.954985	0.16	0.903082		0.16	0.952997	0.16	0.860916	0.16	0.918825		0.16	1.02207	0.16	1.03251	0.16	1.17394
	0.16	1.2054	0.16	1.35738	0.16	1.1801		0.16	0.967651	0.17	0.954995	0.16	0.903103		0.16	0.95305	0.16	0.860916	0.16	0.919015		0.17	1.02185	0.16	1.03229	0.16	1.17401
	0.16	1.2056	0.17	1.35721	0.17	1.1801		0.17	0.967715	0.17	0.955006	0.17	0.903135		0.17	0.953134	0.17	0.860916	0.17	0.919153		0.17	1.02172	0.17	1.03209	0.17	1.17408
	0.17	1.20578	0.17	1.35704	0.17	1.18005		0.17	0.967789	0.17	0.954995	0.17	0.903188		0.17	0.953208	0.17	0.860916	0.17	0.919237		0.17	1.02148	0.17	1.03189	0.17	1.17411
	0.17	1.20595	0.17	1.35688	0.17	1.18001		0.17	0.967842	0.18	0.954995	0.17	0.90323		0.17	0.953293	0.17	0.860916	0.17	0.919322		0.17	1.02124	0.17	1.03168	0.17	1.17413
	0.17	1.20614	0.18	1.35668	0.18	1.17998		0.18	0.967895	0.18	0.955006	0.18	0.903293		0.18	0.953346	0.18	0.860916	0.18	0.919428		0.18	1.02101	0.18	1.03158	0.18	1.17413
	0.18	1.20629	0.18	1.3565	0.18	1.17993		0.18	0.967948	0.18	0.954995	0.18	0.903357		0.18	0.95343	0.18	0.860916	0.18	0.919523		0.18	1.02081	0.18	1.03135	0.18	1.17413
	0.18	1.20647	0.18	1.35633	0.18	1.17986		0.18	0.968022	0.19	0.954953	0.18	0.90342		0.18	0.953515	0.18	0.860916	0.18	0.919618		0.18	1.0206	0.18	1.03114	0.18	1.17412
	0.18	1.20665	0.19	1.35603	0.19	1.17972		0.19	0.968096	0.19	0.954921	0.19	0.903526		0.19	0.953621	0.19	0.860916	0.19	0.919702		0.19	1.02025	0.19	1.03083	0.19	1.17411
	0.19	1.20685	0.19	1.35595	0.19	1.17965		0.19	0.96817	0.19	0.9549	0.19	0.903568		0.19	0.953674	0.19	0.860916	0.19	0.919766		0.19	1.02004	0.19	1.0306	0.19	1.17411
	0.19	1.20697	0.19	1.35576	0.19	1.17956		0.19	0.968254	0.2	0.954858	0.19	0.903589		0.19	0.953705	0.19	0.860916	0.19	0.91984		0.19	1.01982	0.19	1.03039	0.19	1.1741
	0.19	1.20704	0.2	1.35559	0.2	1.17945		0.2	0.968328	0.2	0.954816	0.2	0.903642		0.2	0.953748	0.2	0.860916	0.2	0.919924		0.2	1.0196	0.2	1.03017	0.2	1.17408
	0.2	1.20718	0.2	1.35542	0.2	1.17932		0.2	0.968381	0.2	0.954763	0.2	0.903716		0.2	0.953811	0.2	0.860916	0.2	0.920009		0.2	1.01942	0.2	1.02997	0.2	1.17405
	0.2	1.20727	0.2	1.35524	0.2	1.17919		0.2	0.968444	0.21	0.95472	0.2	0.903801		0.2	0.953885	0.2	0.860916	0.2	0.920094		0.2	1.01921	0.2	1.02973	0.2	1.17404
	0.2	1.20734	0.21	1.35508	0.21	1.17909		0.21	0.968476	0.21	0.954689	0.21	0.903907		0.21	0.953938	0.21	0.860916	0.21	0.920189		0.21	1.01902	0.21	1.02949	0.21	1.17401
	0.21	1.20744	0.21	1.35485	0.21	1.1789		0.21	0.968561	0.21	0.954678	0.21	0.904076		0.21	0.954012	0.21	0.860916	0.21	0.920316		0.21	1.01872	0.21	1.02912	0.21	1.17394
	0.21	1.20752	0.21	1.35466	0.21	1.17879		0.21	0.968571	0.22	0.954646	0.21	0.90416		0.21	0.954033	0.21	0.860926	0.21	0.920411		0.21	1.01852	0.21	1.02887	0.21	1.17391
	0.21	1.2076	0.22	1.35447	0.22	1.17865		0.22	0.968571	0.22	0.954625	0.22	0.904277		0.22	0.954054	0.22	0.860916	0.22	0.920538		0.22	1.01834	0.22	1.0286	0.22	1.17386
	0.22	1.20764	0.22	1.3543	0.22	1.17851		0.22	0.968582	0.22	0.954615	0.22	0.904414		0.22	0.954044	0.22	0.860916	0.22	0.920654		0.22	1.01813	0.22	1.02835	0.22	1.17381
	0.22	1.20767	0.22	1.3541	0.22	1.17835		0.22	0.968592	0.23	0.954593	0.22	0.904541		0.22	0.954022	0.22	0.860916	0.22	0.92077		0.22	1.01792	0.22	1.02808	0.22	1.17376
	0.22	1.20769	0.23	1.35392	0.23	1.17819		0.23	0.968624	0.23	0.954551	0.23	0.904636		0.23	0.954022	0.23	0.860873	0.23	0.920897		0.23	1.01771	0.23	1.02779	0.23	1.1737
	0.23	1.20772	0.23	1.35372	0.23	1.17802		0.23	0.968656	0.23	0.954488	0.23	0.904721		0.23	0.954012	0.23	0.860842	0.23	0.921035		0.23	1.0175	0.23	1.02752	0.23	1.17365
	0.23	1.20774	0.23	1.3534	0.23	1.17785		0.23	0.968688	0.24	0.954435	0.23	0.904869		0.23	0.95397	0.23	0.860799	0.23	0.921172		0.23	1.01731	0.23	1.02709	0.23	1.17359
	0.23	1.20774	0.24	1.35319	0.24	1.17764		0.24	0.968698	0.24	0.954414	0.24	0.904953		0.24	0.953927	0.24	0.860725	0.24	0.921352		0.24	1.01712	0.24	1.02683	0.24	1.17349
	0.24	1.20771	0.24	1.35298	0.24	1.17745		0.24	0.968698	0.24	0.954382	0.24	0.905027		0.24	0.953853	0.24	0.860694	0.24	0.921479		0.24	1.01693	0.24	1.02655	0.24	1.1734
	0.24	1.20769	0.24	1.35278	0.24	1.17726		0.24	0.968698	0.25	0.954329	0.24	0.90507		0.24	0.953769	0.24	0.860651	0.24	0.921595		0.24	1.01676	0.24	1.02641	0.24	1.17333
	0.24	1.20764	0.25	1.35255	0.25	1.17707		0.25	0.96873	0.25	0.954287	0.25	0.905133		0.25	0.953705	0.25	0.860588	0.25	0.921701		0.25	1.01657	0.25	1.02612	0.25	1.17328
	0.25	1.20759	0.25	1.35234	0.25	1.17686		0.25	0.968762	0.25	0.954245	0.25	0.905186		0.25	0.953621	0.25	0.860493	0.25	0.921764		0.25	1.01641	0.25	1.02584	0.25	1.17324
	0.25	1.20751	0.25	1.35214	0.25	1.17665		0.25	0.968804	0.26	0.954223	0.25	0.905249		0.25	0.953525	0.25	0.860451	0.25	0.921796		0.25	1.01625	0.25	1.02555	0.25	1.17321
	0.25	1.20744	0.26	1.35204	0.26	1.17644		0.26	0.968846	0.26	0.954149	0.26	0.905323		0.26	0.95343	0.26	0.860377	0.26	0.921859		0.26	1.01608	0.26	1.02525	0.26	1.17317
	0.26	1.20733	0.26	1.35178	0.26	1.17611		0.26	0.968941	0.26	0.954086	0.26	0.905387		0.26	0.953303	0.26	0.860271	0.26	0.921955		0.26	1.01583	0.26	1.02478	0.26	1.17312
	0.26	1.20727	0.26	1.35158	0.26	1.1759		0.26	0.968994	0.27	0.954023	0.26	0.90544		0.26	0.953229	0.26	0.860155	0.26	0.922007		0.26	1.01566	0.26	1.02447	0.26	1.1731
	0.26	1.20716	0.27	1.35141	0.27	1.17569		0.27	0.969015	0.27	0.95397	0.27	0.905503		0.27	0.953134	0.27	0.860038	0.27	0.922039		0.27	1.01551	0.27	1.02415	0.27	1.1731
	0.27	1.20705	0.27	1.35124	0.27	1.17551		0.27	0.969058	0.27	0.953917	0.27	0.905577		0.27	0.95305	0.27	0.859932	0.27	0.922071		0.27	1.01538	0.27	1.02383	0.27	1.17308
	0.27	1.20691	0.27	1.35106	0.27	1.1753		0.27	0.9691	0.28	0.953896	0.27	0.905641		0.27	0.952965	0.27	0.859837	0.27	0.922092		0.27	1.01526	0.27	1.02351	0.27	1.17307
	0.27	1.20679	0.28	1.35092	0.28	1.17512		0.28	0.969121	0.28	0.953853	0.28	0.905715		0.28	0.952891	0.28	0.85971	0.28	0.922124		0.28	1.01511	0.28	1.02321	0.28	1.17304
	0.28	1.20668	0.28	1.35076	0.28	1.17495		0.28	0.969142	0.28	0.953769	0.28	0.905789		0.28	0.952817	0.28	0.859562	0.28	0.922155		0.28	1.015	0.28	1.02292	0.28	1.17305
	0.28	1.20653	0.28	1.35049	0.28	1.17468		0.28	0.969195	0.29	0.953737	0.28	0.905894		0.28	0.952701	0.28	0.859372	0.28	0.922166		0.28	1.01487	0.28	1.02249	0.28	1.17299
	0.28	1.20634	0.29	1.35036	0.29	1.17453		0.29	0.969206	0.29	0.953705	0.29	0.905958		0.29	0.952648	0.29	0.859235	0.29	0.922177		0.29	1.01476	0.29	1.02222	0.29	1.17294
	0.29	1.2062	0.29	1.3502	0.29	1.17436		0.29	0.969206	0.29	0.953684	0.29	0.906021		0.29	0.952606	0.29	0.859087	0.29	0.922177		0.29	1.01468	0.29	1.02195	0.29	1.17287
	0.29	1.20606	0.29	1.35005	0.29	1.17419		0.29	0.969185	0.3	0.953652	0.29	0.906074		0.29	0.952521	0.29	0.858949	0.29	0.922187		0.29	1.01458	0.29	1.02166	0.29	1.17282
	0.29	1.20593	0.3	1.34991	0.3	1.17404		0.3	0.969174	0.3	0.953631	0.3	0.906127		0.3	0.952436	0.3	0.858822	0.3	0.922187		0.3	1.01449	0.3	1.02139	0.3	1.17275
	0.3	1.20577	0.3	1.3498	0.3	1.17389		0.3	0.969132	0.3	0.95361	0.3	0.906148		0.3	0.952331	0.3	0.858695	0.3	0.922208		0.3	1.01446	0.3	1.02112	0.3	1.17265
	0.3	1.20564	0.3	1.34966	0.3	1.17374		0.3	0.969079	0.31	0.953536	0.3	0.906169		0.3	0.952214	0.3	0.858579	0.3	0.922219		0.3	1.01443	0.3	1.02087	0.3	1.17256
	0.3	1.2055	0.31	1.34954	0.31	1.17367		0.31	0.969037	0.31	0.953483	0.31	0.906212		0.31	0.952056	0.31	0.858484	0.31	0.922219		0.31	1.01435	0.31	1.02059	0.31	1.17245
	0.31	1.20537	0.31	1.34939	0.31	1.17345		0.31	0.968899	0.31	0.953409	0.31	0.906222		0.31	0.951918	0.31	0.858347	0.31	0.922219		0.31	1.0143	0.31	1.02036	0.31	1.17227
	0.31	1.20515	0.31	1.34931	0.31	1.17329		0.31	0.968804	0.32	0.953399	0.31	0.906233		0.31	0.951813	0.31	0.858304	0.31	0.922219		0.31	1.01425	0.31	1.02012	0.31	1.17221
	0.31	1.20495	0.32	1.3492	0.32	1.17314		0.32	0.968688	0.32	0.953378	0.32	0.906254		0.32	0.951707	0.32	0.858177	0.32	0.922187		0.32	1.01424	0.32	1.01989	0.32	1.17202
	0.32	1.20478	0.32	1.34915	0.32	1.17301		0.32	0.968571	0.32	0.953304	0.32	0.906264		0.32	0.951601	0.32	0.858061	0.32	0.922155		0.32	1.01423	0.32	1.01966	0.32	1.17196
	0.32	1.20461	0.32	1.34907	0.32	1.17287		0.32	0.968466	0.33	0.95324	0.32	0.906264		0.32	0.951453	0.32	0.857934	0.32	0.922113		0.32	1.01421	0.32	1.01942	0.32	1.17184
	0.32	1.20449	0.33	1.34897	0.33	1.1727		0.33	0.968328	0.33	0.953134	0.33	0.906275		0.33	0.951316	0.33	0.85785	0.33	0.922071		0.33	1.01417	0.33	1.01916	0.33	1.17169
	0.33	1.2043	0.33	1.3489	0.33	1.17258		0.33	0.968191	0.33	0.953071	0.33	0.906286		0.33	0.951136	0.33	0.857754	0.33	0.921986		0.33	1.01411	0.33	1.01878	0.33	1.17153
	0.33	1.20413	0.33	1.34879	0.33	1.17238		0.33	0.968	0.34	0.952986	0.33	0.906286		0.33	0.950999	0.33	0.857532	0.33	0.921838		0.33	1.01405	0.33	1.01852	0.33	1.17127
	0.33	1.20383	0.34	1.34871	0.34	1.17225		0.34	0.967863	0.34	0.952923	0.34	0.906264		0.34	0.95085	0.34	0.857416	0.34	0.921775		0.34	1.01398	0.34	1.01825	0.34	1.17109
	0.34	1.20366	0.34	1.34861	0.34	1.17209		0.34	0.967715	0.34	0.952902	0.34	0.906212		0.34	0.950713	0.34	0.8573	0.34	0.921711		0.34	1.01394	0.34	1.01798	0.34	1.17091
	0.34	1.20349	0.34	1.34853	0.34	1.17196		0.34	0.967641	0.35	0.95286	0.34	0.90618		0.34	0.950586	0.34	0.857173	0.34	0.921627		0.34	1.01392	0.34	1.0177	0.34	1.17072
	0.34	1.20331	0.35	1.34844	0.35	1.17182		0.35	0.967525	0.35	0.952785	0.35	0.906159		0.35	0.950428	0.35	0.857057	0.35	0.921542		0.35	1.01387	0.35	1.01742	0.35	1.17055
	0.35	1.2031	0.35	1.34838	0.35	1.17167		0.35	0.967387	0.35	0.952701	0.35	0.906116		0.35	0.95028	0.35	0.856951	0.35	0.921489		0.35	1.01381	0.35	1.01714	0.35	1.17038
	0.35	1.20289	0.35	1.34831	0.35	1.17154		0.35	0.96725	0.36	0.952585	0.35	0.906064		0.35	0.950153	0.35	0.856856	0.35	0.921447		0.35	1.01378	0.35	1.01687	0.35	1.1702
	0.35	1.20269	0.36	1.3482	0.36	1.17133		0.36	0.967028	0.36	0.952479	0.36	0.905968		0.36	0.950015	0.36	0.856729	0.36	0.921362		0.36	1.01374	0.36	1.01644	0.36	1.16996
	0.36	1.20239	0.36	1.34814	0.36	1.17117		0.36	0.96688	0.36	0.952384	0.36	0.905863		0.36	0.949867	0.36	0.856634	0.36	0.921299		0.36	1.01374	0.36	1.01615	0.36	1.16978
	0.36	1.20219	0.36	1.34804	0.36	1.17105		0.36	0.966732	0.37	0.952299	0.36	0.905746		0.36	0.94973	0.36	0.856539	0.36	0.921257		0.36	1.01372	0.36	1.01587	0.36	1.16961
	0.36	1.20202	0.37	1.34794	0.37	1.17098		0.37	0.966594	0.37	0.952151	0.37	0.90563		0.37	0.949635	0.37	0.856401	0.37	0.921193		0.37	1.01369	0.37	1.01559	0.37	1.16947
	0.37	1.20181	0.37	1.34788	0.37	1.17086		0.37	0.966446	0.37	0.952024	0.37	0.905503		0.37	0.94955	0.37	0.856316	0.37	0.921109		0.37	1.01368	0.37	1.01544	0.37	1.16927
	0.37	1.20167	0.37	1.34784	0.37	1.17074		0.37	0.96633	0.38	0.951918	0.37	0.905345		0.37	0.949444	0.37	0.856211	0.37	0.921024		0.37	1.01366	0.37	1.01513	0.37	1.16909
	0.37	1.20154	0.38	1.34777	0.38	1.17062		0.38	0.966182	0.38	0.951728	0.38	0.905207		0.38	0.949328	0.38	0.856116	0.38	0.920908		0.38	1.01364	0.38	1.01485	0.38	1.16891
	0.38	1.20141	0.38	1.34768	0.38	1.17049		0.38	0.96597	0.38	0.95157	0.38	0.905006		0.38	0.949169	0.38	0.85602	0.38	0.92076		0.38	1.01363	0.38	1.01441	0.38	1.16869
	0.38	1.20122	0.38	1.3476	0.38	1.17039		0.38	0.965812	0.39	0.951432	0.38	0.904869		0.38	0.949095	0.38	0.855936	0.38	0.920717		0.38	1.01361	0.38	1.01412	0.38	1.16847
	0.38	1.20113	0.39	1.34752	0.39	1.17027		0.39	0.965664	0.39	0.951284	0.39	0.904784		0.39	0.949	0.39	0.855841	0.39	0.920591		0.39	1.01361	0.39	1.01381	0.39	1.16824
	0.39	1.201	0.39	1.34745	0.39	1.17019		0.39	0.965526	0.39	0.951115	0.39	0.904636		0.39	0.948905	0.39	0.855777	0.39	0.920474		0.39	1.01359	0.39	1.01352	0.39	1.16803
	0.39	1.20094	0.39	1.34739	0.39	1.17008		0.39	0.965378	0.4	0.950914	0.39	0.904531		0.39	0.94882	0.39	0.855693	0.39	0.920347		0.39	1.01357	0.39	1.01319	0.39	1.16781
	0.39	1.20082	0.4	1.34734	0.4	1.17002		0.4	0.965241	0.4	0.950734	0.4	0.904414		0.4	0.948736	0.4	0.855587	0.4	0.92021		0.4	1.01351	0.4	1.01284	0.4	1.16756
	0.4	1.20069	0.4	1.34729	0.4	1.16995		0.4	0.965093	0.41	0.950449	0.4	0.904298		0.4	0.948641	0.4	0.855481	0.4	0.920094		0.4	1.01348	0.4	1.01252	0.4	1.16735
	0.4	1.20057	0.4	1.34724	0.4	1.16989		0.4	0.964966	0.41	0.950354	0.4	0.904192		0.4	0.948588	0.4	0.855375	0.4	0.919956		0.4	1.01342	0.4	1.01203	0.4	1.1671
	0.4	1.20043	0.41	1.34718	0.41	1.16981		0.41	0.964733	0.41	0.950163	0.41	0.904055		0.41	0.948461	0.41	0.855249	0.41	0.919755		0.41	1.01338	0.41	1.01169	0.41	1.16671
	0.41	1.20025	0.41	1.34716	0.41	1.16978		0.41	0.964659	0.41	0.949994	0.41	0.90396		0.41	0.948387	0.41	0.855122	0.41	0.919607		0.41	1.01335	0.41	1.01134	0.41	1.16644
	0.41	1.20013	0.41	1.34712	0.41	1.16975		0.41	0.964511	0.42	0.949836	0.41	0.903833		0.41	0.948313	0.41	0.855027	0.41	0.919449		0.41	1.01331	0.41	1.01102	0.41	1.16614
	0.41	1.2	0.42	1.34711	0.42	1.16971		0.42	0.964384	0.42	0.949656	0.42	0.903706		0.42	0.94825	0.42	0.854931	0.42	0.919322		0.42	1.0133	0.42	1.0107	0.42	1.16583
	0.42	1.19986	0.42	1.34707	0.42	1.16969		0.42	0.964236	0.42	0.949466	0.42	0.903589		0.42	0.948197	0.42	0.854847	0.42	0.919195		0.42	1.01325	0.42	1.0104	0.42	1.16555
	0.42	1.19974	0.42	1.34702	0.42	1.16966		0.42	0.964099	0.43	0.949318	0.42	0.903452		0.42	0.948165	0.42	0.854762	0.42	0.919047		0.42	1.0132	0.42	1.01009	0.42	1.16527
	0.42	1.19962	0.43	1.34696	0.43	1.16965		0.43	0.963993	0.43	0.949074	0.43	0.903315		0.43	0.948123	0.43	0.854656	0.43	0.918867		0.43	1.01315	0.43	1.00981	0.43	1.16497
	0.43	1.19951	0.43	1.34689	0.43	1.16962		0.43	0.963824	0.43	0.948884	0.43	0.903114		0.43	0.94808	0.43	0.854498	0.43	0.918603		0.43	1.01311	0.43	1.00941	0.43	1.1645
	0.43	1.19935	0.43	1.34686	0.43	1.16961		0.43	0.963718	0.44	0.948704	0.43	0.902987		0.43	0.948017	0.43	0.854382	0.43	0.918413		0.43	1.01302	0.43	1.0093	0.43	1.16423
	0.43	1.19927	0.44	1.3468	0.44	1.16962		0.44	0.963623	0.44	0.948514	0.44	0.902839		0.44	0.947953	0.44	0.854286	0.44	0.918222		0.44	1.01294	0.44	1.00908	0.44	1.16393
	0.44	1.19918	0.44	1.34673	0.44	1.1696		0.44	0.963528	0.44	0.948324	0.44	0.902701		0.44	0.947901	0.44	0.854191	0.44	0.918032		0.44	1.01285	0.44	1.00886	0.44	1.16361
	0.44	1.19909	0.44	1.34668	0.44	1.16959		0.44	0.963433	0.45	0.948123	0.44	0.902553		0.44	0.947837	0.44	0.854064	0.44	0.917863		0.44	1.01275	0.44	1.00866	0.44	1.16332
	0.44	1.19898	0.45	1.3466	0.45	1.1696		0.45	0.963306	0.45	0.947911	0.45	0.902426		0.45	0.947784	0.45	0.854012	0.45	0.917683		0.45	1.01262	0.45	1.00844	0.45	1.16302
	0.45	1.19885	0.45	1.34656	0.45	1.16962		0.45	0.963179	0.45	0.947658	0.45	0.902289		0.45	0.947721	0.45	0.853948	0.45	0.917588		0.45	1.01249	0.45	1.00822	0.45	1.16287
	0.45	1.19873	0.45	1.34647	0.45	1.16962		0.45	0.96302	0.46	0.947478	0.45	0.902141		0.45	0.947615	0.45	0.853821	0.45	0.917313		0.45	1.01232	0.45	1.00788	0.45	1.16245
	0.45	1.1986	0.46	1.34638	0.46	1.16962		0.46	0.962925	0.46	0.947309	0.46	0.902025		0.46	0.947573	0.46	0.853779	0.46	0.917144		0.46	1.01219	0.46	1.00762	0.46	1.16213
	0.46	1.19845	0.46	1.34634	0.46	1.16962		0.46	0.96282	0.46	0.947139	0.46	0.901887		0.46	0.947488	0.46	0.853694	0.46	0.916943		0.46	1.01204	0.46	1.00734	0.46	1.16184
	0.46	1.19828	0.46	1.34628	0.46	1.16964		0.46	0.962724	0.47	0.94697	0.46	0.901739		0.46	0.947404	0.46	0.85362	0.46	0.916731		0.46	1.01191	0.46	1.00707	0.46	1.16156
	0.46	1.19811	0.47	1.34621	0.47	1.16964		0.47	0.96265	0.47	0.946812	0.47	0.901612		0.47	0.947277	0.47	0.853567	0.47	0.91652		0.47	1.01178	0.47	1.00676	0.47	1.16125
	0.47	1.19791	0.47	1.34614	0.47	1.16963		0.47	0.962587	0.47	0.946738	0.47	0.901517		0.47	0.94716	0.47	0.853493	0.47	0.916298		0.47	1.01165	0.47	1.00644	0.47	1.16098
	0.47	1.19772	0.47	1.34607	0.47	1.16962		0.47	0.962555	0.48	0.946579	0.47	0.901401		0.47	0.947065	0.47	0.85343	0.47	0.916086		0.47	1.0115	0.47	1.00613	0.47	1.1607
	0.47	1.19755	0.48	1.34598	0.48	1.16963		0.48	0.962524	0.48	0.946346	0.48	0.901285		0.48	0.946949	0.48	0.853377	0.48	0.915833		0.48	1.01135	0.48	1.00582	0.48	1.1604
	0.48	1.19735	0.48	1.34588	0.48	1.16963		0.48	0.962481	0.48	0.946198	0.48	0.901126		0.48	0.94678	0.48	0.853293	0.48	0.915463		0.48	1.01114	0.48	1.00535	0.48	1.15998
	0.48	1.1971	0.48	1.34583	0.48	1.16965		0.48	0.962471	0.49	0.94604	0.48	0.901052		0.48	0.946653	0.48	0.85325	0.48	0.915198		0.48	1.01099	0.48	1.00503	0.48	1.15967
	0.48	1.19691	0.49	1.34577	0.49	1.16966		0.49	0.962428	0.49	0.945902	0.49	0.900967		0.49	0.9466	0.49	0.853208	0.49	0.914923		0.49	1.01086	0.49	1.00471	0.49	1.15938
	0.49	1.19672	0.49	1.34568	0.49	1.1697		0.49	0.962418	0.49	0.945797	0.49	0.900851		0.49	0.946516	0.49	0.853166	0.49	0.91467		0.49	1.01074	0.49	1.00441	0.49	1.1591
	0.49	1.19658	0.49	1.34561	0.49	1.16973		0.49	0.962397	0.5	0.945702	0.49	0.900745		0.49	0.94642	0.49	0.853123	0.49	0.914384		0.49	1.01066	0.49	1.00412	0.49	1.15885
	0.49	1.19641	0.5	1.34551	0.5	1.16979		0.5	0.962397	0.5	0.945596	0.5	0.900629		0.5	0.946315	0.5	0.853102	0.5	0.91412		0.5	1.01052	0.5	1.0038	0.5	1.1586
	0.5	1.19625	0.5	1.34541	0.5	1.1698		0.5	0.962375	0.5	0.945405	0.5	0.900534		0.5	0.94623	0.5	0.853092	0.5	0.913834		0.5	1.01038	0.5	1.00364	0.5	1.15837
	0.5	1.19612	0.5	1.34528	0.5	1.16986		0.5	0.962354	0.51	0.945321	0.5	0.900312		0.5	0.946082	0.5	0.853081	0.5	0.913401		0.5	1.01016	0.5	1.0032	0.5	1.158
	0.5	1.19587	0.51	1.34518	0.51	1.1699		0.51	0.962354	0.51	0.945215	0.51	0.900185		0.51	0.946008	0.51	0.853081	0.51	0.913105		0.51	1.01002	0.51	1.0029	0.51	1.15775
	0.51	1.19571	0.51	1.34504	0.51	1.16996		0.51	0.962354	0.51	0.945099	0.51	0.90009		0.51	0.945923	0.51	0.853071	0.51	0.912841		0.51	1.00987	0.51	1.00262	0.51	1.15749
	0.51	1.19558	0.51	1.34495	0.51	1.16998		0.51	0.962354	0.52	0.944972	0.51	0.899995		0.51	0.945828	0.51	0.853081	0.51	0.912692		0.51	1.0097	0.51	1.00231	0.51	1.15738
	0.51	1.19543	0.52	1.34484	0.52	1.17001		0.52	0.962354	0.52	0.944813	0.52	0.899878		0.52	0.945723	0.52	0.85306	0.52	0.912396		0.52	1.00951	0.52	1.00202	0.52	1.15716
	0.52	1.19534	0.52	1.34474	0.52	1.17003		0.52	0.962344	0.52	0.944655	0.52	0.899825		0.52	0.945617	0.52	0.853049	0.52	0.912132		0.52	1.00932	0.52	1.00173	0.52	1.15695
	0.52	1.19517	0.52	1.34465	0.52	1.17003		0.52	0.962344	0.53	0.944327	0.52	0.89972		0.52	0.945479	0.52	0.853018	0.52	0.911847		0.52	1.00913	0.52	1.00145	0.52	1.15673
	0.52	1.19501	0.53	1.34447	0.53	1.17004		0.53	0.962344	0.53	0.944063	0.53	0.899561		0.53	0.945183	0.53	0.852923	0.53	0.911582		0.53	1.00887	0.53	1.00101	0.53	1.15636
	0.53	1.19474	0.53	1.34437	0.53	1.17007		0.53	0.962323	0.53	0.943745	0.53	0.899477		0.53	0.94494	0.53	0.852859	0.53	0.911212		0.53	1.00868	0.53	1.00072	0.53	1.15614
	0.53	1.19456	0.53	1.34429	0.53	1.1701		0.53	0.962323	0.54	0.943555	0.53	0.899381		0.53	0.944633	0.53	0.852796	0.53	0.910958		0.53	1.00845	0.53	1.00045	0.53	1.15592
	0.53	1.19437	0.54	1.3442	0.54	1.17015		0.54	0.962323	0.54	0.943153	0.54	0.899307		0.54	0.944274	0.54	0.852711	0.54	0.910684		0.54	1.00825	0.54	1.00014	0.54	1.15569
	0.54	1.19418	0.54	1.3441	0.54	1.17022		0.54	0.962323	0.54	0.942699	0.54	0.899212		0.54	0.943862	0.54	0.852626	0.54	0.910419		0.54	1.00804	0.54	0.999867	0.54	1.15546
	0.54	1.19398	0.54	1.34396	0.54	1.17027		0.54	0.962312	0.55	0.942234	0.54	0.899128		0.54	0.943418	0.54	0.852542	0.54	0.910123		0.54	1.00783	0.54	0.999582	0.54	1.15528
	0.54	1.19378	0.55	1.34385	0.55	1.17031		0.55	0.962333	0.55	0.941493	0.55	0.899054		0.55	0.942931	0.55	0.852447	0.55	0.909817		0.55	1.00759	0.55	0.999275	0.55	1.15508
	0.55	1.19359	0.55	1.34367	0.55	1.17037		0.55	0.962323	0.55	0.940996	0.55	0.898916		0.55	0.942181	0.55	0.852309	0.55	0.909521		0.55	1.00728	0.55	0.998842	0.55	1.15477
	0.55	1.19326	0.55	1.34354	0.55	1.17042		0.55	0.962291	0.56	0.9405	0.55	0.8988		0.55	0.941916	0.55	0.852214	0.55	0.909055		0.56	1.00707	0.55	0.998556	0.55	1.15461
	0.55	1.19305	0.56	1.34341	0.56	1.17047		0.56	0.962259	0.56	0.940055	0.56	0.898705		0.56	0.941377	0.56	0.852077	0.56	0.908759		0.56	1.00694	0.56	0.998271	0.56	1.1544
	0.56	1.19284	0.56	1.3433	0.56	1.17051		0.56	0.962238	0.56	0.939611	0.56	0.898599		0.56	0.940869	0.56	0.851939	0.56	0.908453		0.56	1.00673	0.56	0.997985	0.56	1.15424
	0.56	1.19264	0.56	1.34319	0.56	1.17052		0.56	0.962196	0.57	0.939199	0.56	0.898483		0.56	0.940351	0.56	0.851781	0.56	0.908167		0.56	1.0065	0.56	0.9977	0.56	1.15409
	0.56	1.19243	0.57	1.34305	0.57	1.17055		0.57	0.962111	0.57	0.93884	0.57	0.898366		0.57	0.939865	0.57	0.851622	0.57	0.907829		0.57	1.00626	0.57	0.997541	0.57	1.15392
	0.57	1.19218	0.57	1.34288	0.57	1.1706		0.57	0.962016	0.57	0.938491	0.57	0.898229		0.57	0.9394	0.57	0.851453	0.57	0.907491		0.57	1.00602	0.57	0.997224	0.57	1.15376
	0.57	1.19199	0.57	1.34274	0.57	1.17066		0.57	0.961931	0.58	0.937962	0.57	0.898102		0.57	0.938924	0.57	0.851294	0.57	0.907163		0.57	1.00576	0.57	0.99697	0.57	1.15361
	0.57	1.19177	0.58	1.34246	0.58	1.17074		0.58	0.961794	0.58	0.937613	0.58	0.897975		0.58	0.938268	0.58	0.851157	0.58	0.906814		0.58	1.00539	0.58	0.996516	0.58	1.15345
	0.58	1.19146	0.58	1.34238	0.58	1.17078		0.58	0.961688	0.58	0.937264	0.58	0.89788		0.58	0.937814	0.58	0.850988	0.58	0.906475		0.58	1.00517	0.58	0.99622	0.58	1.1533
	0.58	1.19136	0.58	1.34223	0.58	1.17086		0.58	0.961551	0.59	0.936905	0.58	0.897827		0.58	0.937338	0.58	0.850818	0.58	0.906137		0.58	1.00492	0.58	0.995924	0.58	1.15317
	0.58	1.19114	0.59	1.34201	0.59	1.17092		0.59	0.961456	0.59	0.936545	0.59	0.897721		0.59	0.936873	0.59	0.850649	0.59	0.905799		0.59	1.0047	0.59	0.995628	0.59	1.15301
	0.59	1.19094	0.59	1.34182	0.59	1.17094		0.59	0.961339	0.59	0.936186	0.59	0.897626		0.59	0.936365	0.59	0.850438	0.59	0.90546		0.59	1.00447	0.59	0.99531	0.59	1.15285
	0.59	1.19077	0.59	1.34165	0.59	1.17098		0.59	0.961212	0.6	0.935784	0.59	0.897531		0.59	0.935837	0.59	0.850226	0.59	0.905122		0.59	1.00422	0.59	0.994972	0.59	1.15266
	0.59	1.19057	0.6	1.34147	0.6	1.17102		0.6	0.961054	0.6	0.935382	0.6	0.897447		0.6	0.935308	0.6	0.849994	0.6	0.904805		0.6	1.00398	0.6	0.994634	0.6	1.15247
	0.6	1.19039	0.6	1.34122	0.6	1.17107		0.6	0.960842	0.6	0.934991	0.6	0.897288		0.6	0.93443	0.6	0.849645	0.6	0.90434		0.6	1.00359	0.6	0.994105	0.6	1.1522
	0.6	1.19011	0.6	1.34105	0.6	1.17112		0.6	0.960768	0.61	0.934589	0.6	0.897172		0.6	0.933817	0.6	0.849402	0.6	0.904023		0.6	1.00334	0.6	0.993724	0.6	1.152
	0.6	1.18996	0.61	1.34087	0.61	1.17118		0.61	0.960642	0.61	0.934135	0.61	0.897055		0.61	0.933183	0.61	0.849158	0.61	0.903684		0.61	1.00308	0.61	0.993344	0.61	1.15185
	0.61	1.18979	0.61	1.34071	0.61	1.17125		0.61	0.960504	0.61	0.93369	0.61	0.89696		0.61	0.932538	0.61	0.848884	0.61	0.903399		0.61	1.00282	0.61	0.992963	0.61	1.15168
	0.61	1.18961	0.61	1.34057	0.61	1.1713		0.61	0.960367	0.62	0.933236	0.61	0.896833		0.61	0.931872	0.61	0.84864	0.61	0.903103		0.61	1.00256	0.61	0.992551	0.61	1.15148
	0.61	1.18946	0.62	1.3404	0.62	1.17135		0.62	0.960219	0.62	0.932771	0.62	0.896696		0.62	0.931544	0.62	0.848365	0.62	0.902796		0.62	1.0023	0.62	0.992149	0.62	1.15131
	0.62	1.18932	0.62	1.34025	0.62	1.17139		0.62	0.960071	0.62	0.932083	0.62	0.896569		0.62	0.930878	0.62	0.84808	0.62	0.902489		0.62	1.00202	0.62	0.991737	0.62	1.15112
	0.62	1.18916	0.62	1.34001	0.62	1.17143		0.62	0.95988	0.63	0.931629	0.62	0.896389		0.62	0.929863	0.62	0.847795	0.62	0.902193		0.62	1.00179	0.62	0.991166	0.62	1.15096
	0.62	1.18901	0.63	1.33987	0.63	1.17148		0.63	0.959743	0.63	0.931174	0.63	0.896241		0.63	0.929218	0.63	0.847393	0.63	0.90177		0.63	1.00158	0.63	0.990775	0.63	1.15074
	0.63	1.18878	0.63	1.33973	0.63	1.17152		0.63	0.959595	0.63	0.93073	0.63	0.896083		0.63	0.928594	0.63	0.847107	0.63	0.901474		0.63	1.00133	0.63	0.990574	0.63	1.15057
	0.63	1.18862	0.63	1.33958	0.63	1.17153		0.63	0.959478	0.64	0.930307	0.63	0.895977		0.63	0.928013	0.63	0.846832	0.63	0.901178		0.63	1.0011	0.63	0.990204	0.63	1.15041
	0.63	1.18849	0.64	1.3394	0.64	1.17155		0.64	0.959394	0.64	0.929895	0.64	0.895829		0.64	0.927452	0.64	0.846695	0.64	0.900882		0.64	1.00085	0.64	0.989802	0.64	1.15026
	0.64	1.18833	0.64	1.33924	0.64	1.17155		0.64	0.959299	0.64	0.929525	0.64	0.895681		0.64	0.926924	0.64	0.846272	0.64	0.900607		0.64	1.00061	0.64	0.989442	0.64	1.15017
	0.64	1.18821	0.64	1.33916	0.64	1.1716		0.64	0.959204	0.65	0.928975	0.64	0.895554		0.64	0.926437	0.64	0.846145	0.64	0.900311		0.64	1.00034	0.64	0.989041	0.64	1.15
	0.64	1.18807	0.65	1.33887	0.65	1.17164		0.65	0.959056	0.65	0.928626	0.65	0.895427		0.65	0.925771	0.65	0.84587	0.65	0.900153		0.65	0.999974	0.65	0.988491	0.65	1.14983
	0.65	1.18799	0.65	1.33868	0.65	1.17171		0.65	0.95895	0.65	0.928277	0.65	0.895268		0.65	0.92539	0.65	0.845405	0.65	0.89973		0.65	0.99971	0.65	0.988131	0.65	1.14955
	0.65	1.1879	0.65	1.3385	0.65	1.17179		0.65	0.958886	0.66	0.927939	0.65	0.89511		0.65	0.925031	0.65	0.845088	0.65	0.899466		0.65	0.999403	0.65	0.987761	0.65	1.14934
	0.65	1.18779	0.66	1.3383	0.66	1.17182		0.66	0.958812	0.66	0.927653	0.66	0.894983		0.66	0.924724	0.66	0.844771	0.66	0.899212		0.66	0.999118	0.66	0.987391	0.66	1.14915
	0.66	1.18768	0.66	1.33812	0.66	1.17186		0.66	0.958738	0.66	0.927505	0.66	0.894846		0.66	0.924428	0.66	0.844443	0.66	0.898958		0.66	0.9988	0.66	0.987032	0.66	1.14895
	0.66	1.18758	0.66	1.33794	0.66	1.1719		0.66	0.958664	0.67	0.927209	0.66	0.894729		0.66	0.924164	0.66	0.844126	0.66	0.898704		0.66	0.998473	0.66	0.986651	0.66	1.14875
	0.66	1.18751	0.67	1.33774	0.67	1.17195		0.67	0.958601	0.67	0.926987	0.67	0.894581		0.67	0.923931	0.67	0.843808	0.67	0.898461		0.67	0.998134	0.67	0.986292	0.67	1.14857
	0.67	1.18744	0.67	1.33758	0.67	1.17199		0.67	0.958569	0.67	0.92668	0.67	0.894465		0.67	0.923741	0.67	0.84347	0.67	0.898218		0.67	0.997828	0.67	0.985932	0.67	1.14839
	0.67	1.18736	0.67	1.33728	0.67	1.17205		0.67	0.958506	0.68	0.92649	0.67	0.894317		0.67	0.923487	0.67	0.842941	0.67	0.897869		0.67	0.997341	0.67	0.985403	0.67	1.14813
	0.67	1.18723	0.68	1.33708	0.68	1.17208		0.68	0.958453	0.68	0.926321	0.68	0.894201		0.68	0.923339	0.68	0.842571	0.68	0.897626		0.68	0.997003	0.68	0.985033	0.68	1.14795
	0.68	1.18715	0.68	1.33688	0.68	1.17213		0.68	0.9584	0.68	0.926194	0.68	0.894074		0.68	0.923286	0.68	0.842201	0.68	0.897393		0.68	0.996686	0.68	0.984653	0.68	1.1478
	0.68	1.18707	0.68	1.33668	0.68	1.17218		0.68	0.958337	0.69	0.926141	0.68	0.893957		0.68	0.923191	0.68	0.841863	0.68	0.897182		0.68	0.99639	0.68	0.984293	0.68	1.14763
	0.68	1.18701	0.69	1.33647	0.69	1.17223		0.69	0.958273	0.69	0.926152	0.69	0.893831		0.69	0.923107	0.69	0.841514	0.69	0.896939		0.69	0.996231	0.69	0.983955	0.69	1.14746
	0.69	1.18696	0.69	1.33628	0.69	1.17229		0.69	0.958231	0.69	0.926247	0.69	0.893672		0.69	0.923011	0.69	0.841155	0.69	0.896727		0.69	0.995903	0.69	0.983574	0.69	1.14729
	0.69	1.1869	0.69	1.3361	0.69	1.17234		0.69	0.95822	0.7	0.926596	0.69	0.893513		0.69	0.922959	0.69	0.840806	0.69	0.896484		0.69	0.995597	0.69	0.983225	0.69	1.14715
	0.69	1.18682	0.7	1.33581	0.7	1.17239		0.7	0.95822	0.7	0.926945	0.7	0.89326		0.7	0.922885	0.7	0.840309	0.7	0.896124		0.7	0.995131	0.7	0.982887	0.7	1.14689
	0.7	1.18677	0.7	1.33565	0.7	1.17244		0.7	0.95821	0.7	0.927389	0.7	0.893069		0.7	0.922895	0.7	0.84015	0.7	0.895881		0.7	0.994825	0.7	0.982549	0.7	1.14671
	0.7	1.18672	0.7	1.33547	0.7	1.1725		0.7	0.958231	0.71	0.92797	0.7	0.8929		0.7	0.922937	0.71	0.839622	0.7	0.895617		0.7	0.994539	0.7	0.982232	0.7	1.14653
	0.7	1.18668	0.71	1.33538	0.71	1.17253		0.71	0.958231	0.71	0.928668	0.71	0.892731		0.71	0.923033	0.71	0.839442	0.71	0.89549		0.71	0.994222	0.71	0.981893	0.71	1.14642
	0.71	1.18666	0.71	1.33524	0.71	1.17256		0.71	0.958241	0.71	0.929461	0.71	0.892604		0.71	0.923181	0.71	0.839093	0.71	0.895226		0.71	0.993905	0.71	0.981555	0.71	1.14623
	0.71	1.18665	0.71	1.33508	0.71	1.1726		0.71	0.958263	0.72	0.930318	0.71	0.892541		0.71	0.923371	0.71	0.838733	0.71	0.894961		0.71	0.993567	0.71	0.981206	0.71	1.14604
	0.71	1.18663	0.72	1.33491	0.72	1.17267		0.72	0.958263	0.72	0.931745	0.72	0.892424		0.72	0.923635	0.72	0.838374	0.72	0.894686		0.72	0.993228	0.72	0.980857	0.72	1.14586
	0.72	1.18661	0.72	1.33475	0.72	1.17275		0.72	0.958284	0.72	0.932686	0.72	0.892234		0.72	0.924101	0.72	0.838025	0.72	0.894401		0.72	0.99271	0.72	0.980339	0.72	1.14568
	0.72	1.18659	0.72	1.3345	0.72	1.1728		0.72	0.958305	0.73	0.933595	0.72	0.892128		0.72	0.924407	0.72	0.837507	0.72	0.893978		0.72	0.992382	0.72	0.97999	0.72	1.14541
	0.72	1.18659	0.73	1.33433	0.73	1.17285		0.73	0.958326	0.73	0.934029	0.73	0.892012		0.73	0.924745	0.73	0.837116	0.73	0.893682		0.73	0.992044	0.73	0.979641	0.73	1.14524
	0.73	1.18657	0.73	1.33416	0.73	1.17292		0.73	0.958326	0.73	0.934843	0.73	0.891927		0.73	0.925063	0.73	0.836756	0.73	0.893439		0.73	0.991685	0.73	0.979313	0.73	1.14507
	0.73	1.18655	0.73	1.33396	0.73	1.17296		0.73	0.958326	0.74	0.935572	0.73	0.8918		0.73	0.92538	0.73	0.836397	0.73	0.893164		0.73	0.991336	0.73	0.978975	0.73	1.14487
	0.73	1.18654	0.74	1.33377	0.74	1.17298		0.74	0.958315	0.74	0.936165	0.74	0.891684		0.74	0.925655	0.74	0.836037	0.74	0.89291		0.74	0.990966	0.74	0.978647	0.74	1.14468
	0.74	1.18654	0.74	1.33359	0.74	1.173		0.74	0.958315	0.74	0.936693	0.74	0.891536		0.74	0.925909	0.74	0.835678	0.74	0.892667		0.74	0.990574	0.74	0.978309	0.74	1.14449
	0.74	1.18655	0.74	1.33336	0.74	1.17303		0.74	0.958347	0.75	0.937275	0.74	0.89142		0.74	0.926141	0.74	0.835318	0.74	0.892413		0.74	0.990194	0.74	0.97796	0.74	1.14427
	0.74	1.18654	0.75	1.33308	0.75	1.17305		0.75	0.958347	0.75	0.937592	0.75	0.891208		0.75	0.926331	0.75	0.83479	0.75	0.892033		0.75	0.989623	0.75	0.977442	0.75	1.14401
	0.75	1.18649	0.75	1.33288	0.75	1.17305		0.75	0.958347	0.75	0.937846	0.75	0.891039		0.75	0.926522	0.75	0.834451	0.75	0.891789		0.75	0.989433	0.75	0.977093	0.75	1.14382
	0.75	1.1865	0.75	1.33266	0.76	1.17308		0.75	0.958347	0.76	0.938047	0.75	0.890902		0.75	0.926712	0.75	0.834124	0.75	0.891525		0.75	0.989031	0.75	0.976733	0.75	1.14363
	0.75	1.1865	0.76	1.33245	0.76	1.17308		0.76	0.958358	0.76	0.938173	0.76	0.890743		0.76	0.926892	0.76	0.833817	0.76	0.891271		0.76	0.988618	0.76	0.976406	0.76	1.14345
	0.76	1.18648	0.76	1.33222	0.76	1.17308		0.76	0.958358	0.76	0.938279	0.76	0.890563		0.76	0.927103	0.76	0.833531	0.76	0.891007		0.76	0.988227	0.76	0.976226	0.76	1.14327
	0.76	1.18649	0.76	1.33202	0.76	1.17308		0.76	0.958358	0.77	0.938364	0.76	0.890384		0.76	0.927304	0.76	0.833257	0.76	0.890764		0.76	0.987825	0.76	0.975856	0.76	1.14311
	0.76	1.18648	0.77	1.33182	0.77	1.17308		0.77	0.958358	0.77	0.938491	0.77	0.890204		0.77	0.927516	0.77	0.83313	0.77	0.890478		0.77	0.987424	0.77	0.975539	0.77	1.14292
	0.77	1.18648	0.77	1.33153	0.77	1.17308		0.77	0.958358	0.77	0.938554	0.77	0.889918		0.77	0.927907	0.77	0.832717	0.77	0.890214		0.77	0.986842	0.77	0.975031	0.77	1.14274
	0.77	1.18648	0.77	1.33142	0.77	1.17308		0.77	0.958358	0.78	0.938628	0.77	0.889823		0.77	0.928182	0.77	0.832474	0.77	0.889939		0.77	0.986472	0.77	0.974725	0.77	1.14259
	0.77	1.18648	0.78	1.33122	0.78	1.17308		0.78	0.958358	0.78	0.938713	0.78	0.889612		0.78	0.928499	0.78	0.832231	0.78	0.889664		0.78	0.986091	0.78	0.974397	0.78	1.14246
	0.78	1.18648	0.78	1.33106	0.78	1.17308		0.78	0.958368	0.78	0.938776	0.78	0.889422		0.78	0.928848	0.78	0.831988	0.78	0.889368		0.78	0.98569	0.78	0.97409	0.78	1.14227
	0.78	1.18648	0.78	1.33089	0.78	1.17309		0.78	0.958358	0.79	0.938871	0.78	0.88921		0.78	0.929228	0.78	0.831723	0.78	0.889104		0.78	0.985298	0.78	0.973784	0.78	1.14212
	0.78	1.18648	0.79	1.33069	0.79	1.17308		0.79	0.958358	0.79	0.938966	0.79	0.888967		0.79	0.92963	0.79	0.831449	0.79	0.88884		0.79	0.984897	0.79	0.973477	0.79	1.14196
	0.79	1.18649	0.79	1.33048	0.79	1.17308		0.79	0.958358	0.79	0.939062	0.79	0.888777		0.79	0.930043	0.79	0.831184	0.79	0.888596		0.79	0.984495	0.79	0.973181	0.79	1.14181
	0.79	1.18649	0.79	1.33027	0.79	1.17308		0.79	0.958358	0.8	0.939157	0.79	0.888565		0.79	0.930497	0.79	0.83093	0.79	0.888343		0.79	0.983871	0.79	0.972737	0.79	1.14166
	0.79	1.18648	0.8	1.32997	0.8	1.17308		0.8	0.958358	0.8	0.93922	0.8	0.888227		0.8	0.931089	0.8	0.830529	0.8	0.887983		0.8	0.983459	0.8	0.97243	0.8	1.14145
	0.8	1.18646	0.8	1.32976	0.8	1.17308		0.8	0.958358	0.8	0.939315	0.8	0.888005		0.8	0.931512	0.8	0.830264	0.8	0.887729		0.8	0.983025	0.8	0.972134	0.8	1.14127
	0.8	1.18641	0.8	1.32957	0.8	1.17307		0.8	0.958358	0.81	0.939485	0.8	0.887772		0.8	0.931882	0.8	0.829968	0.8	0.887486		0.8	0.982645	0.8	0.971838	0.8	1.14112
	0.8	1.18636	0.81	1.32937	0.81	1.17304		0.81	0.958337	0.81	0.939664	0.81	0.887561		0.81	0.932231	0.81	0.829683	0.81	0.887232		0.81	0.982232	0.81	0.971574	0.81	1.14099
	0.81	1.18631	0.81	1.3292	0.81	1.173		0.81	0.958294	0.81	0.939855	0.81	0.887349		0.81	0.932538	0.81	0.829418	0.81	0.886979		0.81	0.98183	0.81	0.971309	0.81	1.14082
	0.81	1.18628	0.81	1.32902	0.81	1.17296		0.81	0.958241	0.82	0.940182	0.81	0.887127		0.81	0.932696	0.81	0.829122	0.81	0.886735		0.81	0.98146	0.81	0.971087	0.81	1.14067
	0.81	1.18624	0.82	1.32885	0.82	1.1729		0.82	0.958167	0.82	0.940383	0.82	0.886926		0.82	0.932982	0.82	0.828848	0.82	0.886471		0.82	0.981048	0.82	0.970696	0.82	1.14054
	0.82	1.18621	0.82	1.3286	0.82	1.17277		0.82	0.957998	0.82	0.940574	0.82	0.88663		0.82	0.933341	0.82	0.828425	0.82	0.886059		0.82	0.980667	0.82	0.970474	0.82	1.14031
	0.82	1.18617	0.82	1.32844	0.82	1.17273		0.82	0.957903	0.83	0.940722	0.82	0.886429		0.82	0.933511	0.82	0.828171	0.82	0.885784		0.82	0.980266	0.82	0.970337	0.82	1.14017
	0.82	1.18612	0.83	1.32828	0.83	1.17265		0.83	0.957755	0.83	0.940848	0.83	0.88626		0.83	0.933648	0.83	0.827885	0.83	0.88552		0.83	0.979853	0.83	0.970083	0.83	1.14003
	0.83	1.18607	0.83	1.32812	0.83	1.17258		0.83	0.957586	0.83	0.940954	0.83	0.88608		0.83	0.933775	0.83	0.827758	0.83	0.885234		0.83	0.979441	0.83	0.969829	0.83	1.13987
	0.83	1.18601	0.83	1.32797	0.83	1.17254		0.83	0.957417	0.84	0.940996	0.83	0.885922		0.83	0.933838	0.83	0.827505	0.83	0.884938		0.83	0.97905	0.83	0.969575	0.83	1.13973
	0.83	1.18596	0.84	1.32788	0.84	1.17244		0.84	0.957248	0.84	0.940954	0.84	0.885753		0.84	0.933881	0.84	0.82724	0.84	0.884653		0.84	0.978648	0.84	0.969311	0.84	1.13966
	0.84	1.18591	0.84	1.32772	0.84	1.17234		0.84	0.957057	0.84	0.940827	0.84	0.885668		0.84	0.933881	0.84	0.826997	0.84	0.884515		0.84	0.978225	0.84	0.969047	0.84	1.13953
	0.84	1.18584	0.84	1.32752	0.84	1.17216		0.84	0.956782	0.85	0.940679	0.84	0.885414		0.84	0.933828	0.84	0.826648	0.84	0.88406		0.84	0.977601	0.84	0.968624	0.84	1.13931
	0.84	1.18579	0.85	1.32737	0.85	1.17201		0.85	0.95656	0.85	0.940468	0.85	0.885277		0.85	0.933764	0.85	0.826405	0.85	0.883786		0.85	0.977168	0.85	0.96836	0.85	1.13914
	0.85	1.18574	0.85	1.3272	0.85	1.17188		0.85	0.956338	0.85	0.940235	0.85	0.885118		0.85	0.93369	0.85	0.826173	0.85	0.88349		0.85	0.976724	0.85	0.968085	0.85	1.13903
	0.85	1.18568	0.85	1.32706	0.85	1.17174		0.85	0.956106	0.86	0.93996	0.85	0.88496		0.85	0.933606	0.85	0.82594	0.85	0.883183		0.85	0.976311	0.85	0.967789	0.85	1.1389
	0.85	1.18561	0.86	1.3269	0.86	1.17159		0.86	0.955873	0.86	0.939781	0.86	0.884833		0.86	0.933489	0.86	0.825707	0.86	0.882887		0.86	0.975888	0.86	0.967524	0.86	1.1388
	0.86	1.18552	0.86	1.32671	0.86	1.17145		0.86	0.955598	0.86	0.939368	0.86	0.884674		0.86	0.933384	0.86	0.825475	0.86	0.882591		0.86	0.975476	0.86	0.967239	0.86	1.13868
	0.86	1.18546	0.86	1.32655	0.86	1.17129		0.86	0.955344	0.87	0.938596	0.86	0.884473		0.86	0.933278	0.86	0.825253	0.86	0.882305		0.86	0.975095	0.86	0.966943	0.86	1.13859
	0.86	1.18541	0.87	1.32626	0.87	1.17106		0.87	0.95508	0.87	0.937951	0.87	0.88422		0.87	0.933088	0.87	0.824872	0.87	0.881851		0.87	0.974524	0.87	0.966509	0.87	1.13845
	0.87	1.18531	0.87	1.32605	0.87	1.17089		0.87	0.954816	0.87	0.937201	0.87	0.884019		0.87	0.93295	0.87	0.824565	0.87	0.881586		0.87	0.974112	0.87	0.966203	0.87	1.13835
	0.87	1.18524	0.87	1.32587	0.87	1.17073		0.87	0.954541	0.88	0.936387	0.87	0.883818		0.87	0.932823	0.87	0.824301	0.87	0.881311		0.87	0.973731	0.87	0.965928	0.87	1.13822
	0.87	1.18515	0.88	1.32571	0.88	1.17058		0.88	0.954287	0.88	0.935477	0.88	0.883649		0.88	0.93276	0.88	0.824047	0.88	0.881047		0.88	0.973361	0.88	0.965632	0.88	1.13811
	0.88	1.18508	0.88	1.32553	0.88	1.17042		0.88	0.95398	0.88	0.934462	0.88	0.883448		0.88	0.932612	0.88	0.823794	0.88	0.880804		0.88	0.973171	0.88	0.965336	0.88	1.13802
	0.88	1.18497	0.88	1.32534	0.88	1.17024		0.88	0.953684	0.89	0.933416	0.88	0.883247		0.88	0.932453	0.88	0.82355	0.88	0.880561		0.88	0.972769	0.88	0.96504	0.88	1.13789
	0.88	1.18489	0.89	1.32515	0.89	1.17014		0.89	0.953357	0.89	0.932348	0.89	0.883046		0.89	0.932316	0.89	0.823328	0.89	0.880296		0.89	0.972368	0.89	0.964733	0.89	1.13776
	0.89	1.18478	0.89	1.32499	0.89	1.16995		0.89	0.953029	0.89	0.930698	0.89	0.882834		0.89	0.932157	0.89	0.823096	0.89	0.880064		0.89	0.971987	0.89	0.964448	0.89	1.13762
	0.89	1.18465	0.89	1.32468	0.89	1.16965		0.89	0.952511	0.9	0.92962	0.89	0.882517		0.89	0.931946	0.9	0.822757	0.89	0.879694		0.89	0.971353	0.89	0.964162	0.89	1.13745
	0.89	1.18445	0.9	1.32449	0.9	1.16947		0.9	0.952172	0.9	0.928615	0.9	0.882306		0.9	0.931798	0.9	0.822631	0.9	0.879429		0.9	0.970951	0.9	0.963877	0.9	1.13737
	0.9	1.18434	0.9	1.32429	0.9	1.16928		0.9	0.951855	0.9	0.927706	0.9	0.882126		0.9	0.93165	0.9	0.822377	0.9	0.879176		0.9	0.970528	0.9	0.963581	0.9	1.13722
	0.9	1.18421	0.9	1.32419	0.9	1.16906		0.9	0.951549	0.91	0.926797	0.9	0.881915		0.9	0.931502	0.9	0.822155	0.9	0.879049		0.9	0.970094	0.9	0.963263	0.9	1.1371
	0.9	1.18407	0.91	1.32399	0.91	1.16884		0.91	0.951242	0.91	0.925961	0.91	0.881809		0.91	0.931364	0.91	0.82189	0.91	0.878784		0.91	0.969671	0.91	0.962967	0.91	1.13695
	0.91	1.18401	0.91	1.32381	0.91	1.16861		0.91	0.950967	0.91	0.92519	0.91	0.88165		0.91	0.931248	0.91	0.821637	0.91	0.87851		0.91	0.969259	0.91	0.962682	0.91	1.13675
	0.91	1.18388	0.91	1.3236	0.91	1.16838		0.91	0.950713	0.92	0.924175	0.91	0.88146		0.91	0.931142	0.91	0.821372	0.91	0.878256		0.91	0.968836	0.91	0.962396	0.91	1.13658
	0.91	1.18375	0.92	1.32337	0.92	1.16801		0.92	0.950322	0.92	0.923868	0.92	0.881217		0.92	0.930984	0.92	0.820971	0.92	0.877843		0.92	0.968212	0.92	0.961952	0.92	1.13629
	0.92	1.1835	0.92	1.32318	0.92	1.16779		0.92	0.950058	0.92	0.923276	0.92	0.881037		0.92	0.930888	0.92	0.820706	0.92	0.877569		0.92	0.967821	0.92	0.961677	0.92	1.13611
	0.92	1.18338	0.92	1.323	0.92	1.16752		0.92	0.949804	0.93	0.922758	0.92	0.880847		0.92	0.930793	0.92	0.820463	0.92	0.877283		0.92	0.967409	0.92	0.961392	0.92	1.13592
	0.92	1.18325	0.93	1.32284	0.93	1.16725		0.93	0.949571	0.93	0.922261	0.93	0.880709		0.93	0.930709	0.93	0.82023	0.93	0.877019		0.93	0.967018	0.93	0.961085	0.93	1.13571
	0.93	1.18311	0.93	1.32268	0.93	1.16699		0.93	0.949445	0.93	0.921806	0.93	0.880561		0.93	0.930614	0.93	0.819977	0.93	0.876733		0.93	0.966616	0.93	0.96081	0.93	1.1355
	0.93	1.18296	0.93	1.32251	0.93	1.16673		0.93	0.949223	0.94	0.921373	0.93	0.880403		0.93	0.93054	0.93	0.819733	0.93	0.876437		0.93	0.966225	0.93	0.960514	0.93	1.13527
	0.93	1.18283	0.94	1.32233	0.94	1.16648		0.94	0.949001	0.94	0.920791	0.94	0.880244		0.94	0.930455	0.94	0.81949	0.94	0.876141		0.94	0.965812	0.94	0.960208	0.94	1.13508
	0.94	1.18269	0.94	1.32203	0.94	1.16604		0.94	0.948652	0.94	0.920432	0.94	0.880001		0.94	0.930381	0.94	0.819131	0.94	0.875856		0.94	0.96521	0.94	0.959785	0.94	1.13474
	0.94	1.18249	0.94	1.32183	0.94	1.16577		0.94	0.948398	0.95	0.920093	0.94	0.879853		0.94	0.930328	0.94	0.818877	0.94	0.875433		0.95	0.964797	0.94	0.959478	0.94	1.13453
	0.94	1.18235	0.95	1.32162	0.95	1.16547		0.95	0.948165	0.95	0.919776	0.95	0.879715		0.95	0.930254	0.95	0.818623	0.95	0.875126		0.95	0.964565	0.95	0.959182	0.95	1.13434
	0.95	1.18219	0.95	1.32144	0.95	1.16533		0.95	0.947901	0.95	0.91948	0.95	0.879578		0.95	0.93018	0.95	0.818359	0.95	0.874841		0.95	0.964152	0.95	0.958854	0.95	1.1341
	0.95	1.18204	0.95	1.32124	0.95	1.16506		0.95	0.947658	0.96	0.919205	0.95	0.879409		0.95	0.930106	0.95	0.818116	0.95	0.874545		0.95	0.96374	0.95	0.958537	0.95	1.13388
	0.95	1.18192	0.96	1.32102	0.96	1.16479		0.96	0.947415	0.96	0.918941	0.96	0.879261		0.96	0.930043	0.96	0.817862	0.96	0.874249		0.96	0.963317	0.96	0.958368	0.96	1.13364
	0.96	1.18175	0.96	1.3208	0.96	1.1645		0.96	0.947171	0.96	0.918666	0.96	0.879123		0.96	0.92999	0.96	0.817619	0.96	0.873963		0.96	0.962894	0.96	0.95803	0.96	1.13343
	0.96	1.1816	0.96	1.32058	0.96	1.16422		0.96	0.946939	0.97	0.918264	0.96	0.878975		0.96	0.929916	0.96	0.817503	0.96	0.873667		0.96	0.96245	0.96	0.957712	0.96	1.13322
	0.96	1.18147	0.97	1.32036	0.97	1.16381		0.97	0.94659	0.97	0.918011	0.97	0.878753		0.97	0.929821	0.97	0.817154	0.97	0.873371		0.97	0.961826	0.97	0.957205	0.97	1.13302
	0.97	1.18127	0.97	1.32016	0.97	1.16352		0.97	0.946357	0.97	0.917736	0.97	0.87869		0.97	0.929747	0.97	0.816921	0.97	0.873086		0.97	0.961371	0.97	0.956898	0.97	1.13278
	0.97	1.18121	0.97	1.31996	0.97	1.16322		0.97	0.946125	0.98	0.917408	0.97	0.878521		0.97	0.929641	0.97	0.816688	0.97	0.87279		0.97	0.960959	0.97	0.95656	0.97	1.13256
	0.97	1.18108	0.98	1.31976	0.98	1.16295		0.98	0.945881	0.98	0.91707	0.98	0.878362		0.98	0.929525	0.98	0.816414	0.98	0.872493		0.98	0.960547	0.98	0.956243	0.98	1.13237
	0.98	1.18098	0.98	1.31955	0.98	1.16268		0.98	0.945638	0.98	0.916678	0.98	0.878225		0.98	0.929408	0.98	0.81616	0.98	0.872197		0.98	0.960103	0.98	0.955915	0.98	1.13213
	0.98	1.18091	0.98	1.31937	0.98	1.16241		0.98	0.945406	0.99	0.916477	0.98	0.878045		0.98	0.929313	0.98	0.815917	0.98	0.871923		0.98	0.95968	0.98	0.955566	0.98	1.13192
	0.98	1.18084	0.99	1.31917	0.99	1.16216		0.99	0.945194	0.99	0.915769	0.99	0.877855		0.99	0.929207	0.99	0.815652	0.99	0.871616		0.99	0.959257	0.99	0.955217	0.99	1.13171
	0.99	1.18078	0.99	1.31891	0.99	1.16179		0.99	0.944856	0.99	0.915272	0.99	0.877548		0.99	0.928996	0.99	0.81524	0.99	0.871172		0.99	0.958601	0.99	0.95472	0.99	1.13139
	0.99	1.18072	0.99	1.3187	0.99	1.16154		0.99	0.94475	1	0.914765	0.99	0.877336		0.99	0.928858	0.99	0.814986	0.99	0.870897		0.99	0.958168	0.99	0.954382	0.99	1.13116
	0.99	1.18068	1	1.31848	1	1.16132		1	0.944528	1	0.914289	1	0.877104		1	0.928742	1	0.814722	1	0.87058		1	0.957745	1	0.954022	1	1.13095
	1	1.18065	1	1.31826	1	1.16103		1	0.944306	1	0.913824	1	0.876871		1	0.928594	1	0.814426	1	0.870305		1	0.957311	1	0.953695	1	1.13072
	1	1.18058	1	1.31803	1	1.1608		1	0.944105	1.01	0.913358	1	0.876607		1	0.928446	1	0.814151	1	0.870009		1	0.956846	1	0.953377	1	1.13048
	1	1.18051	1.01	1.31782	1.01	1.16054		1.01	0.943873	1.01	0.912914	1.01	0.876353		1.01	0.928383	1.01	0.813855	1.01	0.869702		1.01	0.956381	1.01	0.95306	1.01	1.13024
	1.01	1.18043	1.01	1.31756	1.01	1.16026		1.01	0.943661	1.01	0.91228	1.01	0.876121		1.01	0.928245	1.01	0.813548	1.01	0.869406		1.01	0.955895	1.01	0.952733	1.01	1.13
	1.01	1.18033	1.01	1.31724	1.01	1.16013		1.01	0.943323	1.02	0.911889	1.01	0.875729		1.01	0.928013	1.01	0.813231	1.01	0.869121		1.01	0.955419	1.01	0.952246	1.01	1.12975
	1.01	1.18019	1.02	1.31701	1.02	1.15973		1.02	0.943111	1.02	0.911519	1.02	0.875507		1.02	0.927854	1.02	0.812745	1.02	0.868677		1.02	0.954954	1.02	0.95194	1.02	1.12936
	1.02	1.17998	1.02	1.3168	1.02	1.15945		1.02	0.942879	1.02	0.911149	1.02	0.875275		1.02	0.927674	1.02	0.812406	1.02	0.868381		1.02	0.954478	1.02	0.95177	1.02	1.12909
	1.02	1.17986	1.02	1.31658	1.02	1.15916		1.02	0.942646	1.03	0.910789	1.02	0.875021		1.02	0.927484	1.02	0.812248	1.02	0.868116		1.02	0.954013	1.02	0.951464	1.02	1.12882
	1.02	1.17971	1.03	1.31641	1.03	1.15888		1.03	0.942392	1.03	0.910461	1.03	0.874778		1.03	0.927294	1.03	0.81192	1.03	0.86782		1.03	0.953537	1.03	0.951168	1.03	1.12855
	1.03	1.17957	1.03	1.3162	1.03	1.1586		1.03	0.942149	1.03	0.910123	1.03	0.874556		1.03	0.927093	1.03	0.811592	1.03	0.867514		1.03	0.95304	1.03	0.95084	1.03	1.12841
	1.03	1.17941	1.03	1.31609	1.03	1.15833		1.03	0.941885	1.04	0.909806	1.03	0.874302		1.03	0.926902	1.03	0.811264	1.03	0.867376		1.03	0.952575	1.03	0.950533	1.03	1.12813
	1.03	1.17932	1.04	1.31588	1.04	1.15804		1.04	0.941631	1.04	0.909341	1.04	0.874196		1.04	0.926723	1.04	0.810937	1.04	0.867091		1.04	0.952109	1.04	0.950227	1.04	1.12786
	1.04	1.17916	1.04	1.31557	1.04	1.15767		1.04	0.941229	1.04	0.909045	1.04	0.873868		1.04	0.926416	1.04	0.81045	1.04	0.866647		1.04	0.951433	1.04	0.94974	1.04	1.12742
	1.04	1.17889	1.04	1.31534	1.04	1.15742		1.04	0.940954	1.05	0.908759	1.04	0.873657		1.04	0.926215	1.04	0.810133	1.04	0.866351		1.04	0.950978	1.04	0.949391	1.04	1.12714
	1.04	1.1787	1.05	1.31508	1.05	1.15717		1.05	0.94069	1.05	0.908495	1.05	0.873467		1.05	0.926014	1.05	0.809795	1.05	0.866054		1.05	0.950513	1.05	0.949042	1.05	1.12684
	1.05	1.17851	1.05	1.31485	1.05	1.15693		1.05	0.940468	1.05	0.908357	1.05	0.873266		1.05	0.925782	1.05	0.809499	1.05	0.865727		1.05	0.950069	1.05	0.948694	1.05	1.12654
	1.05	1.17832	1.05	1.31463	1.05	1.15671		1.05	0.940225	1.06	0.908104	1.05	0.873086		1.05	0.925549	1.05	0.809192	1.05	0.865431		1.05	0.949614	1.05	0.948355	1.05	1.12626
	1.05	1.17814	1.06	1.31439	1.06	1.15644		1.06	0.939982	1.06	0.90785	1.06	0.872885		1.06	0.925306	1.06	0.808896	1.06	0.865092		1.06	0.949128	1.06	0.947996	1.06	1.12594
	1.06	1.17795	1.06	1.31416	1.06	1.15622		1.06	0.939844	1.06	0.90749	1.06	0.872716		1.06	0.925084	1.06	0.8086	1.06	0.864743		1.06	0.948673	1.06	0.947626	1.06	1.12566
	1.06	1.17778	1.06	1.31385	1.06	1.15589		1.06	0.939495	1.07	0.907226	1.06	0.872483		1.06	0.924724	1.06	0.808135	1.06	0.864215		1.06	0.947954	1.06	0.947086	1.06	1.12523
	1.06	1.17751	1.07	1.31364	1.07	1.15566		1.07	0.939252	1.07	0.906962	1.07	0.872293		1.07	0.924502	1.07	0.807796	1.07	0.863887		1.07	0.947447	1.07	0.946716	1.07	1.12494
	1.07	1.17735	1.07	1.31343	1.07	1.15543		1.07	0.938988	1.07	0.906708	1.07	0.872113		1.07	0.924386	1.07	0.807479	1.07	0.86357		1.07	0.94695	1.07	0.946367	1.07	1.12465
	1.07	1.1772	1.07	1.31324	1.07	1.15521		1.07	0.938723	1.08	0.906454	1.07	0.871923		1.07	0.924143	1.07	0.807151	1.07	0.863253		1.07	0.946463	1.07	0.946019	1.07	1.12435
	1.07	1.17703	1.08	1.31303	1.08	1.15496		1.08	0.93848	1.08	0.9062	1.08	0.871712		1.08	0.923878	1.08	0.806803	1.08	0.862935		1.08	0.94621	1.08	0.945649	1.08	1.12405
	1.08	1.17685	1.08	1.31282	1.08	1.15485		1.08	0.938205	1.08	0.905947	1.08	0.871521		1.08	0.923614	1.08	0.806485	1.08	0.862608		1.08	0.945723	1.08	0.9453	1.08	1.12375
	1.08	1.17672	1.08	1.31263	1.08	1.15462		1.08	0.937941	1.09	0.905598	1.08	0.87131		1.08	0.923318	1.08	0.806158	1.08	0.86228		1.08	0.945279	1.08	0.945109	1.08	1.12346
	1.08	1.17656	1.09	1.31243	1.09	1.15436		1.09	0.937666	1.09	0.905354	1.09	0.871024		1.09	0.922895	1.09	0.80584	1.09	0.861973		1.09	0.944581	1.09	0.94457	1.09	1.12318
	1.09	1.17637	1.09	1.31208	1.09	1.15396		1.09	0.937254	1.09	0.905111	1.09	0.870792		1.09	0.922589	1.09	0.805386	1.09	0.861508		1.09	0.944095	1.09	0.944189	1.09	1.12273
	1.09	1.1761	1.09	1.31187	1.09	1.1537		1.09	0.936958	1.1	0.904868	1.1	0.870591		1.09	0.922282	1.09	0.805238	1.09	0.861212		1.09	0.943619	1.09	0.943809	1.09	1.12258
	1.09	1.17591	1.1	1.31178	1.1	1.15342		1.1	0.936672	1.1	0.904646	1.1	0.870358		1.1	0.921986	1.1	0.804921	1.1	0.861053		1.1	0.943133	1.1	0.943418	1.1	1.12228
	1.1	1.1757	1.1	1.31157	1.1	1.15317		1.1	0.936397	1.1	0.904371	1.1	0.870231		1.1	0.92169	1.1	0.804582	1.1	0.860768		1.1	0.942636	1.1	0.943026	1.1	1.122
	1.1	1.1756	1.1	1.31135	1.1	1.15288		1.1	0.936112	1.11	0.904117	1.1	0.869988		1.1	0.921394	1.1	0.804233	1.1	0.860493		1.1	0.942139	1.1	0.942625	1.1	1.1217
	1.1	1.17541	1.11	1.31115	1.11	1.15263		1.11	0.935837	1.11	0.903737	1.11	0.869756		1.11	0.921087	1.11	0.803895	1.11	0.860197		1.11	0.941663	1.11	0.942265	1.11	1.1214
	1.11	1.17521	1.11	1.31092	1.11	1.15234		1.11	0.935541	1.11	0.903621	1.11	0.869396		1.11	0.920654	1.11	0.803546	1.11	0.859901		1.11	0.940976	1.11	0.941726	1.11	1.12113
	1.11	1.17503	1.11	1.3106	1.11	1.1519		1.11	0.935097	1.12	0.903388	1.11	0.869142		1.11	0.920336	1.11	0.80306	1.11	0.859457		1.11	0.9405	1.11	0.941335	1.11	1.12071
	1.11	1.17475	1.12	1.3104	1.12	1.15163		1.12	0.934811	1.12	0.903155	1.12	0.86892		1.12	0.92003	1.12	0.8027	1.12	0.859161		1.12	0.940046	1.12	0.940943	1.12	1.12043
	1.12	1.17457	1.12	1.3102	1.12	1.15135		1.12	0.934526	1.12	0.902902	1.12	0.868709		1.12	0.919692	1.12	0.802362	1.12	0.858865		1.12	0.93958	1.12	0.940573	1.12	1.12015
	1.12	1.17439	1.12	1.30997	1.12	1.15107		1.12	0.934378	1.13	0.902658	1.12	0.868508		1.12	0.919353	1.12	0.802002	1.12	0.858579		1.12	0.939094	1.12	0.940203	1.12	1.11984
	1.12	1.17424	1.13	1.30973	1.13	1.15078		1.13	0.934092	1.13	0.902436	1.13	0.868307		1.13	0.919004	1.13	0.801664	1.13	0.858273		1.13	0.938586	1.13	0.939791	1.13	1.11956
	1.13	1.17408	1.13	1.3095	1.13	1.1505		1.13	0.933786	1.13	0.902193	1.13	0.868106		1.13	0.918666	1.13	0.801294	1.13	0.857987		1.13	0.938089	1.13	0.9394	1.13	1.11926
	1.13	1.17389	1.13	1.3093	1.13	1.15021		1.13	0.93349	1.14	0.901802	1.13	0.867916		1.13	0.918338	1.13	0.800934	1.13	0.857691		1.13	0.937603	1.13	0.938998	1.13	1.11897
	1.13	1.17372	1.14	1.30897	1.14	1.14978		1.14	0.933035	1.14	0.901548	1.14	0.867588		1.14	0.917979	1.14	0.800406	1.14	0.857205		1.14	0.936874	1.14	0.938427	1.14	1.11854
	1.14	1.17344	1.14	1.30876	1.14	1.1495		1.14	0.932697	1.14	0.901273	1.14	0.867398		1.14	0.917619	1.14	0.800057	1.14	0.856877		1.14	0.936398	1.14	0.938036	1.14	1.11825
	1.14	1.17321	1.14	1.30855	1.15	1.1492		1.14	0.932348	1.15	0.900998	1.14	0.867186		1.14	0.91726	1.14	0.799719	1.14	0.856539		1.14	0.936133	1.14	0.937655	1.14	1.11795
	1.14	1.17299	1.15	1.30833	1.15	1.14907		1.15	0.93201	1.15	0.900745	1.15	0.866975		1.15	0.9169	1.15	0.799412	1.15	0.8562		1.15	0.935658	1.15	0.937285	1.15	1.11768
	1.15	1.17277	1.15	1.3081	1.15	1.14877		1.15	0.931671	1.15	0.900491	1.15	0.866763		1.15	0.91653	1.15	0.799084	1.15	0.855873		1.15	0.935192	1.15	0.937084	1.15	1.11743
	1.15	1.17253	1.15	1.30784	1.15	1.14846		1.15	0.931333	1.16	0.900227	1.15	0.866573		1.15	0.91616	1.15	0.798735	1.15	0.855545		1.15	0.934717	1.15	0.936693	1.15	1.1172
	1.15	1.17226	1.16	1.30759	1.16	1.14818		1.16	0.930984	1.16	0.899856	1.16	0.866393		1.16	0.915822	1.16	0.798556	1.16	0.855196		1.16	0.934241	1.16	0.936291	1.16	1.11694
	1.16	1.17197	1.16	1.30734	1.16	1.14772		1.16	0.930455	1.16	0.899603	1.16	0.866118		1.16	0.915304	1.16	0.798048	1.16	0.854847		1.16	0.93349	1.16	0.935699	1.16	1.11669
	1.16	1.17153	1.16	1.3071	1.16	1.14743		1.16	0.930085	1.17	0.899328	1.16	0.866034		1.16	0.914976	1.16	0.797689	1.16	0.854477		1.16	0.932993	1.16	0.935329	1.16	1.11645
	1.17	1.17125	1.17	1.30685	1.17	1.14712		1.17	0.929736	1.17	0.899063	1.17	0.865833		1.17	0.914627	1.17	0.79735	1.17	0.854117		1.17	0.932486	1.17	0.934927	1.17	1.11619
	1.17	1.1711	1.17	1.30664	1.17	1.14683		1.17	0.929377	1.17	0.898789	1.17	0.865632		1.17	0.914299	1.17	0.79698	1.17	0.853779		1.17	0.931989	1.17	0.934515	1.17	1.11594
	1.17	1.17081	1.17	1.30638	1.17	1.14655		1.17	0.929028	1.18	0.898524	1.17	0.865442		1.17	0.913993	1.17	0.796642	1.17	0.853409		1.17	0.931513	1.17	0.934134	1.17	1.11567
	1.17	1.17055	1.18	1.30617	1.18	1.14625		1.18	0.928679	1.18	0.898249	1.18	0.86522		1.18	0.913675	1.18	0.796282	1.18	0.853071		1.18	0.931016	1.18	0.933733	1.18	1.11538
	1.18	1.17026	1.18	1.30594	1.18	1.14595		1.18	0.928341	1.18	0.897985	1.18	0.865008		1.18	0.913348	1.18	0.795944	1.18	0.852722		1.18	0.930551	1.18	0.933331	1.18	1.11511
	1.18	1.17001	1.18	1.3057	1.18	1.14564		1.18	0.928002	1.19	0.897721	1.18	0.864797		1.18	0.91302	1.18	0.795563	1.18	0.852383		1.18	0.929832	1.18	0.932696	1.18	1.11485
	1.18	1.16977	1.19	1.30537	1.19	1.14518		1.19	0.927664	1.19	0.897467	1.19	0.864511		1.19	0.912512	1.19	0.795035	1.19	0.851886		1.19	0.929356	1.19	0.932284	1.19	1.11444
	1.19	1.16936	1.19	1.30516	1.19	1.14485		1.19	0.927326	1.19	0.897203	1.19	0.864279		1.19	0.912174	1.19	0.794686	1.19	0.851527		1.19	0.928859	1.19	0.93184	1.19	1.11415
	1.19	1.16915	1.19	1.30493	1.19	1.14452		1.19	0.926966	1.2	0.896949	1.19	0.864057		1.19	0.911825	1.19	0.794316	1.19	0.851189		1.19	0.928362	1.19	0.931396	1.19	1.11386
	1.19	1.1689	1.2	1.30472	1.2	1.14419		1.2	0.926617	1.2	0.896674	1.2	0.863835		1.2	0.911476	1.2	0.793967	1.2	0.85084		1.2	0.927865	1.2	0.930952	1.2	1.11359
	1.2	1.1687	1.2	1.30449	1.2	1.14385		1.2	0.926247	1.2	0.89642	1.2	0.863581		1.2	0.911148	1.2	0.793639	1.2	0.85048		1.2	0.927368	1.2	0.930529	1.2	1.11332
	1.2	1.16846	1.2	1.30427	1.2	1.1435		1.2	0.925856	1.21	0.896135	1.2	0.863327		1.2	0.91099	1.2	0.793301	1.2	0.850121		1.2	0.926871	1.2	0.930117	1.2	1.11304
	1.2	1.16821	1.21	1.30404	1.21	1.14335		1.21	0.925475	1.21	0.895722	1.21	0.863073		1.21	0.910683	1.21	0.792962	1.21	0.849782		1.21	0.926385	1.21	0.929725	1.21	1.11274
	1.21	1.16797	1.21	1.30367	1.21	1.14282		1.21	0.924915	1.21	0.895458	1.21	0.862703		1.21	0.910197	1.21	0.792444	1.21	0.849233		1.21	0.925888	1.21	0.929102	1.21	1.11231
	1.21	1.16764	1.21	1.30339	1.21	1.14247		1.21	0.924534	1.22	0.895162	1.21	0.862481		1.21	0.909869	1.21	0.792095	1.21	0.848884		1.21	0.925423	1.21	0.928901	1.21	1.11205
	1.21	1.16741	1.22	1.30314	1.22	1.14211		1.22	0.924164	1.22	0.894877	1.22	0.862249		1.22	0.909541	1.22	0.791905	1.22	0.848524		1.22	0.924958	1.22	0.92851	1.22	1.11174
	1.22	1.16719	1.22	1.30287	1.22	1.14174		1.22	0.923794	1.22	0.894612	1.22	0.862005		1.22	0.909203	1.22	0.791556	1.22	0.848154		1.22	0.924482	1.22	0.928097	1.22	1.11148
	1.22	1.16697	1.22	1.30261	1.22	1.14136		1.22	0.923424	1.23	0.894337	1.22	0.861783		1.22	0.908865	1.22	0.791207	1.22	0.847795		1.22	0.923985	1.22	0.927695	1.22	1.11132
	1.22	1.16673	1.23	1.30247	1.23	1.14098		1.23	0.923033	1.23	0.894031	1.23	0.861561		1.23	0.908526	1.23	0.790879	1.23	0.847615		1.23	0.92352	1.23	0.927283	1.23	1.11102
	1.23	1.16662	1.23	1.30219	1.23	1.1406		1.23	0.922652	1.23	0.893608	1.23	0.861434		1.23	0.908177	1.23	0.790541	1.23	0.847266		1.23	0.923012	1.23	0.926871	1.23	1.11075
	1.23	1.16637	1.23	1.30179	1.23	1.14001		1.23	0.922134	1.24	0.893322	1.23	0.861096		1.23	0.90767	1.23	0.790023	1.23	0.846727		1.23	0.922219	1.23	0.926257	1.23	1.11029
	1.23	1.166	1.24	1.3015	1.24	1.13966		1.24	0.921764	1.24	0.893026	1.24	0.860895		1.24	0.907342	1.24	0.789695	1.24	0.846357		1.24	0.921712	1.24	0.925813	1.24	1.11002
	1.24	1.16575	1.24	1.3012	1.24	1.13927		1.24	0.921394	1.24	0.892741	1.24	0.860673		1.24	0.907014	1.24	0.789346	1.24	0.845987		1.24	0.921173	1.24	0.925401	1.24	1.10971
	1.24	1.1655	1.24	1.30093	1.24	1.13889		1.24	0.921035	1.25	0.892455	1.24	0.860462		1.24	0.906687	1.24	0.788997	1.24	0.845627		1.24	0.920654	1.24	0.924999	1.24	1.1094
	1.24	1.16524	1.25	1.30064	1.25	1.13853		1.25	0.920665	1.25	0.892307	1.25	0.86024		1.25	0.90638	1.25	0.788659	1.25	0.845268		1.25	0.920126	1.25	0.924545	1.25	1.10912
	1.25	1.16502	1.25	1.30032	1.25	1.13815		1.25	0.920284	1.25	0.892011	1.25	0.860007		1.25	0.906063	1.25	0.788289	1.25	0.844919		1.25	0.919629	1.25	0.924122	1.25	1.10883
	1.25	1.16477	1.25	1.30004	1.25	1.13776		1.25	0.920094	1.26	0.891705	1.25	0.859775		1.25	0.905756	1.25	0.78794	1.25	0.84458		1.25	0.919121	1.25	0.923699	1.25	1.10855
	1.25	1.16453	1.26	1.29975	1.26	1.13736		1.26	0.919713	1.26	0.891271	1.26	0.85951		1.26	0.90546	1.26	0.787612	1.26	0.84421		1.26	0.918603	1.26	0.923255	1.26	1.10827
	1.26	1.16428	1.26	1.29931	1.26	1.13678		1.26	0.919131	1.26	0.890986	1.26	0.859151		1.26	0.905016	1.26	0.787105	1.26	0.84365		1.26	0.917821	1.26	0.922578	1.26	1.10781
	1.26	1.16395	1.26	1.29904	1.26	1.13637		1.26	0.91873	1.27	0.89069	1.26	0.858897		1.26	0.904857	1.26	0.786777	1.26	0.843291		1.26	0.917303	1.26	0.922166	1.26	1.10752
	1.26	1.16369	1.27	1.2988	1.27	1.136		1.27	0.918328	1.27	0.890415	1.27	0.858611		1.27	0.90454	1.27	0.78647	1.27	0.842889		1.27	0.916795	1.27	0.921722	1.27	1.10722
	1.27	1.16343	1.27	1.29855	1.27	1.13562		1.27	0.917905	1.27	0.890108	1.27	0.858337		1.27	0.904255	1.27	0.786143	1.27	0.842487		1.27	0.916552	1.27	0.921277	1.27	1.10693
	1.27	1.16315	1.27	1.2983	1.27	1.13526		1.27	0.917503	1.28	0.889833	1.27	0.858072		1.27	0.903948	1.27	0.785804	1.27	0.842117		1.27	0.916034	1.27	0.920855	1.27	1.10664
	1.27	1.1629	1.28	1.29807	1.28	1.13508		1.28	0.917101	1.28	0.889569	1.28	0.857797		1.28	0.903652	1.28	0.785466	1.28	0.841736		1.28	0.915537	1.28	0.920421	1.28	1.10632
	1.28	1.16263	1.28	1.29781	1.28	1.13475		1.28	0.9167	1.28	0.889093	1.28	0.857533		1.28	0.903335	1.28	0.785117	1.28	0.841335		1.28	0.915019	1.28	0.920188	1.28	1.10599
	1.28	1.16237	1.28	1.29744	1.28	1.13423		1.28	0.916118	1.29	0.888808	1.28	0.857121		1.28	0.902859	1.29	0.784599	1.28	0.840785		1.28	0.914226	1.28	0.919575	1.28	1.10549
	1.28	1.16195	1.29	1.29717	1.29	1.13387		1.29	0.915737	1.29	0.888512	1.29	0.856867		1.29	0.902521	1.29	0.78443	1.29	0.840594		1.29	0.913687	1.29	0.919152	1.29	1.10515
	1.29	1.16168	1.29	1.29705	1.29	1.13351		1.29	0.915357	1.29	0.888226	1.29	0.856624		1.29	0.902172	1.29	0.784081	1.29	0.840013		1.29	0.913137	1.29	0.91874	1.29	1.10499
	1.29	1.16139	1.29	1.29679	1.29	1.13317		1.29	0.914976	1.3	0.887941	1.29	0.856507		1.29	0.901823	1.29	0.783721	1.29	0.839833		1.29	0.912608	1.29	0.918349	1.29	1.10465
	1.29	1.16111	1.3	1.29652	1.3	1.13279		1.3	0.914564	1.3	0.887645	1.3	0.856275		1.3	0.901485	1.3	0.783351	1.3	0.839453		1.3	0.912069	1.3	0.917936	1.3	1.1043
	1.3	1.16097	1.3	1.29624	1.3	1.13241		1.3	0.914162	1.3	0.887486	1.3	0.85601		1.3	0.901146	1.3	0.783013	1.3	0.839061		1.3	0.911509	1.3	0.917556	1.3	1.10398
	1.3	1.16068	1.3	1.29598	1.3	1.13202		1.3	0.913771	1.3	0.887348	1.3	0.855894		1.3	0.900819	1.3	0.782675	1.3	0.83867		1.3	0.91098	1.3	0.917154	1.3	1.10365
	1.3	1.16041	1.31	1.29571	1.3	1.13182		1.3	0.913559	1.31	0.886873	1.3	0.855778		1.3	0.900649	1.3	0.782495	1.31	0.838258		1.31	0.910473	1.31	0.916572	1.3	1.10348
	1.3	1.16026	1.31	1.29557	1.31	1.13145		1.31	0.913147	1.31	0.886725	1.31	0.855408		1.31	0.900322	1.31	0.782135	1.31	0.838057		1.31	0.910198	1.31	0.916372	1.31	1.10316
	1.31	1.15999	1.31	1.29528	1.31	1.13106		1.31	0.912735	1.31	0.886386	1.31	0.855165		1.31	0.899994	1.31	0.781776	1.31	0.837676		1.31	0.909648	1.31	0.916171	1.31	1.10286
	1.31	1.15971	1.31	1.29503	1.31	1.13069		1.32	0.912312	1.32	0.886059	1.31	0.854943		1.31	0.899687	1.31	0.781417	1.31	0.837296		1.31	0.909119	1.31	0.915758	1.31	1.1025
	1.31	1.15943	1.32	1.29475	1.32	1.13031		1.32	0.9121	1.32	0.88572	1.32	0.854731		1.32	0.899391	1.32	0.781057	1.32	0.836915		1.32	0.908601	1.32	0.915357	1.32	1.10215
	1.32	1.15911	1.32	1.29451	1.32	1.12994		1.32	0.911688	1.32	0.885392	1.32	0.854477		1.32	0.899074	1.32	0.780708	1.32	0.836534		1.32	0.908062	1.32	0.914934	1.32	1.10179
	1.32	1.15879	1.32	1.29423	1.32	1.12955		1.32	0.911244	1.33	0.885054	1.32	0.854266		1.32	0.898788	1.32	0.780327	1.32	0.836154		1.32	0.907512	1.32	0.914521	1.32	1.10145
	1.32	1.15847	1.33	1.29397	1.33	1.12917		1.33	0.91081	1.33	0.884547	1.33	0.854012		1.33	0.898503	1.33	0.779957	1.33	0.835762		1.33	0.906962	1.33	0.914098	1.33	1.10114
	1.33	1.15814	1.33	1.2936	1.33	1.12858		1.33	0.910144	1.33	0.884219	1.33	0.853653		1.33	0.898218	1.33	0.779418	1.33	0.835392		1.33	0.906148	1.33	0.913485	1.33	1.10064
	1.33	1.15765	1.33	1.29336	1.33	1.12818		1.33	0.9097	1.34	0.883902	1.33	0.853399		1.33	0.897921	1.33	0.779069	1.33	0.834864		1.33	0.905873	1.33	0.913052	1.33	1.10032
	1.33	1.15731	1.34	1.29309	1.34	1.12778		1.34	0.909288	1.34	0.883595	1.34	0.853145		1.34	0.897625	1.34	0.77871	1.34	0.834494		1.34	0.905366	1.34	0.912618	1.34	1.1
	1.34	1.15698	1.34	1.29284	1.34	1.12757		1.34	0.908865	1.34	0.883288	1.34	0.852881		1.34	0.897329	1.34	0.778361	1.34	0.834103		1.34	0.904848	1.34	0.912195	1.34	1.09968
	1.34	1.15666	1.34	1.29258	1.34	1.12712		1.34	0.90841	1.35	0.882992	1.34	0.852595		1.34	0.897023	1.34	0.778033	1.34	0.833743		1.34	0.904319	1.34	0.911762	1.34	1.09933
	1.34	1.15633	1.35	1.29232	1.35	1.12671		1.35	0.907977	1.35	0.882686	1.35	0.85232		1.35	0.896706	1.35	0.777705	1.35	0.833352		1.35	0.903801	1.35	0.91154	1.35	1.09899
	1.35	1.15602	1.35	1.29205	1.35	1.1263		1.35	0.907543	1.35	0.882369	1.35	0.852046		1.35	0.896378	1.35	0.777346	1.35	0.832982		1.35	0.903262	1.35	0.911117	1.35	1.09864
	1.35	1.1557	1.35	1.29177	1.35	1.12587		1.35	0.907099	1.36	0.88184	1.35	0.851771		1.35	0.896061	1.35	0.777156	1.35	0.83258		1.35	0.902722	1.35	0.910694	1.35	1.0983
	1.35	1.15538	1.36	1.2915	1.36	1.12522		1.36	0.906444	1.36	0.881502	1.36	0.851475		1.36	0.895553	1.36	0.776648	1.36	0.832189		1.36	0.901898	1.36	0.910017	1.36	1.09793
	1.36	1.15491	1.36	1.29121	1.36	1.1248		1.36	0.906	1.36	0.881163	1.36	0.85121		1.36	0.895236	1.36	0.776267	1.36	0.831787		1.36	0.901348	1.36	0.909584	1.36	1.0976
	1.36	1.15475	1.36	1.29093	1.36	1.12437		1.36	0.905577	1.37	0.880825	1.36	0.850925		1.36	0.894898	1.36	0.775897	1.36	0.831396		1.36	0.900798	1.36	0.90915	1.36	1.09723
	1.36	1.15441	1.37	1.29065	1.37	1.12394		1.37	0.905143	1.37	0.880497	1.37	0.85065		1.37	0.894538	1.37	0.775548	1.37	0.830962		1.37	0.900259	1.37	0.908695	1.37	1.09689
	1.37	1.15409	1.37	1.29037	1.37	1.12353		1.37	0.90472	1.37	0.880159	1.37	0.850354		1.37	0.894179	1.37	0.775178	1.37	0.83055		1.37	0.89972	1.37	0.908262	1.37	1.09654
	1.37	1.15374	1.37	1.29008	1.37	1.1231		1.37	0.904287	1.38	0.87999	1.37	0.8501		1.37	0.89383	1.37	0.774829	1.37	0.830138		1.37	0.899128	1.37	0.907807	1.37	1.09618
	1.37	1.15339	1.38	1.2898	1.38	1.12266		1.38	0.903832	1.38	0.879503	1.38	0.849846		1.38	0.893481	1.38	0.774459	1.38	0.829725		1.38	0.898567	1.38	0.907363	1.38	1.09582
	1.38	1.15305	1.38	1.28937	1.38	1.12203		1.38	0.903399	1.38	0.879165	1.38	0.849466		1.38	0.892952	1.38	0.77391	1.38	0.829112		1.38	0.897711	1.38	0.906739	1.38	1.09529
	1.38	1.15253	1.38	1.28911	1.38	1.12157		1.38	0.902955	1.39	0.878827	1.38	0.849212		1.38	0.892571	1.38	0.773561	1.38	0.828742		1.38	0.89714	1.38	0.906274	1.38	1.09495
	1.38	1.15218	1.39	1.28886	1.39	1.12113		1.39	0.9025	1.39	0.878467	1.39	0.848937		1.39	0.892212	1.39	0.773212	1.39	0.828351		1.39	0.896569	1.39	0.90582	1.39	1.09458
	1.39	1.15187	1.39	1.2886	1.39	1.12071		1.39	0.902045	1.39	0.878129	1.39	0.848652		1.39	0.891853	1.39	0.772863	1.39	0.82796		1.39	0.895998	1.39	0.905397	1.39	1.09419
	1.39	1.15155	1.39	1.28836	1.39	1.12028		1.39	0.90157	1.4	0.87778	1.39	0.848356		1.39	0.891493	1.39	0.772482	1.39	0.827579		1.39	0.895438	1.39	0.904974	1.39	1.09382
	1.39	1.15121	1.4	1.28811	1.4	1.11985		1.4	0.901083	1.4	0.87742	1.4	0.84807		1.4	0.891292	1.4	0.772123	1.4	0.827188		1.4	0.894856	1.4	0.904519	1.4	1.09343
	1.4	1.15087	1.4	1.28786	1.4	1.11942		1.4	0.900597	1.4	0.876913	1.4	0.847774		1.4	0.890922	1.4	0.771784	1.4	0.826775		1.4	0.894285	1.4	0.904086	1.4	1.09304
	1.4	1.15052	1.4	1.28749	1.4	1.11919		1.4	0.89991	1.41	0.876564	1.4	0.847319		1.4	0.890362	1.4	0.771414	1.4	0.826384		1.4	0.893704	1.4	0.90343	1.4	1.09266
	1.4	1.15019	1.41	1.28723	1.41	1.11851		1.41	0.899444	1.41	0.876236	1.41	0.847002		1.41	0.890002	1.41	0.770865	1.41	0.825771		1.41	0.893154	1.41	0.902975	1.41	1.09205
	1.41	1.14965	1.41	1.28697	1.41	1.11803		1.41	0.898958	1.41	0.875908	1.41	0.846696		1.41	0.889643	1.41	0.770505	1.41	0.825359		1.41	0.892604	1.41	0.902764	1.41	1.09167
	1.41	1.14932	1.41	1.28672	1.41	1.11756		1.41	0.898503	1.42	0.87557	1.41	0.8464		1.41	0.889283	1.41	0.770156	1.41	0.824936		1.41	0.892054	1.41	0.902341	1.41	1.09128
	1.41	1.14898	1.42	1.28645	1.42	1.11707		1.42	0.898049	1.42	0.875232	1.42	0.846103		1.42	0.888913	1.42	0.769987	1.42	0.824481		1.42	0.891536	1.42	0.901908	1.42	1.09089
	1.42	1.14863	1.42	1.28616	1.42	1.1166		1.42	0.897594	1.42	0.874883	1.42	0.845786		1.42	0.888522	1.42	0.769628	1.42	0.824238		1.42	0.890986	1.42	0.901432	1.42	1.09069
	1.42	1.14846	1.42	1.28603	1.42	1.11612		1.42	0.897129	1.43	0.874534	1.42	0.845638		1.42	0.888141	1.42	0.769268	1.42	0.823825		1.42	0.890426	1.42	0.900956	1.42	1.09031
	1.42	1.14817	1.43	1.28576	1.43	1.11564		1.43	0.896664	1.43	0.874005	1.43	0.845332		1.43	0.88774	1.43	0.768909	1.43	0.823403		1.43	0.889876	1.43	0.900491	1.43	1.08992
	1.43	1.14784	1.43	1.28533	1.43	1.11495		1.43	0.895966	1.43	0.873656	1.43	0.844888		1.43	0.887147	1.43	0.76839	1.43	0.822758		1.43	0.889062	1.43	0.899772	1.43	1.08934
	1.43	1.14732	1.43	1.28503	1.43	1.11446		1.43	0.89549	1.44	0.873307	1.43	0.844581		1.43	0.886725	1.43	0.768042	1.43	0.822335		1.43	0.888502	1.43	0.899285	1.43	1.08893
	1.43	1.14697	1.44	1.28476	1.44	1.11399		1.44	0.894982	1.44	0.873128	1.44	0.844264		1.44	0.886323	1.44	0.767693	1.44	0.821912		1.44	0.887941	1.44	0.898799	1.44	1.08854
	1.44	1.14661	1.44	1.28446	1.44	1.11351		1.44	0.894486	1.44	0.872779	1.44	0.843978		1.44	0.885921	1.44	0.767312	1.44	0.821478		1.44	0.887381	1.44	0.898344	1.44	1.08812
	1.44	1.14625	1.44	1.28416	1.44	1.11301		1.44	0.893989	1.45	0.87243	1.44	0.843693		1.44	0.885509	1.44	0.766931	1.44	0.821045		1.44	0.88682	1.44	0.897858	1.44	1.0877
	1.44	1.14588	1.45	1.28388	1.45	1.1125		1.45	0.893735	1.45	0.87207	1.45	0.843397		1.45	0.885128	1.45	0.766561	1.45	0.820611		1.45	0.88625	1.45	0.897393	1.45	1.08729
	1.45	1.14548	1.45	1.28359	1.45	1.112		1.45	0.893259	1.45	0.871521	1.45	0.843101		1.45	0.884726	1.45	0.76617	1.45	0.820199		1.45	0.885679	1.45	0.896917	1.45	1.08686
	1.45	1.14512	1.45	1.28315	1.45	1.11121		1.45	0.892582	1.46	0.871193	1.45	0.842646		1.45	0.884166	1.45	0.765567	1.45	0.819586		1.45	0.884812	1.45	0.896177	1.45	1.08622
	1.45	1.14455	1.46	1.28287	1.46	1.11067		1.46	0.892117	1.46	0.870854	1.46	0.842339		1.46	0.883785	1.46	0.765166	1.46	0.819184		1.46	0.884241	1.46	0.895691	1.46	1.0858
	1.46	1.14418	1.46	1.28256	1.46	1.11014		1.46	0.891631	1.46	0.870506	1.46	0.842033		1.46	0.883595	1.46	0.764743	1.46	0.818782		1.46	0.88367	1.46	0.895204	1.46	1.08538
	1.46	1.14382	1.46	1.28228	1.46	1.10964		1.46	0.891123	1.47	0.870167	1.46	0.841726		1.46	0.883214	1.46	0.76433	1.46	0.81837		1.46	0.883088	1.46	0.894707	1.46	1.08498
	1.46	1.14343	1.47	1.28198	1.47	1.10912		1.47	0.890626	1.47	0.869839	1.47	0.841409		1.47	0.882812	1.47	0.763918	1.47	0.817926		1.47	0.882803	1.47	0.894221	1.47	1.08457
	1.47	1.14305	1.47	1.28167	1.47	1.10885		1.47	0.89014	1.47	0.86949	1.47	0.841071		1.47	0.8824	1.47	0.763495	1.47	0.817492		1.47	0.882221	1.47	0.893756	1.47	1.08418
	1.47	1.14267	1.47	1.28136	1.47	1.10834		1.47	0.889654	1.48	0.868972	1.47	0.840722		1.47	0.881998	1.47	0.763104	1.47	0.817048		1.47	0.881629	1.47	0.893269	1.47	1.08378
	1.47	1.14229	1.48	1.28104	1.48	1.10781		1.48	0.889146	1.48	0.868602	1.48	0.840235		1.48	0.881385	1.48	0.762723	1.48	0.816583		1.48	0.880688	1.48	0.892794	1.48	1.08338
	1.48	1.14189	1.48	1.28052	1.48	1.10706		1.48	0.888427	1.48	0.868222	1.48	0.839876		1.48	0.880962	1.48	0.762321	1.48	0.815917		1.48	0.880085	1.48	0.892328	1.48	1.08281
	1.48	1.14127	1.48	1.28034	1.48	1.10653		1.48	0.88793	1.49	0.867841	1.49	0.839516		1.48	0.88055	1.48	0.76193	1.48	0.815663		1.48	0.87943	1.48	0.891874	1.48	1.0826
	1.48	1.14091	1.49	1.28	1.49	1.10603		1.49	0.887444	1.49	0.867482	1.49	0.839337		1.49	0.880127	1.49	0.761539	1.49	0.815198		1.49	0.878795	1.49	0.891419	1.49	1.0822
	1.49	1.14053	1.49	1.27968	1.49	1.10553		1.49	0.886979	1.49	0.867101	1.49	0.838998		1.49	0.879736	1.49	0.761137	1.49	0.814764		1.49	0.878193	1.49	0.890964	1.49	1.08181
	1.49	1.14034	1.49	1.27937	1.49	1.10504		1.49	0.886503	1.5	0.86671	1.49	0.838618		1.49	0.879345	1.49	0.760725	1.49	0.81431		1.49	0.87759	1.49	0.890499	1.49	1.08143
	1.49	1.13997	1.5	1.27905	1.5	1.10454		1.5	0.886016	1.5	0.86616	1.5	0.838237		1.5	0.878964	1.5	0.760323	1.5	0.813834		1.5	0.876956	1.5	0.890002	1.5	1.08102
	1.5	1.13959	1.5	1.27872	1.5	1.10407		1.5	0.88553	1.5	0.865959	1.5	0.837645		1.5	0.878393	1.5	0.759921	1.5	0.81339		1.5	0.876036	1.5	0.889294	1.5	1.08059
	1.5	1.1392	1.5	1.27822	1.5	1.10335		1.5	0.88479	1.51	0.865589	1.5	0.837264		1.5	0.877991	1.5	0.759266	1.5	0.812724		1.5	0.875444	1.5	0.888807	1.5	1.07999
	1.5	1.13859	1.51	1.27789	1.51	1.10284		1.51	0.884293	1.51	0.86523	1.51	0.836884		1.51	0.877579	1.51	0.758875	1.51	0.81229		1.51	0.874841	1.51	0.888321	1.51	1.07958
	1.51	1.13821	1.51	1.27754	1.51	1.10233		1.51	0.88405	1.51	0.864849	1.51	0.836524		1.51	0.877198	1.51	0.758431	1.51	0.811836		1.51	0.874228	1.51	0.887835	1.51	1.07916
	1.51	1.13779	1.51	1.27719	1.51	1.10183		1.51	0.883563	1.52	0.864437	1.51	0.836154		1.51	0.876796	1.51	0.758008	1.51	0.811381		1.51	0.873646	1.51	0.887359	1.51	1.07872
	1.51	1.13739	1.52	1.27684	1.52	1.10134		1.52	0.883077	1.52	0.864045	1.52	0.835795		1.52	0.876405	1.52	0.757595	1.52	0.810937		1.52	0.873065	1.52	0.886862	1.52	1.07829
	1.52	1.13697	1.52	1.2765	1.52	1.10086		1.52	0.882612	1.52	0.863644	1.52	0.835414		1.52	0.876003	1.52	0.757162	1.52	0.810503		1.52	0.872473	1.52	0.886365	1.52	1.07787
	1.52	1.13655	1.52	1.27614	1.52	1.10039		1.52	0.882168	1.53	0.863073	1.52	0.835033		1.52	0.875803	1.52	0.756718	1.52	0.810059		1.52	0.871881	1.52	0.885847	1.52	1.07743
	1.52	1.13613	1.53	1.27563	1.53	1.09966		1.53	0.881459	1.53	0.862681	1.53	0.834462		1.53	0.875221	1.53	0.756083	1.53	0.809425		1.53	0.870993	1.53	0.885117	1.53	1.07678
	1.53	1.13548	1.53	1.27527	1.53	1.09919		1.53	0.880952	1.53	0.862301	1.53	0.834103		1.53	0.87483	1.53	0.75565	1.53	0.808981		1.53	0.870686	1.53	0.884599	1.53	1.07634
	1.53	1.13506	1.53	1.27491	1.54	1.09871		1.53	0.880476	1.54	0.861931	1.53	0.833765		1.53	0.874449	1.53	0.755195	1.53	0.808547		1.53	0.870094	1.53	0.884102	1.53	1.07591
	1.53	1.13464	1.54	1.27454	1.54	1.09845		1.54	0.879979	1.54	0.86154	1.54	0.833395		1.54	0.874069	1.54	0.754751	1.54	0.808135		1.54	0.869512	1.54	0.883627	1.54	1.07546
	1.54	1.1342	1.54	1.27417	1.54	1.09797		1.54	0.879482	1.54	0.861159	1.54	0.833025		1.54	0.873677	1.54	0.754296	1.54	0.807701		1.54	0.868899	1.54	0.883373	1.54	1.07502
	1.54	1.13377	1.54	1.27384	1.54	1.09747		1.54	0.878985	1.55	0.860768	1.54	0.832644		1.54	0.873276	1.54	0.753821	1.54	0.8073		1.54	0.868275	1.54	0.882876	1.54	1.0746
	1.54	1.13333	1.55	1.27347	1.55	1.09699		1.55	0.878488	1.55	0.860186	1.55	0.832263		1.55	0.872863	1.55	0.753578	1.55	0.806877		1.55	0.867673	1.55	0.88239	1.55	1.07415
	1.55	1.13289	1.55	1.27309	1.55	1.09623		1.55	0.877738	1.55	0.859784	1.55	0.831904		1.55	0.872282	1.55	0.752848	1.55	0.806464		1.55	0.86671	1.55	0.881639	1.55	1.07372
	1.55	1.13225	1.55	1.27273	1.55	1.09573		1.55	0.877241	1.56	0.859383	1.55	0.831544		1.55	0.871859	1.55	0.752393	1.55	0.806084		1.55	0.866097	1.55	0.881153	1.55	1.07332
	1.55	1.13203	1.56	1.27234	1.56	1.09524		1.56	0.876733	1.56	0.85897	1.56	0.831185		1.56	0.871468	1.56	0.751918	1.56	0.805703		1.56	0.865484	1.56	0.880656	1.56	1.07289
	1.56	1.1316	1.56	1.27195	1.56	1.09473		1.56	0.876215	1.56	0.858537	1.56	0.830825		1.56	0.871045	1.56	0.751442	1.56	0.805333		1.56	0.864839	1.56	0.880169	1.56	1.07251
	1.56	1.13118	1.56	1.27154	1.56	1.09423		1.56	0.875665	1.57	0.858135	1.56	0.830455		1.56	0.870643	1.56	0.750998	1.56	0.804931		1.56	0.864215	1.56	0.879662	1.56	1.07211
	1.56	1.13074	1.57	1.27115	1.57	1.09371		1.57	0.875116	1.57	0.857913	1.57	0.830075		1.57	0.870241	1.57	0.750532	1.57	0.804561		1.57	0.863623	1.57	0.879154	1.57	1.07171
	1.57	1.1303	1.57	1.27074	1.57	1.09319		1.57	0.874576	1.57	0.857279	1.57	0.829705		1.57	0.86985	1.57	0.750057	1.57	0.80417		1.57	0.86302	1.57	0.878689	1.57	1.07132
	1.57	1.12984	1.57	1.27033	1.57	1.09265		1.57	0.874058	1.58	0.856856	1.57	0.829324		1.57	0.869459	1.57	0.749613	1.57	0.803768		1.57	0.862111	1.57	0.877981	1.57	1.07094
	1.57	1.12937	1.58	1.2697	1.58	1.09186		1.58	0.87353	1.58	0.856422	1.58	0.828816		1.58	0.868898	1.58	0.748957	1.58	0.803187		1.58	0.86153	1.58	0.877505	1.58	1.07038
	1.58	1.12865	1.58	1.2693	1.58	1.09133		1.58	0.873001	1.58	0.85602	1.58	0.828436		1.58	0.868507	1.58	0.748513	1.58	0.802764		1.58	0.860916	1.58	0.87704	1.58	1.07
	1.58	1.12817	1.58	1.2689	1.58	1.09081		1.58	0.872472	1.59	0.855619	1.58	0.828055		1.58	0.868126	1.58	0.748058	1.58	0.802341		1.58	0.860345	1.58	0.876553	1.58	1.06962
	1.58	1.12769	1.59	1.26852	1.59	1.09029		1.59	0.871954	1.59	0.855238	1.59	0.827696		1.59	0.867725	1.59	0.747625	1.59	0.80195		1.59	0.859764	1.59	0.876067	1.59	1.06925
	1.59	1.12723	1.59	1.26815	1.59	1.08978		1.59	0.871426	1.59	0.854836	1.59	0.827304		1.59	0.867524	1.59	0.747181	1.59	0.801527		1.59	0.859161	1.59	0.875591	1.59	1.06887
	1.59	1.12675	1.59	1.26776	1.59	1.08926		1.59	0.870886	1.6	0.854434	1.59	0.826913		1.59	0.867111	1.59	0.746737	1.59	0.801104		1.59	0.85858	1.59	0.875084	1.59	1.06849
	1.59	1.12627	1.6	1.26739	1.6	1.089		1.6	0.870347	1.6	0.853842	1.6	0.826501		1.6	0.86672	1.6	0.746303	1.6	0.800649		1.6	0.858262	1.6	0.874576	1.6	1.06808
	1.6	1.1258	1.6	1.2668	1.6	1.08822		1.6	0.869512	1.6	0.85344	1.6	0.825909		1.6	0.866139	1.6	0.745669	1.6	0.799983		1.6	0.857395	1.6	0.873868	1.6	1.06749
	1.6	1.12511	1.6	1.26637	1.6	1.08769		1.6	0.868951	1.61	0.853039	1.6	0.825486		1.6	0.865758	1.6	0.745246	1.6	0.79956		1.6	0.856793	1.6	0.873635	1.6	1.06708
	1.6	1.12466	1.61	1.26597	1.61	1.08717		1.61	0.868391	1.61	0.852616	1.61	0.825074		1.61	0.865399	1.61	0.744844	1.61	0.799137		1.61	0.856137	1.61	0.873159	1.61	1.06671
	1.61	1.12422	1.61	1.26556	1.61	1.08667		1.61	0.867831	1.61	0.852225	1.61	0.824672		1.61	0.865007	1.61	0.744463	1.61	0.798693		1.61	0.855545	1.61	0.872683	1.61	1.06629
	1.61	1.12375	1.61	1.26515	1.61	1.08618		1.61	0.867291	1.62	0.851833	1.61	0.824249		1.61	0.864627	1.61	0.744273	1.61	0.798249		1.61	0.8549	1.61	0.872229	1.61	1.06607
	1.61	1.12328	1.62	1.26493	1.62	1.08566		1.62	0.866742	1.62	0.851453	1.62	0.824069		1.62	0.864236	1.62	0.743935	1.62	0.798038		1.62	0.854266	1.62	0.871721	1.62	1.06564
	1.62	1.12303	1.62	1.26451	1.62	1.08514		1.62	0.866202	1.62	0.850892	1.62	0.823688		1.62	0.863823	1.62	0.743575	1.62	0.797604		1.62	0.853642	1.62	0.871246	1.62	1.06524
	1.62	1.12255	1.62	1.2639	1.62	1.08435		1.62	0.865388	1.63	0.850512	1.62	0.823107		1.62	0.863231	1.62	0.743036	1.62	0.79697		1.62	0.852733	1.62	0.870505	1.62	1.06461
	1.62	1.12183	1.63	1.26347	1.63	1.08379		1.63	0.864849	1.63	0.850131	1.63	0.822716		1.63	0.862829	1.63	0.742677	1.63	0.796526		1.63	0.852098	1.63	0.869998	1.63	1.06419
	1.63	1.12133	1.63	1.26304	1.63	1.08325		1.63	0.86431	1.63	0.849941	1.63	0.822325		1.63	0.862417	1.63	0.742307	1.63	0.796092		1.63	0.851485	1.63	0.869512	1.63	1.06376
	1.63	1.12085	1.63	1.26261	1.63	1.08272		1.63	0.863781	1.64	0.84955	1.63	0.821944		1.63	0.862036	1.63	0.741915	1.63	0.795659		1.63	0.850861	1.63	0.869004	1.63	1.06333
	1.63	1.1204	1.64	1.26218	1.64	1.08219		1.64	0.863253	1.64	0.849158	1.64	0.821532		1.64	0.861645	1.64	0.741524	1.64	0.795215		1.64	0.850248	1.64	0.868518	1.64	1.06289
	1.64	1.1199	1.64	1.26177	1.64	1.08166		1.64	0.862967	1.64	0.848757	1.64	0.82114		1.64	0.861286	1.64	0.741122	1.64	0.794781		1.64	0.849614	1.64	0.86801	1.64	1.06247
	1.64	1.11944	1.64	1.26134	1.64	1.08115		1.64	0.862417	1.65	0.848344	1.64	0.82077		1.64	0.860894	1.64	0.740721	1.64	0.794358		1.64	0.84899	1.64	0.867492	1.64	1.06205
	1.64	1.11897	1.65	1.26091	1.65	1.08061		1.65	0.861878	1.65	0.847731	1.65	0.820411		1.65	0.860503	1.65	0.740308	1.65	0.793914		1.65	0.848324	1.65	0.866995	1.65	1.06161
	1.65	1.11848	1.65	1.26032	1.65	1.07982		1.65	0.861022	1.65	0.847319	1.65	0.819861		1.65	0.860101	1.65	0.739674	1.65	0.79347		1.65	0.847362	1.65	0.866223	1.65	1.06097
	1.65	1.11777	1.65	1.25992	1.65	1.07929		1.65	0.860472	1.66	0.846885	1.65	0.819512		1.65	0.859689	1.65	0.739262	1.65	0.793058		1.65	0.846727	1.65	0.865726	1.65	1.06054
	1.65	1.11725	1.66	1.25954	1.66	1.07873		1.66	0.859901	1.66	0.846441	1.66	0.819163		1.66	0.859298	1.66	0.738828	1.66	0.792413		1.66	0.846072	1.66	0.865219	1.66	1.0601
	1.66	1.11674	1.66	1.25915	1.66	1.07819		1.66	0.85933	1.66	0.845976	1.66	0.818772		1.66	0.858907	1.66	0.738416	1.66	0.791969		1.66	0.845744	1.66	0.864701	1.66	1.05966
	1.66	1.11625	1.66	1.25875	1.66	1.07764		1.66	0.858748	1.67	0.845521	1.66	0.818434		1.66	0.858494	1.66	0.737993	1.66	0.791747		1.66	0.84511	1.66	0.864214	1.66	1.05923
	1.66	1.11579	1.67	1.25835	1.67	1.07736		1.67	0.858209	1.67	0.845077	1.67	0.818074		1.67	0.858093	1.67	0.737559	1.67	0.791102		1.67	0.844465	1.67	0.863696	1.67	1.05878
	1.67	1.11529	1.67	1.25795	1.67	1.0768		1.67	0.857638	1.67	0.844485	1.67	0.817683		1.67	0.857712	1.67	0.737115	1.67	0.790647		1.67	0.843798	1.67	0.863411	1.67	1.05833
	1.67	1.11477	1.67	1.25732	1.67	1.07593		1.67	0.85675	1.68	0.844094	1.67	0.817144		1.67	0.857141	1.67	0.736703	1.67	0.790214		1.67	0.842836	1.67	0.862639	1.68	1.05768
	1.67	1.11403	1.68	1.25689	1.68	1.07538		1.68	0.856179	1.68	0.843756	1.68	0.816953		1.68	0.85676	1.68	0.73628	1.68	0.789791		1.68	0.842191	1.68	0.862142	1.68	1.05724
	1.68	1.11351	1.68	1.25669	1.68	1.07481		1.68	0.855608	1.68	0.843449	1.68	0.816404		1.68	0.85638	1.68	0.735836	1.68	0.789357		1.68	0.841557	1.68	0.861645	1.68	1.05703
	1.68	1.11299	1.68	1.25628	1.68	1.07425		1.68	0.855027	1.69	0.843174	1.68	0.816224		1.68	0.855988	1.68	0.735413	1.68	0.788913		1.68	0.840944	1.68	0.861127	1.68	1.05658
	1.68	1.11252	1.69	1.25587	1.69	1.07369		1.69	0.854424	1.69	0.842867	1.69	0.815854		1.69	0.855587	1.69	0.734969	1.69	0.788501		1.69	0.84033	1.69	0.860609	1.69	1.05614
	1.69	1.11227	1.69	1.25543	1.69	1.07311		1.69	0.853842	1.69	0.842561	1.69	0.815494		1.69	0.855185	1.69	0.734535	1.69	0.788057		1.69	0.839686	1.69	0.860101	1.69	1.05569
	1.69	1.11175	1.69	1.25501	1.69	1.07252		1.69	0.853261	1.7	0.842254	1.69	0.815103		1.69	0.854794	1.69	0.734091	1.69	0.787602		1.69	0.839041	1.69	0.859583	1.69	1.05526
	1.69	1.11125	1.7	1.25437	1.7	1.07164		1.7	0.852383	1.7	0.841926	1.7	0.814564		1.7	0.85418	1.7	0.733467	1.7	0.786946		1.7	0.8381	1.7	0.858843	1.7	1.0546
	1.7	1.11047	1.7	1.25395	1.7	1.07106		1.7	0.852108	1.7	0.841577	1.7	0.814173		1.7	0.853768	1.7	0.733034	1.7	0.786502		1.7	0.837465	1.7	0.858346	1.7	1.05415
	1.7	1.10998	1.7	1.25351	1.7	1.07044		1.71	0.851231	1.71	0.841229	1.7	0.813792		1.7	0.853366	1.7	0.73259	1.7	0.786048		1.7	0.83681	1.7	0.857818	1.7	1.05373
	1.7	1.10947	1.71	1.25306	1.71	1.06985		1.71	0.850956	1.71	0.840858	1.71	0.813443		1.71	0.852933	1.71	0.732156	1.71	0.785582		1.71	0.836175	1.71	0.857278	1.71	1.05329
	1.71	1.10897	1.71	1.25264	1.71	1.06923		1.71	0.850364	1.71	0.840478	1.71	0.813084		1.71	0.852499	1.71	0.731702	1.71	0.785086		1.71	0.83553	1.71	0.856792	1.71	1.05284
	1.71	1.10844	1.71	1.25222	1.71	1.06859		1.71	0.849782	1.72	0.840044	1.71	0.812714		1.71	0.852098	1.71	0.731226	1.71	0.784599		1.71	0.834885	1.71	0.856285	1.71	1.05238
	1.71	1.10794	1.72	1.25177	1.72	1.06797		1.72	0.84919	1.72	0.83941	1.72	0.812354		1.72	0.851632	1.72	0.73075	1.72	0.784123		1.72	0.83423	1.72	0.855788	1.72	1.0519
	1.72	1.10743	1.72	1.25113	1.72	1.06705		1.72	0.848323	1.72	0.838955	1.72	0.811783		1.72	0.851178	1.72	0.730031	1.72	0.783394		1.72	0.833257	1.72	0.855026	1.72	1.05119
	1.72	1.10662	1.72	1.25067	1.72	1.06645		1.72	0.847731	1.73	0.838469	1.72	0.811392		1.72	0.850713	1.72	0.729545	1.72	0.782929		1.72	0.832919	1.72	0.854508	1.72	1.05072
	1.72	1.10608	1.73	1.25023	1.73	1.06583		1.73	0.847129	1.73	0.838046	1.73	0.81099		1.73	0.850247	1.73	0.729069	1.73	0.782453		1.73	0.832253	1.73	0.854001	1.73	1.05026
	1.73	1.10554	1.73	1.24981	1.73	1.06553		1.73	0.846547	1.73	0.83757	1.73	0.81061		1.73	0.849761	1.73	0.728593	1.73	0.781998		1.73	0.831618	1.73	0.853483	1.73	1.04978
	1.73	1.10504	1.73	1.24937	1.73	1.06493		1.73	0.845976	1.74	0.837105	1.73	0.810229		1.73	0.849296	1.73	0.728107	1.73	0.781533		1.73	0.830963	1.73	0.852965	1.73	1.04929
	1.73	1.10451	1.74	1.24894	1.74	1.06433		1.74	0.845395	1.74	0.836672	1.74	0.809848		1.74	0.84883	1.74	0.727663	1.74	0.781057		1.74	0.830297	1.74	0.8527	1.74	1.04879
	1.74	1.10398	1.74	1.24848	1.74	1.06372		1.74	0.844813	1.74	0.836206	1.74	0.809468		1.74	0.848344	1.74	0.727187	1.74	0.780592		1.74	0.829641	1.74	0.852172	1.74	1.04827
	1.74	1.10346	1.74	1.24804	1.74	1.06315		1.74	0.844242	1.75	0.835551	1.74	0.809108		1.74	0.847879	1.74	0.726944	1.74	0.780359		1.74	0.828986	1.74	0.851643	1.74	1.04778
	1.74	1.10295	1.75	1.24756	1.75	1.06223		1.75	0.843365	1.75	0.835128	1.75	0.808749		1.75	0.847192	1.75	0.726267	1.75	0.779714		1.75	0.827992	1.75	0.850829	1.75	1.04729
	1.75	1.10212	1.75	1.2471	1.75	1.06166		1.75	0.842783	1.75	0.834663	1.75	0.808379		1.75	0.846726	1.75	0.725802	1.75	0.77927		1.75	0.827347	1.75	0.85029	1.75	1.04678
	1.75	1.10187	1.75	1.24662	1.75	1.06106		1.75	0.842212	1.76	0.834219	1.75	0.807987		1.75	0.846293	1.75	0.725326	1.75	0.778826		1.75	0.826691	1.75	0.849782	1.75	1.04627
	1.75	1.10133	1.76	1.24613	1.76	1.06046		1.76	0.84162	1.76	0.833775	1.76	0.807617		1.76	0.845838	1.76	0.724861	1.76	0.778372		1.76	0.826036	1.76	0.849253	1.76	1.04579
	1.76	1.10078	1.76	1.24565	1.76	1.0599		1.76	0.841038	1.76	0.833341	1.76	0.807247		1.76	0.845373	1.76	0.724385	1.76	0.777896		1.76	0.825391	1.76	0.848725	1.76	1.04533
	1.76	1.10023	1.76	1.24516	1.76	1.05931		1.76	0.840467	1.77	0.833119	1.76	0.806888		1.76	0.844918	1.76	0.723888	1.76	0.77742		1.76	0.824725	1.76	0.848207	1.76	1.04486
	1.76	1.09969	1.77	1.24469	1.77	1.0587		1.77	0.839875	1.77	0.832463	1.77	0.806528		1.77	0.844474	1.77	0.723381	1.77	0.776944		1.77	0.824058	1.77	0.847667	1.77	1.04439
	1.77	1.09913	1.77	1.244	1.77	1.05778		1.77	0.839283	1.77	0.832019	1.77	0.805989		1.77	0.843798	1.77	0.722641	1.77	0.776204		1.77	0.823033	1.77	0.846853	1.77	1.04363
	1.77	1.09827	1.77	1.24356	1.77	1.05716		1.77	0.838723	1.78	0.831586	1.77	0.80564		1.77	0.843343	1.77	0.722122	1.77	0.775739		1.77	0.822335	1.77	0.846325	1.77	1.04313
	1.77	1.09771	1.78	1.24309	1.78	1.05653		1.78	0.838141	1.78	0.831163	1.78	0.805238		1.78	0.842888	1.78	0.721615	1.78	0.775274		1.78	0.821658	1.78	0.845775	1.78	1.04265
	1.78	1.09718	1.78	1.24264	1.78	1.05587		1.78	0.837549	1.78	0.830761	1.78	0.8049		1.78	0.842444	1.78	0.721065	1.78	0.774798		1.78	0.821003	1.78	0.845257	1.78	1.04216
	1.78	1.09665	1.78	1.24219	1.78	1.05525		1.78	0.836968	1.79	0.830381	1.78	0.804519		1.78	0.842212	1.78	0.720515	1.78	0.774322		1.78	0.820337	1.78	0.844718	1.78	1.04166
	1.78	1.09613	1.79	1.24172	1.79	1.05464		1.79	0.836386	1.79	0.83001	1.79	0.80416		1.79	0.841768	1.79	0.719944	1.79	0.773878		1.79	0.819681	1.79	0.844189	1.79	1.04118
	1.79	1.09558	1.79	1.24125	1.79	1.05434		1.79	0.835805	1.79	0.829397	1.79	0.803811		1.79	0.841324	1.79	0.719373	1.79	0.773402		1.79	0.819015	1.79	0.843671	1.79	1.04069
	1.79	1.09505	1.79	1.24054	1.79	1.05373		1.79	0.834874	1.8	0.829006	1.79	0.80324		1.79	0.840668	1.79	0.718792	1.79	0.772726		1.79	0.818338	1.79	0.842867	1.79	1.04021
	1.79	1.09451	1.8	1.24005	1.8	1.0528		1.8	0.834261	1.8	0.828594	1.8	0.802881		1.8	0.840224	1.8	0.717904	1.8	0.772271		1.8	0.817672	1.8	0.842317	1.8	1.03954
	1.8	1.09371	1.8	1.23956	1.8	1.0522		1.8	0.833627	1.8	0.828192	1.8	0.802532		1.8	0.83978	1.8	0.717312	1.8	0.771806		1.8	0.816996	1.8	0.842043	1.8	1.03908
	1.8	1.09316	1.8	1.23907	1.8	1.05158		1.8	0.833003	1.81	0.82778	1.8	0.802172		1.8	0.839315	1.8	0.716741	1.8	0.771319		1.8	0.816329	1.8	0.841535	1.8	1.03862
	1.8	1.09261	1.81	1.2386	1.81	1.05099		1.81	0.832368	1.81	0.827367	1.81	0.802003		1.81	0.83886	1.81	0.716445	1.81	0.770833		1.81	0.815674	1.81	0.840985	1.81	1.03815
	1.81	1.09205	1.81	1.23836	1.81	1.0504		1.81	0.831745	1.81	0.826944	1.81	0.801464		1.81	0.838374	1.81	0.715863	1.81	0.77059		1.81	0.814997	1.81	0.840425	1.81	1.03793
	1.81	1.09178	1.81	1.23789	1.81	1.04979		1.81	0.83111	1.82	0.826521	1.81	0.801295		1.81	0.837919	1.81	0.715292	1.81	0.770103		1.81	0.814331	1.81	0.839886	1.81	1.03748
	1.81	1.09123	1.82	1.23744	1.82	1.0492		1.82	0.830497	1.82	0.825919	1.82	0.800935		1.82	0.837454	1.82	0.714732	1.82	0.769617		1.82	0.813686	1.82	0.839346	1.82	1.037
	1.82	1.09065	1.82	1.23673	1.82	1.0483		1.82	0.829598	1.82	0.825517	1.82	0.800375		1.82	0.836714	1.82	0.713907	1.82	0.768888		1.82	0.812661	1.82	0.838564	1.82	1.03626
	1.82	1.08978	1.82	1.23625	1.82	1.04768		1.82	0.828996	1.83	0.825136	1.82	0.800005		1.82	0.836238	1.82	0.713347	1.82	0.768412		1.82	0.811973	1.82	0.838025	1.82	1.03575
	1.82	1.08918	1.83	1.23581	1.83	1.04707		1.83	0.828393	1.83	0.824946	1.83	0.799656		1.83	0.835762	1.83	0.712808	1.83	0.767957		1.83	0.811286	1.83	0.837475	1.83	1.03527
	1.83	1.08855	1.83	1.23536	1.83	1.04641		1.83	0.82779	1.83	0.824544	1.83	0.799307		1.83	0.835255	1.83	0.712289	1.83	0.767481		1.83	0.810609	1.83	0.836967	1.83	1.0348
	1.83	1.08794	1.83	1.23491	1.83	1.04575		1.83	0.827494	1.84	0.824153	1.83	0.798926		1.83	0.834768	1.83	0.711761	1.83	0.767006		1.83	0.809912	1.83	0.836449	1.83	1.0343
	1.83	1.08732	1.84	1.23445	1.84	1.04514		1.84	0.826902	1.84	0.823751	1.84	0.798567		1.84	0.834271	1.84	0.711264	1.84	0.76654		1.84	0.809246	1.84	0.835889	1.84	1.03382
	1.84	1.08669	1.84	1.23399	1.84	1.04454		1.84	0.826299	1.84	0.823149	1.84	0.798186		1.84	0.833764	1.84	0.710767	1.84	0.766086		1.84	0.80859	1.84	0.835329	1.84	1.03334
	1.84	1.08607	1.84	1.23334	1.84	1.04359		1.84	0.825401	1.85	0.822726	1.84	0.797615		1.84	0.833034	1.84	0.709985	1.84	0.765398		1.84	0.807575	1.84	0.834483	1.84	1.03266
	1.84	1.08518	1.85	1.23291	1.85	1.04296		1.85	0.824756	1.85	0.82225	1.85	0.797224		1.85	0.832802	1.85	0.709456	1.85	0.764944		1.85	0.806898	1.85	0.833944	1.85	1.03219
	1.85	1.08456	1.85	1.23243	1.85	1.04235		1.85	0.824143	1.85	0.821774	1.85	0.796843		1.85	0.832315	1.85	0.708927	1.85	0.7645		1.85	0.806232	1.85	0.833394	1.85	1.03174
	1.85	1.08397	1.85	1.23197	1.85	1.04176		1.85	0.823529	1.86	0.821288	1.85	0.796452		1.85	0.831829	1.85	0.708409	1.85	0.764056		1.85	0.805883	1.85	0.832823	1.85	1.03126
	1.85	1.08334	1.86	1.23148	1.86	1.04112		1.86	0.822821	1.86	0.82078	1.86	0.796061		1.86	0.831353	1.86	0.707902	1.86	0.763601		1.86	0.805185	1.86	0.832231	1.86	1.03078
	1.86	1.08274	1.86	1.23103	1.86	1.04081		1.86	0.822187	1.86	0.820283	1.86	0.795701		1.86	0.830877	1.86	0.707373	1.86	0.763167		1.86	0.804498	1.86	0.83167	1.86	1.03032
	1.86	1.08216	1.86	1.23053	1.86	1.04017		1.86	0.821573	1.87	0.819575	1.86	0.79531		1.86	0.830402	1.86	0.706834	1.86	0.762734		1.86	0.803832	1.86	0.83111	1.86	1.02983
	1.86	1.08157	1.87	1.23005	1.87	1.03953		1.87	0.820949	1.87	0.819099	1.87	0.79475		1.87	0.829651	1.87	0.706316	1.87	0.762068		1.87	0.802754	1.87	0.83056	1.87	1.02934
	1.87	1.08095	1.87	1.22935	1.87	1.0386		1.87	0.82004	1.87	0.818634	1.87	0.794359		1.87	0.829164	1.87	0.705808	1.87	0.761846		1.87	0.802088	1.87	0.830032	1.87	1.02863
	1.87	1.08009	1.87	1.2291	1.87	1.03796		1.87	0.819427	1.88	0.8182	1.88	0.793989		1.87	0.828657	1.87	0.70528	1.87	0.761412		1.87	0.801358	1.87	0.829482	1.87	1.02838
	1.87	1.07946	1.88	1.22862	1.88	1.03731		1.88	0.818824	1.88	0.817777	1.88	0.793788		1.88	0.828181	1.88	0.704751	1.88	0.760968		1.88	0.800639	1.88	0.828932	1.88	1.0279
	1.88	1.07888	1.88	1.22816	1.88	1.03668		1.88	0.818222	1.88	0.817354	1.88	0.793386		1.88	0.827705	1.88	0.704212	1.88	0.760535		1.88	0.799983	1.88	0.828382	1.88	1.02741
	1.88	1.07859	1.88	1.22769	1.88	1.03604		1.88	0.817619	1.89	0.816921	1.88	0.793026		1.88	0.827187	1.88	0.703683	1.88	0.760091		1.88	0.799328	1.88	0.827843	1.88	1.02692
	1.88	1.07799	1.89	1.2272	1.89	1.03537		1.89	0.817037	1.89	0.816329	1.89	0.792625		1.89	0.82668	1.89	0.703154	1.89	0.759625		1.89	0.798662	1.89	0.827314	1.89	1.02646
	1.89	1.07739	1.89	1.22672	1.89	1.03475		1.89	0.816435	1.89	0.816128	1.89	0.792064		1.89	0.825876	1.89	0.702636	1.89	0.758938		1.89	0.797636	1.89	0.826521	1.89	1.02598
	1.89	1.07677	1.89	1.22599	1.89	1.03379		1.89	0.815557	1.9	0.815737	1.89	0.791684		1.89	0.825337	1.89	0.701886	1.89	0.758452		1.89	0.796938	1.89	0.825971	1.89	1.02522
	1.89	1.07584	1.9	1.22549	1.9	1.03313		1.9	0.815272	1.9	0.815367	1.9	0.791292		1.9	0.824798	1.9	0.701378	1.9	0.757987		1.9	0.796251	1.9	0.8254	1.9	1.02475
	1.9	1.07517	1.9	1.22501	1.9	1.03248		1.9	0.814669	1.9	0.814997	1.9	0.790922		1.9	0.82428	1.9	0.70086	1.9	0.757521		1.9	0.795543	1.9	0.82483	1.9	1.02427
	1.9	1.07455	1.9	1.22453	1.9	1.03181		1.9	0.814098	1.91	0.814584	1.9	0.790552		1.9	0.82374	1.9	0.700331	1.9	0.757056		1.9	0.794887	1.9	0.82429	1.9	1.02377
	1.9	1.07393	1.91	1.22405	1.91	1.03116		1.91	0.813517	1.91	0.814193	1.91	0.790151		1.91	0.823212	1.91	0.699834	1.91	0.75657		1.91	0.794189	1.91	0.82373	1.91	1.0233
	1.91	1.07332	1.91	1.22356	1.91	1.0305		1.91	0.812925	1.91	0.813812	1.91	0.789738		1.91	0.822694	1.91	0.699327	1.91	0.756083		1.91	0.793481	1.91	0.823159	1.91	1.0228
	1.91	1.07272	1.91	1.22311	1.91	1.02984		1.91	0.81229	1.92	0.813104	1.91	0.789358		1.91	0.822419	1.91	0.698819	1.91	0.755608		1.91	0.792762	1.91	0.822577	1.91	1.02235
	1.91	1.07209	1.92	1.22241	1.92	1.02886		1.92	0.81137	1.92	0.812671	1.92	0.788734		1.92	0.821626	1.92	0.698048	1.92	0.75492		1.92	0.791694	1.92	0.821721	1.92	1.02163
	1.92	1.07116	1.92	1.22197	1.92	1.02819		1.92	0.810736	1.92	0.812216	1.92	0.788321		1.92	0.821087	1.92	0.69754	1.92	0.754445		1.92	0.791292	1.92	0.82114	1.92	1.02113
	1.92	1.07054	1.92	1.2215	1.92	1.02785		1.92	0.810091	1.93	0.811782	1.92	0.787898		1.92	0.820537	1.92	0.697032	1.92	0.753958		1.92	0.790573	1.92	0.820537	1.92	1.02064
	1.92	1.06991	1.93	1.22103	1.93	1.0272		1.93	0.809478	1.93	0.811307	1.93	0.787497		1.93	0.819987	1.93	0.696514	1.93	0.753472		1.93	0.789907	1.93	0.819976	1.93	1.02016
	1.93	1.06929	1.93	1.22054	1.93	1.02652		1.93	0.808864	1.93	0.810831	1.93	0.787095		1.93	0.819458	1.93	0.69624	1.93	0.752986		1.93	0.789199	1.93	0.819691	1.93	1.01967
	1.93	1.06864	1.93	1.22005	1.93	1.02581		1.93	0.80823	1.94	0.810366	1.93	0.786651		1.93	0.81894	1.93	0.695436	1.93	0.752478		1.93	0.788501	1.93	0.819099	1.93	1.01917
	1.93	1.068	1.94	1.21959	1.94	1.02514		1.94	0.807617	1.94	0.809668	1.94	0.786228		1.94	0.818401	1.94	0.695172	1.94	0.752235		1.94	0.787793	1.94	0.818496	1.94	1.01869
	1.94	1.06736	1.94	1.2191	1.94	1.0241		1.94	0.806708	1.94	0.809213	1.94	0.785794		1.94	0.817502	1.94	0.694357	1.94	0.751516		1.94	0.786756	1.94	0.81765	1.94	1.01819
	1.94	1.0664	1.94	1.21862	1.94	1.02341		1.94	0.806063	1.95	0.808748	1.94	0.785382		1.94	0.816963	1.94	0.693839	1.94	0.751019		1.94	0.78608	1.94	0.817079	1.94	1.01768
	1.94	1.06608	1.95	1.21813	1.95	1.02273		1.95	0.805439	1.95	0.808283	1.95	0.784991		1.95	0.816445	1.95	0.693332	1.95	0.750511		1.95	0.785393	1.95	0.816498	1.95	1.01718
	1.95	1.06542	1.95	1.21763	1.95	1.02206		1.95	0.804825	1.95	0.807796	1.95	0.78461		1.95	0.815938	1.95	0.692824	1.95	0.750004		1.95	0.784705	1.95	0.815959	1.95	1.01667
	1.95	1.06477	1.95	1.21711	1.95	1.02137		1.95	0.80417	1.96	0.80731	1.95	0.784219		1.95	0.815409	1.95	0.692317	1.95	0.749496		1.95	0.784018	1.95	0.81543	1.95	1.01613
	1.95	1.06409	1.96	1.21663	1.96	1.02071		1.96	0.803546	1.96	0.807056	1.96	0.783817		1.96	0.81487	1.96	0.691841	1.96	0.748989		1.96	0.783331	1.96	0.814901	1.96	1.0156
	1.96	1.06342	1.96	1.21612	1.96	1.02005		1.96	0.802922	1.96	0.806295	1.96	0.783415		1.96	0.81433	1.96	0.691344	1.96	0.748492		1.96	0.782591	1.96	0.814362	1.96	1.01507
	1.96	1.06274	1.96	1.2156	1.96	1.01937		1.96	0.802616	1.97	0.805777	1.96	0.783024		1.96	0.813791	1.96	0.690837	1.96	0.747741		1.96	0.781523	1.96	0.813569	1.96	1.01454
	1.96	1.06206	1.97	1.21484	1.97	1.01833		1.97	0.801654	1.97	0.805238	1.97	0.782411		1.97	0.812966	1.97	0.690086	1.97	0.747234		1.97	0.780825	1.97	0.812988	1.97	1.01375
	1.97	1.06104	1.97	1.21433	1.97	1.01765		1.97	0.801009	1.97	0.804709	1.97	0.782009		1.97	0.812385	1.97	0.689589	1.97	0.746726		1.97	0.780148	1.97	0.812438	1.97	1.01323
	1.97	1.06036	1.97	1.21382	1.97	1.01696		1.97	0.800353	1.98	0.804191	1.97	0.781576		1.97	0.811846	1.97	0.689092	1.97	0.746208		1.97	0.779482	1.97	0.811867	1.97	1.01272
	1.97	1.05969	1.98	1.21333	1.98	1.01628		1.98	0.799698	1.98	0.803683	1.98	0.781142		1.98	0.811571	1.98	0.688616	1.98	0.74569		1.98	0.778816	1.98	0.811317	1.98	1.01221
	1.98	1.05903	1.98	1.21281	1.98	1.01562		1.98	0.799053	1.98	0.803165	1.98	0.780719		1.98	0.81101	1.98	0.688109	1.98	0.745193		1.98	0.77815	1.98	0.810746	1.98	1.01168
	1.98	1.05839	1.98	1.21229	1.98	1.01497		1.98	0.798418	1.99	0.802372	1.98	0.780296		1.98	0.81044	1.98	0.687601	1.98	0.744686		1.98	0.777473	1.98	0.810175	1.98	1.01115
	1.98	1.05772	1.99	1.21178	1.99	1.01464		1.99	0.797742	1.99	0.801833	1.99	0.779863		1.99	0.809869	1.99	0.687083	1.99	0.743924		1.99	0.776765	1.99	0.809319	1.99	1.01061
	1.99	1.05704	1.99	1.21103	1.99	1.01361		1.99	0.796779	1.99	0.801326	1.99	0.779197		1.99	0.809033	1.99	0.686301	1.99	0.743406		1.99	0.776088	1.99	0.808769	1.99	1.00978
	1.99	1.05604	1.99	1.21053	1.99	1.01296		1.99	0.796134	2	0.800765	1.99	0.778774		1.99	0.808473	1.99	0.685783	1.99	0.742888		1.99	0.775422	1.99	0.808473	1.99	1.00924
	1.99	1.05538	2	1.21002	2	1.0123		2	0.795458	2	0.800215	2	0.778351		2	0.807923	2	0.685286	2	0.742349		2	0.774724	2	0.807902	2	1.0087
	2	1.05471	2	1.2095	2	1.01165		2	0.79476	2	0.799676	2	0.777907		2	0.807437	2	0.685043	2	0.742053		2	0.774037	2	0.80732	2	1.00817
	2	1.05403	2	1.20899	2	1.01099		2	0.794094	2.01	0.799126	2	0.777695		2	0.806898	2	0.684524	2	0.741514		2	0.77336	2	0.80675	2	1.00789
	2	1.05338	2.01	1.20872	2.01	1.01036		2.01	0.793407	2.01	0.798566	2.01	0.777262		2.01	0.806348	2.01	0.684006	2.01	0.740964		2.01	0.772684	2.01	0.806168	2.01	1.00737
	2.01	1.05306	2.01	1.20818	2.01	1.00968		2.01	0.79273	2.01	0.797731	2.01	0.776807		2.01	0.805808	2.01	0.683499	2.01	0.740393		2.01	0.771996	2.01	0.805586	2.01	1.00688
	2.01	1.05239	2.01	1.20738	2.01	1.0087		2.01	0.791725	2.02	0.79717	2.01	0.776109		2.01	0.804994	2.01	0.682706	2.01	0.739589		2.01	0.771013	2.01	0.80473	2.01	1.00608
	2.01	1.05142	2.02	1.20681	2.02	1.00803		2.02	0.79108	2.02	0.796642	2.02	0.775623		2.02	0.804445	2.02	0.682167	2.02	0.739029		2.02	0.770315	2.02	0.804159	2.02	1.00557
	2.02	1.05076	2.02	1.20626	2.02	1.00733		2.02	0.790393	2.02	0.796377	2.02	0.775147		2.02	0.803895	2.02	0.681638	2.02	0.738437		2.02	0.769628	2.02	0.803567	2.02	1.00501
	2.02	1.0501	2.02	1.20571	2.02	1.00666		2.02	0.789738	2.03	0.795859	2.02	0.774693		2.02	0.803334	2.02	0.681099	2.02	0.737866		2.02	0.768909	2.02	0.802975	2.02	1.00446
	2.02	1.04944	2.03	1.20511	2.03	1.00597		2.03	0.789399	2.03	0.795341	2.03	0.774206		2.03	0.802742	2.03	0.680538	2.03	0.737295		2.03	0.768254	2.03	0.802393	2.03	1.00392
	2.03	1.04878	2.03	1.20454	2.03	1.00525		2.03	0.788733	2.03	0.794802	2.03	0.773752		2.03	0.802182	2.03	0.679999	2.03	0.736714		2.03	0.767535	2.03	0.801801	2.03	1.0034
	2.03	1.04812	2.03	1.20397	2.03	1.00457		2.03	0.788088	2.04	0.794051	2.03	0.773297		2.03	0.801643	2.03	0.679439	2.03	0.736132		2.03	0.766837	2.03	0.80122	2.03	1.00286
	2.03	1.04748	2.04	1.2031	2.04	1.00351		2.04	0.787116	2.04	0.793512	2.04	0.77262		2.04	0.80085	2.04	0.678625	2.04	0.735276		2.04	0.765801	2.04	0.800363	2.04	1.00208
	2.04	1.04653	2.04	1.20252	2.04	1.00283		2.04	0.78646	2.04	0.792931	2.04	0.772155		2.04	0.800607	2.04	0.678075	2.04	0.734684		2.04	0.765092	2.04	0.799782	2.04	1.00156
	2.04	1.04585	2.04	1.20195	2.04	1.00214		2.04	0.785794	2.05	0.79236	2.04	0.7717		2.04	0.800067	2.04	0.677567	2.04	0.734102		2.04	0.764394	2.04	0.799179	2.04	1.00102
	2.04	1.0452	2.05	1.2014	2.05	1.00147		2.05	0.785159	2.05	0.791768	2.05	0.771267		2.05	0.799581	2.05	0.677028	2.05	0.73352		2.05	0.763718	2.05	0.798598	2.05	1.00048
	2.05	1.04452	2.05	1.20084	2.05	1.00079		2.05	0.784493	2.05	0.791165	2.05	0.770833		2.05	0.799073	2.05	0.676499	2.05	0.73295		2.05	0.763358	2.05	0.798037	2.05	0.999952
	2.05	1.04382	2.05	1.2003	2.05	1.00044		2.05	0.783817	2.06	0.790573	2.05	0.770389		2.05	0.798598	2.05	0.67596	2.05	0.732368		2.05	0.76266	2.05	0.797456	2.05	0.999402
	2.05	1.04313	2.06	1.19976	2.06	0.999762		2.06	0.783172	2.06	0.789981	2.06	0.769924		2.06	0.798111	2.06	0.675432	2.06	0.731776		2.06	0.762005	2.06	0.79716	2.06	0.998852
	2.06	1.04248	2.06	1.1992	2.06	0.999074		2.06	0.782506	2.06	0.789082	2.06	0.769448		2.06	0.797614	2.06	0.674892	2.06	0.731216		2.06	0.761328	2.06	0.796589	2.06	0.998292
	2.06	1.04179	2.06	1.19841	2.06	0.998028		2.06	0.781533	2.07	0.78849	2.07	0.768772		2.06	0.796853	2.06	0.674353	2.06	0.730359		2.06	0.760292	2.06	0.795701	2.06	0.997457
	2.06	1.04082	2.07	1.19813	2.07	0.99733		2.07	0.780867	2.07	0.787887	2.07	0.768518		2.07	0.796314	2.07	0.673814	2.07	0.730063		2.07	0.759605	2.07	0.795109	2.07	0.996896
	2.07	1.04015	2.07	1.19758	2.07	0.996621		2.07	0.780211	2.07	0.787274	2.07	0.768021		2.07	0.795775	2.07	0.673264	2.07	0.729471		2.07	0.758917	2.07	0.794559	2.07	0.996611
	2.07	1.03947	2.07	1.19704	2.07	0.995913		2.07	0.779556	2.08	0.786682	2.07	0.767566		2.07	0.795246	2.07	0.672693	2.07	0.728921		2.07	0.75823	2.07	0.793977	2.07	0.99604
	2.07	1.03914	2.08	1.19649	2.08	0.995226		2.08	0.778921	2.08	0.786111	2.08	0.76708		2.08	0.794696	2.08	0.672133	2.08	0.72835		2.08	0.757501	2.08	0.793396	2.08	0.995458
	2.08	1.03848	2.08	1.19595	2.08	0.994507		2.08	0.778266	2.08	0.785508	2.08	0.766583		2.08	0.794136	2.08	0.671551	2.08	0.727758		2.08	0.756845	2.08	0.792867	2.08	0.994877
	2.08	1.03781	2.08	1.19538	2.08	0.993777		2.08	0.7776	2.09	0.784927	2.08	0.766086		2.08	0.793586	2.08	0.670959	2.08	0.727187		2.08	0.756147	2.08	0.792317	2.08	0.994306
	2.08	1.03713	2.09	1.19452	2.09	0.992709		2.09	0.776585	2.09	0.784345	2.09	0.765388		2.09	0.792761	2.09	0.670113	2.09	0.726299		2.09	0.755101	2.09	0.791535	2.09	0.993471
	2.09	1.0361	2.09	1.19394	2.09	0.99198		2.09	0.776257	2.09	0.783753	2.09	0.764913		2.09	0.79218	2.09	0.669553	2.09	0.725728		2.09	0.754371	2.09	0.790996	2.09	0.992931
	2.09	1.03541	2.09	1.19335	2.09	0.991261		2.09	0.775601	2.1	0.783161	2.09	0.764447		2.09	0.79163	2.09	0.668961	2.09	0.725147		2.09	0.753641	2.09	0.790456	2.09	0.992424
	2.09	1.03472	2.1	1.19276	2.1	0.990531		2.1	0.774925	2.1	0.782579	2.1	0.763972		2.1	0.791048	2.1	0.668379	2.1	0.724576		2.1	0.752901	2.1	0.789885	2.1	0.991874
	2.1	1.03401	2.1	1.19214	2.1	0.989802		2.1	0.774227	2.1	0.781998	2.1	0.763527		2.1	0.790477	2.1	0.66783	2.1	0.723973		2.1	0.75214	2.1	0.789336	2.1	0.991324
	2.1	1.0333	2.1	1.19155	2.1	0.989051		2.1	0.77355	2.11	0.781406	2.1	0.763052		2.1	0.789907	2.1	0.667248	2.1	0.723402		2.1	0.751379	2.1	0.788786	2.1	0.990796
	2.1	1.03259	2.11	1.19091	2.11	0.988322		2.11	0.772874	2.11	0.780507	2.11	0.762608		2.11	0.789357	2.11	0.666645	2.11	0.722852		2.11	0.750596	2.11	0.788215	2.11	0.990267
	2.11	1.03186	2.11	1.18998	2.11	0.987243		2.11	0.771859	2.11	0.779926	2.11	0.761941		2.11	0.788786	2.11	0.66581	2.11	0.722027		2.11	0.749444	2.11	0.78739	2.11	0.989453
	2.11	1.0308	2.11	1.18936	2.11	0.986514		2.11	0.771182	2.12	0.779344	2.11	0.761476		2.11	0.788215	2.11	0.665229	2.11	0.721488		2.11	0.749053	2.11	0.786819	2.11	0.988903
	2.11	1.03007	2.12	1.18874	2.12	0.985805		2.12	0.770505	2.12	0.778752	2.12	0.761011		2.12	0.787612	2.12	0.664636	2.12	0.720917		2.12	0.748281	2.12	0.786238	2.12	0.988343
	2.12	1.02933	2.12	1.18813	2.12	0.985435		2.12	0.769828	2.12	0.77816	2.12	0.760525		2.12	0.787052	2.12	0.664044	2.12	0.720389		2.12	0.747551	2.12	0.785667	2.12	0.987782
	2.12	1.02863	2.12	1.18751	2.12	0.984716		2.12	0.769162	2.13	0.777589	2.12	0.760059		2.12	0.786481	2.12	0.663452	2.12	0.719849		2.12	0.746822	2.12	0.78536	2.12	0.987222
	2.12	1.02791	2.13	1.18692	2.13	0.983987		2.13	0.768475	2.13	0.777007	2.13	0.759573		2.13	0.78591	2.13	0.663167	2.13	0.71931		2.13	0.746061	2.13	0.784779	2.13	0.986651
	2.13	1.02719	2.13	1.18632	2.13	0.983268		2.13	0.767777	2.13	0.776436	2.13	0.759087		2.13	0.785307	2.13	0.662575	2.13	0.719046		2.13	0.745268	2.13	0.784229	2.13	0.986101
	2.13	1.02648	2.13	1.18571	2.13	0.982538		2.13	0.767101	2.14	0.775538	2.13	0.758611		2.13	0.784747	2.13	0.662004	2.13	0.718538		2.13	0.744559	2.13	0.783647	2.13	0.985805
	2.13	1.02581	2.14	1.1851	2.14	0.981439		2.14	0.766075	2.14	0.774935	2.14	0.758146		2.14	0.78388	2.14	0.661116	2.14	0.717745		2.14	0.743449	2.14	0.782759	2.14	0.984949
	2.14	1.02513	2.14	1.1845	2.14	0.98072		2.14	0.765398	2.14	0.774301	2.14	0.75767		2.14	0.783309	2.14	0.660524	2.14	0.717238		2.14	0.742709	2.14	0.782178	2.14	0.984388
	2.14	1.02443	2.14	1.18387	2.14	0.979979		2.14	0.764732	2.15	0.773687	2.14	0.757194		2.14	0.782738	2.14	0.659942	2.14	0.716699		2.14	0.741969	2.14	0.781607	2.14	0.983839
	2.14	1.02376	2.15	1.18324	2.15	0.979282		2.15	0.764056	2.15	0.77337	2.15	0.756708		2.15	0.782146	2.15	0.65935	2.15	0.716181		2.15	0.741239	2.15	0.781036	2.15	0.98331
	2.15	1.02308	2.15	1.18261	2.15	0.978573		2.15	0.763358	2.15	0.772725	2.15	0.756221		2.15	0.781564	2.15	0.658758	2.15	0.715673		2.15	0.740499	2.15	0.780433	2.15	0.982792
	2.15	1.02237	2.15	1.18198	2.15	0.977844		2.15	0.762713	2.16	0.772112	2.15	0.755735		2.15	0.780951	2.15	0.658187	2.15	0.715155		2.15	0.73977	2.15	0.779851	2.15	0.982242
	2.15	1.02167	2.16	1.18133	2.16	0.977114		2.16	0.762385	2.16	0.771192	2.16	0.755238		2.16	0.780391	2.16	0.657616	2.16	0.714658		2.16	0.739051	2.16	0.77927	2.16	0.981692
	2.16	1.02096	2.16	1.18038	2.16	0.976004		2.16	0.761359	2.16	0.770547	2.16	0.754509		2.16	0.779524	2.16	0.65677	2.16	0.713854		2.16	0.737962	2.16	0.778382	2.16	0.980889
	2.16	1.01987	2.16	1.17971	2.16	0.975296		2.16	0.760672	2.17	0.769934	2.16	0.754022		2.16	0.778921	2.16	0.65622	2.16	0.713336		2.16	0.737243	2.16	0.777758	2.16	0.980328
	2.16	1.01917	2.17	1.17906	2.17	0.974587		2.17	0.759974	2.17	0.769353	2.17	0.753525		2.17	0.778329	2.17	0.655692	2.17	0.712818		2.17	0.736492	2.17	0.777134	2.17	0.979768
	2.17	1.01846	2.17	1.1784	2.17	0.973858		2.17	0.759287	2.17	0.768739	2.17	0.75306		2.17	0.777769	2.17	0.655152	2.17	0.7123		2.17	0.735773	2.17	0.776542	2.17	0.979218
	2.17	1.01775	2.17	1.17776	2.17	0.973139		2.17	0.758579	2.18	0.768158	2.17	0.752574		2.17	0.777462	2.17	0.654613	2.17	0.711761		2.17	0.735043	2.17	0.775939	2.17	0.978668
	2.17	1.01705	2.18	1.17713	2.18	0.97242		2.18	0.75787	2.18	0.767566	2.18	0.752108		2.18	0.776849	2.18	0.654084	2.18	0.711222		2.18	0.734324	2.18	0.775316	2.18	0.978087
	2.18	1.01633	2.18	1.17649	2.18	0.972039		2.18	0.757172	2.18	0.766625	2.18	0.751643		2.18	0.776257	2.18	0.653524	2.18	0.710683		2.18	0.733605	2.18	0.774713	2.18	0.977516
	2.18	1.01559	2.18	1.17556	2.18	0.971299		2.18	0.756083	2.19	0.76599	2.18	0.750956		2.18	0.775294	2.18	0.652985	2.18	0.709858		2.18	0.732886	2.18	0.773772	2.18	0.976945
	2.18	1.01487	2.19	1.17493	2.19	0.970199		2.19	0.755375	2.19	0.765345	2.19	0.750523		2.19	0.774671	2.19	0.652171	2.19	0.709297		2.19	0.732157	2.19	0.773465	2.19	0.976078
	2.19	1.01378	2.19	1.1743	2.19	0.969459		2.19	0.754656	2.19	0.7647	2.19	0.750068		2.19	0.774057	2.19	0.65161	2.19	0.708748		2.19	0.731427	2.19	0.772842	2.19	0.975496
	2.19	1.01304	2.19	1.17366	2.19	0.968698		2.19	0.753927	2.2	0.764045	2.19	0.749603		2.19	0.773412	2.19	0.651335	2.19	0.708187		2.19	0.730677	2.19	0.772239	2.19	0.974915
	2.19	1.01229	2.2	1.17301	2.2	0.967937		2.2	0.753208	2.2	0.763358	2.2	0.749391		2.2	0.77281	2.2	0.650817	2.2	0.707902		2.2	0.729947	2.2	0.771604	2.2	0.974619
	2.2	1.01152	2.2	1.17267	2.2	0.967175		2.2	0.752489	2.2	0.76267	2.2	0.748947		2.2	0.772186	2.2	0.65031	2.2	0.707373		2.2	0.729228	2.2	0.771002	2.2	0.974037
	2.2	1.01114	2.2	1.17204	2.2	0.966404		2.2	0.751759	2.21	0.761655	2.2	0.748471		2.2	0.771562	2.2	0.649781	2.2	0.706866		2.2	0.728499	2.2	0.770399	2.2	0.973466
	2.2	1.01038	2.21	1.17111	2.21	0.9656		2.21	0.750681	2.21	0.760947	2.21	0.747773		2.21	0.770632	2.21	0.649274	2.21	0.706083		2.21	0.727357	2.21	0.76949	2.21	0.972874
	2.21	1.00962	2.21	1.17047	2.21	0.964426		2.21	0.74994	2.21	0.760238	2.21	0.747298		2.21	0.769976	2.21	0.64847	2.21	0.705533		2.21	0.726638	2.21	0.768898	2.21	0.971954
	2.21	1.00849	2.21	1.16985	2.21	0.963676		2.21	0.749232	2.22	0.759583	2.21	0.746801		2.21	0.769363	2.21	0.647942	2.21	0.705015		2.21	0.725919	2.21	0.768295	2.21	0.971331
	2.21	1.00772	2.22	1.16923	2.22	0.962914		2.22	0.748492	2.22	0.759245	2.22	0.746314		2.22	0.768739	2.22	0.647402	2.22	0.704466		2.22	0.725179	2.22	0.767692	2.22	0.970686
	2.22	1.00694	2.22	1.16859	2.22	0.962143		2.22	0.747784	2.22	0.758589	2.22	0.745839		2.22	0.768126	2.22	0.646842	2.22	0.703937		2.22	0.724439	2.22	0.76709	2.22	0.970083
	2.22	1.00621	2.22	1.16797	2.22	0.961381		2.22	0.747424	2.23	0.757934	2.22	0.745352		2.22	0.76747	2.22	0.646303	2.22	0.703387		2.22	0.723688	2.22	0.766498	2.22	0.969449
	2.22	1.00546	2.23	1.16734	2.23	0.96062		2.23	0.746663	2.23	0.757278	2.23	0.744887		2.23	0.766847	2.23	0.645774	2.23	0.702848		2.23	0.722958	2.23	0.765916	2.23	0.968825
	2.23	1.00472	2.23	1.1667	2.23	0.95988		2.23	0.745902	2.23	0.756326	2.23	0.744411		2.23	0.766212	2.23	0.645235	2.23	0.702309		2.23	0.72225	2.23	0.765335	2.23	0.968233
	2.23	1.00397	2.23	1.16575	2.23	0.95878		2.23	0.74476	2.24	0.755703	2.23	0.743724		2.24	0.765303	2.23	0.644463	2.23	0.701537		2.23	0.721161	2.23	0.764436	2.23	0.967292
	2.23	1.00284	2.24	1.16511	2.24	0.958019		2.24	0.743977	2.24	0.7551	2.24	0.743238		2.24	0.764996	2.24	0.643945	2.24	0.701008		2.24	0.720442	2.24	0.763876	2.24	0.9667
	2.24	1.00211	2.24	1.16446	2.24	0.957268		2.24	0.743205	2.24	0.754487	2.24	0.742751		2.24	0.764372	2.24	0.643406	2.24	0.700479		2.24	0.719712	2.24	0.763305	2.24	0.966086
	2.24	1.00138	2.24	1.16383	2.24	0.956549		2.24	0.742434	2.25	0.753895	2.24	0.742265		2.24	0.763749	2.24	0.642824	2.24	0.699951		2.24	0.718993	2.24	0.762712	2.24	0.965494
	2.24	1.00063	2.25	1.16318	2.25	0.955809		2.25	0.741662	2.25	0.75325	2.25	0.741747		2.25	0.763114	2.25	0.642243	2.25	0.699433		2.25	0.718623	2.25	0.762131	2.25	0.964902
	2.25	0.9999	2.25	1.16254	2.25	0.955418		2.25	0.740879	2.25	0.752658	2.25	0.741239		2.25	0.76249	2.25	0.641672	2.25	0.698883		2.25	0.717904	2.25	0.761549	2.25	0.964299
	2.25	0.99917	2.25	1.16188	2.25	0.954667		2.25	0.740129	2.26	0.751769	2.25	0.740753		2.25	0.761856	2.25	0.641069	2.25	0.698333		2.25	0.717154	2.25	0.761253	2.25	0.963707
	2.25	0.99844	2.26	1.16092	2.26	0.953504		2.26	0.73904	2.26	0.751188	2.26	0.740002		2.26	0.760873	2.26	0.640456	2.26	0.697498		2.26	0.716075	2.26	0.760408	2.26	0.962819
	2.26	0.997341	2.26	1.16026	2.26	0.952722		2.26	0.738289	2.26	0.750606	2.26	0.739748		2.26	0.760249	2.26	0.639853	2.26	0.697202		2.26	0.715335	2.26	0.759847	2.26	0.962513
	2.26	0.996601	2.26	1.15992	2.26	0.95195		2.26	0.73758	2.27	0.750004	2.26	0.739241		2.26	0.759615	2.26	0.639272	2.26	0.696641		2.26	0.714606	2.26	0.759266	2.26	0.96192
	2.26	0.995839	2.27	1.15928	2.27	0.951199		2.27	0.736904	2.27	0.749412	2.27	0.738744		2.27	0.758991	2.27	0.638658	2.27	0.696081		2.27	0.713876	2.27	0.758705	2.27	0.96136
	2.27	0.995469	2.27	1.15864	2.27	0.950406		2.27	0.736195	2.27	0.74883	2.27	0.738226		2.27	0.758377	2.27	0.638045	2.27	0.69551		2.27	0.713115	2.27	0.758124	2.27	0.960768
	2.27	0.994708	2.27	1.15798	2.27	0.949645		2.27	0.735487	2.28	0.748217	2.27	0.737718		2.27	0.757754	2.27	0.637432	2.27	0.694929		2.27	0.712385	2.27	0.757532	2.27	0.960197
	2.27	0.993957	2.28	1.15733	2.28	0.948842		2.28	0.7348	2.28	0.747625	2.28	0.7372		2.28	0.757098	2.28	0.63684	2.28	0.694336		2.28	0.711624	2.28	0.75695	2.28	0.959605
	2.28	0.993175	2.28	1.15667	2.28	0.948059		2.28	0.734102	2.28	0.747054	2.28	0.73645		2.28	0.756157	2.28	0.636258	2.28	0.69348		2.28	0.71045	2.28	0.756094	2.28	0.959023
	2.28	0.992393	2.28	1.15569	2.28	0.946854		2.28	0.733394	2.29	0.746472	2.28	0.735942		2.28	0.755512	2.28	0.635412	2.28	0.692899		2.28	0.709668	2.28	0.755533	2.28	0.958156
	2.28	0.991251	2.29	1.15503	2.29	0.946061		2.29	0.732696	2.29	0.745891	2.29	0.735435		2.29	0.754867	2.29	0.634873	2.29	0.692317		2.29	0.708917	2.29	0.754952	2.29	0.957564
	2.29	0.990479	2.29	1.15436	2.29	0.945278		2.29	0.731987	2.29	0.745288	2.29	0.734906		2.29	0.754222	2.29	0.634334	2.29	0.691746		2.29	0.708156	2.29	0.75436	2.29	0.956983
	2.29	0.989696	2.29	1.1537	2.29	0.944528		2.29	0.731279	2.3	0.744728	2.29	0.734388		2.29	0.753567	2.29	0.633795	2.29	0.691143		2.29	0.707363	2.29	0.753746	2.29	0.956412
	2.29	0.988946	2.3	1.15303	2.3	0.943766		2.3	0.730571	2.3	0.744136	2.3	0.733891		2.3	0.752911	2.3	0.633266	2.3	0.690583		2.3	0.706612	2.3	0.753133	2.3	0.95582
	2.3	0.988195	2.3	1.15238	2.3	0.942995		2.3	0.729873	2.3	0.743565	2.3	0.733394		2.3	0.752277	2.3	0.632685	2.3	0.690002		2.3	0.705862	2.3	0.75252	2.3	0.955228
	2.3	0.987434	2.3	1.15173	2.3	0.942191		2.3	0.729175	2.31	0.742687	2.3	0.732865		2.3	0.751949	2.3	0.632124	2.3	0.689431		2.3	0.7051	2.3	0.751886	2.3	0.954646
	2.3	0.986673	2.31	1.15078	2.31	0.941017		2.31	0.728139	2.31	0.742106	2.31	0.732094		2.31	0.750955	2.31	0.631299	2.31	0.688595		2.31	0.70398	2.31	0.750945	2.31	0.953726
	2.31	0.985573	2.31	1.15012	2.31	0.940224		2.31	0.727483	2.31	0.741503	2.31	0.731565		2.31	0.7503	2.31	0.630718	2.31	0.688056		2.31	0.703599	2.31	0.750331	2.31	0.953102
	2.31	0.984812	2.31	1.14945	2.31	0.939812		2.31	0.726764	2.32	0.740953	2.31	0.731036		2.31	0.749665	2.31	0.630168	2.31	0.687527		2.31	0.702848	2.31	0.749697	2.31	0.952458
	2.31	0.98404	2.32	1.14878	2.32	0.93904		2.32	0.726098	2.32	0.740361	2.32	0.730497		2.32	0.749031	2.32	0.629587	2.32	0.686967		2.32	0.702129	2.32	0.749084	2.32	0.951823
	2.32	0.983289	2.32	1.14811	2.32	0.938279		2.32	0.7254	2.32	0.739758	2.32	0.729968		2.32	0.748375	2.32	0.629301	2.32	0.686428		2.32	0.701379	2.32	0.748756	2.32	0.951189
	2.32	0.982507	2.32	1.14747	2.32	0.937507		2.32	0.724713	2.33	0.739187	2.32	0.729408		2.32	0.747709	2.32	0.628741	2.32	0.685889		2.32	0.70066	2.32	0.748164	2.32	0.950586
	2.32	0.981735	2.33	1.14683	2.33	0.936725		2.33	0.724026	2.33	0.738299	2.33	0.729123		2.33	0.747054	2.33	0.62818	2.33	0.685593		2.33	0.699898	2.33	0.747561	2.33	0.950279
	2.33	0.980963	2.33	1.14619	2.33	0.935572		2.33	0.722979	2.33	0.737718	2.33	0.728287		2.33	0.746028	2.33	0.627292	2.33	0.684789		2.33	0.698799	2.33	0.746673	2.33	0.94936
	2.33	0.979811	2.33	1.14552	2.33	0.9348		2.33	0.722271	2.34	0.737105	2.33	0.727759		2.33	0.745362	2.33	0.6267	2.33	0.684239		2.33	0.69809	2.33	0.74607	2.33	0.948768
	2.33	0.979419	2.34	1.14486	2.34	0.933997		2.34	0.721509	2.34	0.736481	2.34	0.72723		2.34	0.744664	2.34	0.626087	2.34	0.683679		2.34	0.697319	2.34	0.745447	2.34	0.948112
	2.34	0.978637	2.34	1.1442	2.34	0.933204		2.34	0.72078	2.34	0.735878	2.34	0.726701		2.34	0.743966	2.34	0.625474	2.34	0.683118		2.34	0.69661	2.34	0.744865	2.34	0.947509
	2.34	0.977897	2.34	1.14355	2.34	0.932432		2.34	0.720019	2.35	0.735561	2.34	0.726162		2.34	0.743258	2.34	0.62485	2.34	0.682547		2.34	0.69587	2.34	0.744273	2.34	0.946928
	2.34	0.977125	2.35	1.14287	2.35	0.931639		2.35	0.719257	2.35	0.734937	2.35	0.725623		2.35	0.742571	2.35	0.624215	2.35	0.682008		2.35	0.695119	2.35	0.74366	2.35	0.946315
	2.35	0.976343	2.35	1.14221	2.35	0.930878		2.35	0.718507	2.35	0.733996	2.35	0.725084		2.35	0.741883	2.35	0.623613	2.35	0.681427		2.35	0.694337	2.35	0.743078	2.35	0.945691
	2.35	0.97556	2.35	1.14159	2.35	0.930095		2.35	0.718126	2.36	0.733393	2.35	0.724544		2.35	0.741196	2.35	0.622978	2.35	0.68057		2.35	0.693206	2.35	0.742211	2.35	0.945067
	2.35	0.97481	2.36	1.14061	2.36	0.928922		2.36	0.716963	2.36	0.732759	2.36	0.723741		2.36	0.740202	2.36	0.622048	2.36	0.679999		2.36	0.692423	2.36	0.741609	2.36	0.944094
	2.36	0.973625	2.36	1.13995	2.36	0.92815		2.36	0.71618	2.36	0.732146	2.36	0.723202		2.36	0.739843	2.36	0.621414	2.36	0.679418		2.36	0.691651	2.36	0.741038	2.36	0.94346
	2.36	0.972832	2.36	1.13927	2.36	0.92742		2.36	0.715377	2.37	0.731532	2.36	0.722641		2.36	0.738807	2.36	0.620832	2.36	0.678868		2.36	0.69089	2.36	0.740456	2.36	0.942836
	2.36	0.97205	2.37	1.1386	2.37	0.926659		2.37	0.714573	2.37	0.730919	2.37	0.722091		2.37	0.738479	2.37	0.620229	2.37	0.678287		2.37	0.690139	2.37	0.739864	2.37	0.942202
	2.37	0.971299	2.37	1.13796	2.37	0.925898		2.37	0.713802	2.37	0.730327	2.37	0.72152		2.37	0.737802	2.37	0.619627	2.37	0.677705		2.37	0.689389	2.37	0.739282	2.37	0.941578
	2.37	0.970527	2.37	1.13733	2.37	0.925147		2.37	0.71303	2.38	0.729418	2.37	0.720949		2.37	0.737104	2.37	0.619024	2.37	0.677145		2.37	0.688627	2.37	0.738722	2.37	0.940965
	2.37	0.969777	2.38	1.13667	2.38	0.924777		2.38	0.712237	2.38	0.728794	2.38	0.720389		2.38	0.736407	2.38	0.618421	2.38	0.676256		2.38	0.687866	2.38	0.737855	2.38	0.940351
	2.38	0.969015	2.38	1.13571	2.38	0.923646		2.38	0.711031	2.38	0.728181	2.38	0.719543		2.38	0.735381	2.38	0.617523	2.38	0.675686		2.38	0.687115	2.38	0.737252	2.38	0.93941
	2.38	0.967884	2.38	1.13505	2.38	0.922916		2.38	0.710238	2.39	0.727546	2.38	0.718962		2.38	0.734683	2.38	0.617216	2.38	0.675104		2.38	0.686365	2.38	0.736956	2.38	0.938786
	2.38	0.967133	2.39	1.1344	2.39	0.922197		2.39	0.709424	2.39	0.72688	2.39	0.718401		2.39	0.734006	2.39	0.616613	2.39	0.674512		2.39	0.685614	2.39	0.736396	2.39	0.938142
	2.39	0.966362	2.39	1.13374	2.39	0.921457		2.39	0.70861	2.39	0.726246	2.39	0.718126		2.39	0.73334	2.39	0.616053	2.39	0.674216		2.39	0.684874	2.39	0.735804	2.39	0.937507
	2.39	0.96559	2.39	1.13311	2.39	0.920717		2.39	0.707785	2.4	0.725622	2.39	0.717587		2.39	0.732674	2.39	0.615482	2.39	0.673613		2.39	0.684134	2.39	0.73518	2.39	0.93719
	2.39	0.964829	2.4	1.13277	2.4	0.919998		2.4	0.706961	2.4	0.724998	2.4	0.71708		2.4	0.731998	2.4	0.614848	2.4	0.673042		2.4	0.683415	2.4	0.734567	2.4	0.936587
	2.4	0.964437	2.4	1.13212	2.4	0.919258		2.4	0.706115	2.4	0.724057	2.4	0.716551		2.4	0.731321	2.4	0.614234	2.4	0.672471		2.4	0.682664	2.4	0.733964	2.4	0.935953
	2.4	0.963644	2.4	1.13115	2.4	0.918158		2.4	0.704846	2.41	0.723433	2.4	0.715705		2.4	0.730295	2.4	0.613325	2.4	0.67153		2.4	0.681565	2.4	0.733002	2.4	0.93497
	2.4	0.962481	2.41	1.13047	2.41	0.917429		2.41	0.704	2.41	0.722799	2.41	0.715177		2.41	0.729576	2.41	0.612712	2.41	0.670938		2.41	0.680824	2.41	0.732389	2.41	0.934346
	2.41	0.961678	2.41	1.12979	2.41	0.916668		2.41	0.703154	2.41	0.722492	2.41	0.714616		2.41	0.728889	2.41	0.612056	2.41	0.670314		2.41	0.680063	2.41	0.731754	2.41	0.93369
	2.41	0.960927	2.41	1.12911	2.41	0.915917		2.41	0.702287	2.42	0.721879	2.41	0.714077		2.41	0.728212	2.41	0.611433	2.41	0.66968		2.41	0.679344	2.41	0.731162	2.41	0.933024
	2.41	0.960166	2.42	1.12843	2.42	0.915145		2.42	0.701854	2.42	0.721266	2.42	0.713548		2.42	0.727525	2.42	0.610819	2.42	0.669056		2.42	0.678615	2.42	0.730549	2.42	0.932379
	2.42	0.959426	2.42	1.12775	2.42	0.914363		2.42	0.701008	2.42	0.720642	2.42	0.712988		2.42	0.726859	2.42	0.610206	2.42	0.668422		2.42	0.677885	2.42	0.729925	2.42	0.931755
	2.42	0.958654	2.42	1.12706	2.42	0.913601		2.42	0.700173	2.43	0.719659	2.42	0.712396		2.42	0.726172	2.42	0.609572	2.42	0.667819		2.42	0.677145	2.42	0.729312	2.42	0.93111
	2.42	0.957893	2.43	1.12606	2.43	0.91247		2.43	0.698915	2.43	0.719046	2.43	0.71155		2.43	0.725495	2.43	0.608694	2.43	0.666899		2.43	0.676045	2.43	0.728403	2.43	0.930117
	2.43	0.956793	2.43	1.12539	2.43	0.911698		2.43	0.69809	2.43	0.718401	2.43	0.710979		2.43	0.724818	2.43	0.608102	2.43	0.666275		2.43	0.675326	2.43	0.727811	2.43	0.929472
	2.43	0.956032	2.43	1.1247	2.43	0.910916		2.43	0.697265	2.44	0.717735	2.43	0.710408		2.43	0.724142	2.43	0.60752	2.43	0.665662		2.43	0.674597	2.43	0.727197	2.43	0.928805
	2.43	0.955281	2.44	1.12402	2.44	0.910176		2.44	0.69644	2.44	0.717079	2.44	0.709837		2.44	0.723476	2.44	0.606971	2.44	0.665049		2.44	0.673878	2.44	0.726595	2.44	0.92815
	2.44	0.954551	2.44	1.12334	2.44	0.909393		2.44	0.695595	2.44	0.716423	2.44	0.709266		2.44	0.722799	2.44	0.60641	2.44	0.664467		2.44	0.673466	2.44	0.726024	2.44	0.927494
	2.44	0.953801	2.44	1.12267	2.44	0.909013		2.44	0.69477	2.45	0.715768	2.44	0.708674		2.44	0.722143	2.44	0.605839	2.44	0.663865		2.44	0.672715	2.44	0.725432	2.44	0.926828
	2.44	0.953029	2.45	1.12203	2.45	0.908241		2.45	0.693956	2.45	0.715123	2.45	0.708093		2.45	0.721488	2.45	0.605247	2.45	0.663262		2.45	0.672017	2.45	0.724829	2.45	0.926162
	2.45	0.952278	2.45	1.12136	2.45	0.907469		2.45	0.693131	2.45	0.714182	2.45	0.7075		2.45	0.720822	2.45	0.604655	2.45	0.66267		2.45	0.671256	2.45	0.724533	2.45	0.925496
	2.45	0.951517	2.45	1.12035	2.45	0.906306		2.45	0.691947	2.46	0.713537	2.46	0.706633		2.45	0.719828	2.45	0.604063	2.45	0.662088		2.45	0.670103	2.45	0.723666	2.46	0.924513
	2.45	0.950354	2.46	1.11971	2.46	0.905492		2.46	0.69109	2.46	0.712903	2.46	0.706337		2.46	0.719172	2.46	0.603471	2.46	0.661486		2.46	0.66931	2.46	0.723053	2.46	0.924174
	2.46	0.949963	2.46	1.11939	2.46	0.90472		2.46	0.690287	2.46	0.712279	2.46	0.705745		2.46	0.718506	2.46	0.602868	2.46	0.660915		2.46	0.668517	2.46	0.722461	2.46	0.923519
	2.46	0.948821	2.46	1.1187	2.46	0.903948		2.46	0.689473	2.47	0.711644	2.46	0.705196		2.46	0.717872	2.46	0.602266	2.46	0.660354		2.46	0.667767	2.46	0.7219	2.46	0.922885
	2.46	0.94844	2.47	1.11804	2.47	0.903176		2.47	0.688648	2.47	0.711021	2.47	0.704593		2.47	0.717216	2.47	0.601652	2.47	0.659762		2.47	0.667005	2.47	0.721308	2.47	0.92224
	2.47	0.947626	2.47	1.11736	2.47	0.902426		2.47	0.687813	2.47	0.710386	2.47	0.704001		2.47	0.716561	2.47	0.601071	2.47	0.65916		2.47	0.666286	2.47	0.720727	2.47	0.921595
	2.47	0.946844	2.47	1.11665	2.47	0.901654		2.47	0.686988	2.48	0.709741	2.47	0.70344		2.47	0.715948	2.47	0.600437	2.47	0.658578		2.47	0.665515	2.47	0.720145	2.47	0.92096
	2.47	0.94603	2.48	1.11559	2.48	0.90047		2.48	0.686163	2.48	0.709086	2.48	0.702552		2.48	0.715007	2.48	0.599474	2.48	0.657711		2.48	0.664383	2.48	0.719246	2.48	0.92003
	2.48	0.944845	2.48	1.11488	2.48	0.899666		2.48	0.685328	2.48	0.708473	2.48	0.701971		2.48	0.714393	2.48	0.598851	2.48	0.65713		2.48	0.663643	2.48	0.718697	2.48	0.919364
	2.48	0.944052	2.48	1.11418	2.48	0.898884		2.48	0.684493	2.49	0.707828	2.48	0.70141		2.48	0.713748	2.48	0.598216	2.48	0.656538		2.48	0.662903	2.48	0.718115	2.48	0.91874
	2.48	0.94327	2.49	1.11349	2.49	0.898112		2.49	0.6837	2.49	0.707193	2.49	0.700808		2.49	0.713114	2.49	0.597582	2.49	0.655967		2.49	0.662142	2.49	0.717523	2.49	0.918105
	2.49	0.942488	2.49	1.11278	2.49	0.897329		2.49	0.682875	2.49	0.706559	2.49	0.700194		2.49	0.712807	2.49	0.596958	2.49	0.655385		2.49	0.66137	2.49	0.716931	2.49	0.91745
	2.49	0.941737	2.49	1.11206	2.49	0.896558		2.49	0.682061	2.5	0.705946	2.49	0.699602		2.49	0.711835	2.49	0.596313	2.49	0.654793		2.49	0.660587	2.49	0.716349	2.49	0.916805
	2.49	0.940976	2.5	1.11134	2.5	0.895754		2.5	0.681236	2.5	0.704994	2.5	0.698968		2.5	0.711517	2.5	0.5957	2.5	0.654212		2.5	0.659805	2.5	0.715768	2.5	0.91616
	2.5	0.940193	2.5	1.11027	2.5	0.89457		2.5	0.68002	2.5	0.704349	2.5	0.698027		2.5	0.710566	2.5	0.59479	2.5	0.653323		2.5	0.658631	2.5	0.714859	2.5	0.915208
	2.5	0.938998	2.5	1.10956	2.5	0.893798		2.5	0.679217	2.51	0.703704	2.5	0.697414		2.5	0.7099	2.5	0.594198	2.5	0.652752		2.5	0.65824	2.5	0.714245	2.5	0.914553
	2.5	0.938216	2.51	1.10884	2.51	0.893386		2.51	0.678413	2.51	0.70307	2.51	0.69679		2.51	0.709255	2.51	0.593585	2.51	0.65215		2.51	0.657479	2.51	0.713622	2.51	0.913897
	2.51	0.937391	2.51	1.10811	2.51	0.892571		2.51	0.677663	2.51	0.702435	2.51	0.696187		2.51	0.70861	2.51	0.592972	2.51	0.651568		2.51	0.656728	2.51	0.712998	2.51	0.913263
	2.51	0.936588	2.51	1.10737	2.51	0.891789		2.51	0.676859	2.52	0.701801	2.51	0.695585		2.51	0.707975	2.51	0.592676	2.51	0.650987		2.51	0.655956	2.51	0.71267	2.51	0.912597
	2.51	0.935784	2.52	1.10666	2.52	0.890996		2.52	0.676119	2.52	0.701188	2.52	0.694992		2.52	0.70733	2.52	0.592073	2.52	0.650416		2.52	0.655185	2.52	0.712046	2.52	0.911931
	2.52	0.934959	2.52	1.10592	2.52	0.890193		2.52	0.675337	2.52	0.700553	2.52	0.694696		2.52	0.706675	2.52	0.59146	2.52	0.65012		2.52	0.654423	2.52	0.711443	2.52	0.911614
	2.52	0.934135	2.52	1.10519	2.52	0.889389		2.52	0.674596	2.53	0.699612	2.52	0.694083		2.52	0.70603	2.52	0.590889	2.52	0.649528		2.52	0.653662	2.52	0.710798	2.52	0.910969
	2.52	0.933331	2.53	1.10447	2.53	0.888236		2.53	0.673465	2.53	0.698999	2.53	0.693206		2.53	0.705004	2.53	0.58999	2.53	0.64865		2.53	0.652552	2.53	0.709879	2.53	0.910017
	2.53	0.932549	2.53	1.10375	2.53	0.887433		2.53	0.672746	2.53	0.698375	2.53	0.692603		2.53	0.704359	2.53	0.589398	2.53	0.648069		2.53	0.651812	2.53	0.709287	2.53	0.90934
	2.53	0.931735	2.53	1.10302	2.53	0.886619		2.53	0.672038	2.54	0.697751	2.53	0.691979		2.53	0.703714	2.53	0.588796	2.53	0.647487		2.53	0.651072	2.53	0.708684	2.53	0.908685
	2.53	0.930889	2.54	1.10229	2.54	0.885815		2.54	0.671319	2.54	0.697106	2.54	0.691387		2.54	0.703059	2.54	0.588225	2.54	0.646905		2.54	0.650332	2.54	0.708081	2.54	0.908029
	2.54	0.930075	2.54	1.10155	2.54	0.885022		2.54	0.670632	2.54	0.696768	2.54	0.690806		2.54	0.702393	2.54	0.587632	2.54	0.646335		2.54	0.649581	2.54	0.707489	2.54	0.907384
	2.54	0.929261	2.54	1.10083	2.54	0.884229		2.54	0.669955	2.55	0.696081	2.54	0.690224		2.54	0.701737	2.54	0.58704	2.54	0.645732		2.54	0.64883	2.54	0.706876	2.54	0.906739
	2.54	0.928457	2.55	1.1001	2.55	0.883426		2.55	0.669606	2.55	0.695087	2.55	0.689643		2.55	0.701082	2.55	0.586469	2.55	0.645161		2.55	0.648101	2.55	0.706263	2.55	0.906094
	2.55	0.927664	2.55	1.09899	2.55	0.88222		2.55	0.66857	2.55	0.69441	2.55	0.688754		2.55	0.700088	2.55	0.585592	2.55	0.644294		2.55	0.647012	2.55	0.7053	2.55	0.905101
	2.55	0.926469	2.55	1.09824	2.55	0.881396		2.55	0.667872	2.56	0.693734	2.55	0.688152		2.56	0.699443	2.55	0.585021	2.55	0.643702		2.55	0.646271	2.55	0.704677	2.55	0.904434
	2.55	0.925645	2.56	1.09752	2.56	0.880624		2.56	0.667142	2.56	0.693078	2.56	0.68757		2.56	0.698756	2.56	0.584439	2.56	0.64312		2.56	0.645542	2.56	0.704042	2.56	0.903768
	2.56	0.924841	2.56	1.09678	2.56	0.879841		2.56	0.666455	2.56	0.692412	2.56	0.686978		2.56	0.698396	2.56	0.583837	2.56	0.642539		2.56	0.644812	2.56	0.703429	2.56	0.903113
	2.56	0.924037	2.56	1.09602	2.56	0.87907		2.56	0.665757	2.57	0.691735	2.56	0.686386		2.56	0.69772	2.56	0.583266	2.56	0.641957		2.56	0.644062	2.56	0.702784	2.56	0.902468
	2.56	0.923202	2.57	1.09527	2.57	0.878298		2.57	0.66507	2.57	0.69109	2.57	0.685794		2.57	0.697032	2.57	0.582684	2.57	0.641365		2.57	0.6433	2.57	0.70216	2.57	0.901812
	2.57	0.922388	2.57	1.09451	2.57	0.877515		2.57	0.664404	2.57	0.690075	2.57	0.685202		2.57	0.696345	2.57	0.582103	2.57	0.640784		2.57	0.642909	2.57	0.701536	2.57	0.901157
	2.57	0.921553	2.57	1.09332	2.57	0.877114		2.57	0.66341	2.58	0.689388	2.57	0.684303		2.57	0.69533	2.57	0.581521	2.57	0.639917		2.57	0.641799	2.57	0.700638	2.57	0.900501
	2.57	0.920686	2.58	1.09257	2.58	0.875929		2.58	0.662744	2.58	0.688711	2.58	0.683669		2.58	0.694674	2.58	0.580665	2.58	0.639346		2.58	0.641006	2.58	0.700321	2.58	0.899486
	2.58	0.919428	2.58	1.0918	2.58	0.875158		2.58	0.66212	2.58	0.688014	2.58	0.683034		2.58	0.693998	2.58	0.580369	2.58	0.638764		2.58	0.640234	2.58	0.699707	2.58	0.89881
	2.58	0.918571	2.58	1.09102	2.58	0.874354		2.58	0.661496	2.59	0.687316	2.58	0.68241		2.58	0.693332	2.58	0.579777	2.58	0.638458		2.58	0.639452	2.58	0.699147	2.58	0.898112
	2.58	0.917715	2.59	1.09026	2.59	0.873572		2.59	0.660862	2.59	0.686639	2.59	0.682093		2.59	0.692655	2.59	0.579216	2.59	0.637876		2.59	0.63868	2.59	0.698534	2.59	0.897773
	2.59	0.91689	2.59	1.08989	2.59	0.872768		2.59	0.66027	2.59	0.685983	2.59	0.681438		2.59	0.691968	2.59	0.578624	2.59	0.637295		2.59	0.63794	2.59	0.69792	2.59	0.897107
	2.59	0.916065	2.59	1.08914	2.59	0.871996		2.59	0.659699	2.6	0.685317	2.59	0.680825		2.59	0.69128	2.59	0.578032	2.59	0.636713		2.59	0.637189	2.59	0.697318	2.59	0.896431
	2.59	0.915653	2.6	1.08841	2.6	0.871214		2.6	0.659107	2.6	0.684281	2.6	0.680201		2.6	0.690593	2.6	0.57744	2.6	0.6361		2.6	0.636439	2.6	0.696715	2.6	0.895754
	2.6	0.914849	2.6	1.08726	2.6	0.870072		2.6	0.65825	2.6	0.683943	2.6	0.679281		2.6	0.689589	2.6	0.576605	2.6	0.63519		2.6	0.635275	2.6	0.695785	2.6	0.894739
	2.6	0.913602	2.6	1.08654	2.6	0.869268		2.6	0.657711	2.61	0.683266	2.6	0.678657		2.6	0.688902	2.6	0.576013	2.6	0.634567		2.6	0.634567	2.6	0.695171	2.6	0.894094
	2.6	0.912777	2.61	1.08581	2.61	0.868486		2.61	0.657204	2.61	0.682611	2.61	0.678044		2.61	0.688225	2.61	0.57541	2.61	0.633964		2.61	0.633816	2.61	0.694516	2.61	0.893396
	2.61	0.911942	2.61	1.08508	2.61	0.867714		2.61	0.656939	2.61	0.681966	2.61	0.677462		2.61	0.687548	2.61	0.574828	2.61	0.63333		2.61	0.633097	2.61	0.693871	2.61	0.892688
	2.61	0.911107	2.61	1.08432	2.61	0.866932		2.61	0.656442	2.62	0.68131	2.61	0.67687		2.61	0.686893	2.61	0.574247	2.61	0.632716		2.61	0.632347	2.61	0.693268	2.61	0.892011
	2.61	0.910282	2.62	1.08359	2.62	0.866139		2.62	0.655945	2.62	0.680655	2.62	0.676257		2.62	0.686227	2.62	0.573665	2.62	0.632093		2.62	0.631628	2.62	0.692634	2.62	0.891334
	2.62	0.909425	2.62	1.08281	2.62	0.865367		2.62	0.655491	2.62	0.679661	2.62	0.675665		2.62	0.68555	2.62	0.573073	2.62	0.631479		2.62	0.630877	2.62	0.69201	2.62	0.890637
	2.62	0.908601	2.62	1.08165	2.62	0.864193		2.62	0.654856	2.63	0.678995	2.62	0.674808		2.62	0.684852	2.62	0.572206	2.62	0.630538		2.62	0.629788	2.62	0.691069	2.62	0.889579
	2.62	0.907385	2.63	1.08088	2.63	0.863411		2.63	0.654444	2.63	0.678329	2.63	0.674216		2.63	0.684186	2.63	0.571614	2.63	0.629936		2.63	0.629069	2.63	0.690445	2.63	0.888881
	2.63	0.90656	2.63	1.08009	2.63	0.862639		2.63	0.654053	2.63	0.677684	2.63	0.673635		2.63	0.683499	2.63	0.571022	2.63	0.629312		2.63	0.628318	2.63	0.689821	2.63	0.888162
	2.63	0.905725	2.63	1.07934	2.63	0.861878		2.63	0.653662	2.64	0.677028	2.63	0.673053		2.63	0.682801	2.63	0.570451	2.63	0.628688		2.63	0.627938	2.63	0.689208	2.63	0.887433
	2.63	0.904911	2.64	1.07857	2.64	0.861508		2.64	0.653281	2.64	0.676394	2.64	0.672472		2.64	0.682082	2.64	0.56987	2.64	0.628106		2.64	0.627229	2.64	0.688574	2.64	0.886724
	2.64	0.904086	2.64	1.07781	2.64	0.860736		2.64	0.6529	2.64	0.675759	2.64	0.671869		2.64	0.681363	2.64	0.569309	2.64	0.627536		2.64	0.62651	2.64	0.687929	2.64	0.886005
	2.64	0.90324	2.64	1.07705	2.64	0.859953		2.64	0.65253	2.65	0.674818	2.64	0.671266		2.64	0.680676	2.64	0.568749	2.64	0.626933		2.64	0.625749	2.64	0.68759	2.64	0.885276
	2.64	0.902405	2.65	1.07629	2.65	0.859171		2.65	0.652192	2.65	0.674205	2.65	0.670368		2.65	0.679618	2.65	0.568474	2.65	0.626045		2.65	0.624671	2.65	0.686649	2.65	0.884927
	2.65	0.901601	2.65	1.07512	2.65	0.857955		2.65	0.651695	2.65	0.673571	2.65	0.670051		2.65	0.678921	2.65	0.56766	2.65	0.625738		2.65	0.623888	2.65	0.686026	2.65	0.883859
	2.65	0.900301	2.65	1.07472	2.65	0.857141		2.65	0.651367	2.66	0.672989	2.65	0.669427		2.65	0.678254	2.65	0.56711	2.65	0.625157		2.65	0.62318	2.65	0.685402	2.65	0.88313
	2.66	0.899455	2.66	1.07394	2.66	0.856337		2.66	0.65104	2.66	0.672376	2.66	0.668877		2.66	0.677567	2.66	0.566581	2.66	0.624575		2.66	0.622471	2.66	0.684789	2.66	0.882421
	2.66	0.899032	2.66	1.07317	2.66	0.855544		2.66	0.650722	2.66	0.671731	2.66	0.668295		2.66	0.676901	2.66	0.566032	2.66	0.623983		2.66	0.621731	2.66	0.684186	2.66	0.881702
	2.66	0.898165	2.66	1.07238	2.66	0.854741		2.66	0.650384	2.67	0.671107	2.66	0.667714		2.66	0.676235	2.66	0.565482	2.66	0.623391		2.66	0.621002	2.66	0.683573	2.66	0.880973
	2.66	0.897287	2.67	1.07161	2.67	0.853937		2.67	0.650056	2.67	0.670504	2.67	0.667132		2.67	0.675527	2.67	0.564932	2.67	0.622809		2.67	0.620262	2.67	0.682938	2.67	0.880222
	2.67	0.896431	2.67	1.07081	2.67	0.853144		2.67	0.649718	2.67	0.669859	2.67	0.666286		2.67	0.674469	2.67	0.564361	2.67	0.621932		2.67	0.619162	2.67	0.681987	2.67	0.879503
	2.67	0.895596	2.67	1.06968	2.67	0.851907		2.67	0.649358	2.68	0.669215	2.67	0.665705		2.67	0.673793	2.67	0.563515	2.67	0.62134		2.67	0.618432	2.67	0.681352	2.67	0.878414
	2.67	0.894306	2.68	1.06891	2.68	0.851093		2.68	0.648999	2.68	0.668591	2.68	0.665155		2.68	0.673095	2.68	0.562944	2.68	0.620737		2.68	0.617671	2.68	0.680707	2.68	0.877716
	2.68	0.893471	2.68	1.06815	2.68	0.8503		2.68	0.648608	2.68	0.667946	2.68	0.664584		2.68	0.672418	2.68	0.562373	2.68	0.620145		2.68	0.61691	2.68	0.680073	2.68	0.877029
	2.68	0.892656	2.68	1.06741	2.68	0.849454		2.68	0.648174	2.69	0.66729	2.68	0.663971		2.68	0.67208	2.68	0.561802	2.68	0.619585		2.68	0.616106	2.68	0.679428	2.68	0.876331
	2.68	0.891832	2.69	1.06664	2.69	0.848619		2.69	0.647741	2.69	0.666656	2.69	0.663358		2.69	0.671403	2.69	0.561253	2.69	0.618992		2.69	0.615345	2.69	0.678804	2.69	0.875633
	2.69	0.891007	2.69	1.06587	2.69	0.847794		2.69	0.647265	2.69	0.666	2.69	0.662766		2.69	0.670737	2.69	0.560692	2.69	0.61839		2.69	0.614573	2.69	0.678191	2.69	0.874946
	2.69	0.890172	2.69	1.06513	2.69	0.846959		2.69	0.646789	2.7	0.665006	2.69	0.662142		2.69	0.670071	2.69	0.5601	2.69	0.617819		2.69	0.613823	2.69	0.677588	2.69	0.87428
	2.69	0.889358	2.7	1.06396	2.7	0.845722		2.7	0.646017	2.7	0.664361	2.7	0.661211		2.7	0.669035	2.7	0.559254	2.7	0.616931		2.7	0.612638	2.7	0.676647	2.7	0.873244
	2.7	0.888078	2.7	1.06319	2.7	0.844908		2.7	0.645457	2.7	0.663717	2.7	0.660588		2.7	0.668347	2.7	0.558673	2.7	0.616339		2.7	0.612226	2.7	0.676055	2.7	0.872525
	2.7	0.887232	2.7	1.0624	2.7	0.844496		2.7	0.644907	2.71	0.663082	2.7	0.659974		2.7	0.66766	2.7	0.558102	2.7	0.615768		2.7	0.611454	2.7	0.675463	2.7	0.871816
	2.7	0.886387	2.71	1.06161	2.71	0.843681		2.71	0.644304	2.71	0.662416	2.71	0.659329		2.71	0.666962	2.71	0.557806	2.71	0.615176		2.71	0.610767	2.71	0.674839	2.71	0.871129
	2.71	0.885541	2.71	1.06083	2.71	0.842846		2.71	0.643712	2.71	0.661771	2.71	0.658727		2.71	0.666265	2.71	0.557224	2.71	0.614562		2.71	0.610006	2.71	0.674522	2.71	0.870442
	2.71	0.884684	2.71	1.06006	2.71	0.842032		2.71	0.643131	2.72	0.661094	2.71	0.658145		2.71	0.665567	2.71	0.556653	2.71	0.614266		2.71	0.609287	2.71	0.673909	2.71	0.869733
	2.71	0.883838	2.72	1.05966	2.72	0.841207		2.72	0.642528	2.72	0.660048	2.72	0.657828		2.72	0.664848	2.72	0.556082	2.72	0.613685		2.72	0.608525	2.72	0.673285	2.72	0.869363
	2.72	0.882961	2.72	1.05845	2.72	0.840002		2.72	0.641608	2.72	0.659392	2.72	0.656929		2.72	0.663812	2.72	0.555205	2.72	0.612828		2.72	0.607426	2.72	0.672302	2.72	0.868285
	2.72	0.88166	2.72	1.05767	2.72	0.839188		2.72	0.641016	2.73	0.658694	2.72	0.656295		2.72	0.663114	2.72	0.554623	2.72	0.612247		2.72	0.606696	2.72	0.671678	2.72	0.867587
	2.72	0.881248	2.73	1.05686	2.73	0.838405		2.73	0.640435	2.73	0.658007	2.73	0.655692		2.73	0.662416	2.73	0.554042	2.73	0.611686		2.73	0.605946	2.73	0.671022	2.73	0.866858
	2.73	0.880381	2.73	1.05607	2.73	0.837612		2.73	0.639843	2.73	0.657299	2.73	0.655068		2.73	0.66176	2.73	0.55346	2.73	0.611094		2.73	0.605206	2.73	0.670377	2.73	0.866117
	2.73	0.879503	2.73	1.05529	2.73	0.836841		2.73	0.639251	2.74	0.656939	2.73	0.654434		2.73	0.661073	2.73	0.552879	2.73	0.610523		2.73	0.604465	2.73	0.669732	2.73	0.865398
	2.73	0.878658	2.74	1.05449	2.74	0.836069		2.74	0.638669	2.74	0.656241	2.74	0.6538		2.74	0.660396	2.74	0.552297	2.74	0.609952		2.74	0.603746	2.74	0.669066	2.74	0.86468
	2.74	0.87778	2.74	1.0537	2.74	0.835286		2.74	0.638373	2.74	0.655237	2.74	0.653165		2.74	0.65972	2.74	0.551705	2.74	0.609371		2.74	0.603027	2.74	0.668411	2.74	0.863939
	2.74	0.876892	2.74	1.05289	2.74	0.834536		2.74	0.637802	2.75	0.65455	2.74	0.652531		2.74	0.659022	2.74	0.551123	2.74	0.608493		2.74	0.601949	2.74	0.667438	2.74	0.863189
	2.74	0.876014	2.75	1.05168	2.75	0.833415		2.75	0.636967	2.75	0.653852	2.75	0.65159		2.75	0.657996	2.75	0.550246	2.75	0.607933		2.75	0.601209	2.75	0.666793	2.75	0.862047
	2.75	0.874724	2.75	1.05089	2.75	0.832664		2.75	0.636417	2.75	0.653186	2.75	0.650966		2.75	0.657658	2.75	0.549633	2.75	0.607351		2.75	0.600458	2.75	0.666138	2.75	0.861264
	2.75	0.873836	2.75	1.0501	2.75	0.831913		2.75	0.635878	2.76	0.652498	2.75	0.650342		2.75	0.65695	2.75	0.549072	2.75	0.606759		2.75	0.599718	2.75	0.665493	2.75	0.860471
	2.75	0.872938	2.76	1.04933	2.76	0.831195		2.76	0.635338	2.76	0.651822	2.76	0.649729		2.76	0.656241	2.76	0.548501	2.76	0.606167		2.76	0.599031	2.76	0.664837	2.76	0.859731
	2.76	0.872092	2.76	1.04856	2.76	0.830444		2.76	0.634799	2.76	0.651124	2.76	0.649126		2.76	0.655522	2.76	0.547909	2.76	0.605617		2.76	0.598312	2.76	0.664182	2.76	0.858959
	2.76	0.871225	2.76	1.04778	2.76	0.829672		2.76	0.63426	2.77	0.650437	2.76	0.648545		2.76	0.654824	2.76	0.547317	2.76	0.605025		2.76	0.597942	2.76	0.663526	2.76	0.858198
	2.76	0.870347	2.77	1.047	2.77	0.8289		2.77	0.633742	2.77	0.649401	2.77	0.647932		2.77	0.654116	2.77	0.546725	2.77	0.604423		2.77	0.597202	2.77	0.662871	2.77	0.857448
	2.77	0.86947	2.77	1.04584	2.77	0.828118		2.77	0.63297	2.77	0.648713	2.77	0.647033		2.77	0.653038	2.77	0.545837	2.77	0.603566		2.77	0.596102	2.77	0.662236	2.77	0.856306
	2.77	0.868159	2.77	1.04504	2.77	0.827346		2.77	0.632441	2.78	0.648037	2.77	0.64643		2.77	0.652319	2.77	0.545541	2.77	0.602974		2.77	0.595362	2.77	0.661612	2.77	0.855534
	2.77	0.867281	2.78	1.04428	2.78	0.826553		2.78	0.631934	2.78	0.647381	2.78	0.645859		2.78	0.65161	2.78	0.544959	2.78	0.602382		2.78	0.594643	2.78	0.660989	2.78	0.854794
	2.78	0.866393	2.78	1.04348	2.78	0.825802		2.78	0.631405	2.78	0.646704	2.78	0.645563		2.78	0.650881	2.78	0.544388	2.78	0.602097		2.78	0.593903	2.78	0.660365	2.78	0.854424
	2.78	0.865526	2.78	1.04271	2.78	0.825009		2.78	0.630855	2.79	0.646028	2.78	0.644982		2.78	0.650172	2.78	0.543796	2.78	0.601515		2.78	0.593184	2.78	0.659751	2.78	0.853694
	2.78	0.864648	2.79	1.04231	2.79	0.824195		2.79	0.630274	2.79	0.645362	2.79	0.644411		2.79	0.649464	2.79	0.543204	2.79	0.600912		2.79	0.592444	2.79	0.659128	2.79	0.852965
	2.79	0.864204	2.79	1.04153	2.79	0.823402		2.79	0.629703	2.8	0.644325	2.79	0.64384		2.79	0.648724	2.79	0.542633	2.79	0.600289		2.79	0.591714	2.79	0.658525	2.79	0.852214
	2.79	0.863327	2.79	1.04033	2.79	0.822229		2.79	0.628773	2.8	0.643966	2.79	0.64293		2.79	0.647635	2.79	0.541777	2.79	0.599348		2.79	0.590625	2.79	0.657626	2.79	0.851125
	2.79	0.862058	2.8	1.03954	2.8	0.821404		2.8	0.628117	2.8	0.643268	2.8	0.642296		2.8	0.646884	2.8	0.541248	2.8	0.598713		2.8	0.589864	2.8	0.657034	2.8	0.850395
	2.8	0.861201	2.8	1.03873	2.8	0.820611		2.8	0.627472	2.8	0.642591	2.8	0.641693		2.8	0.646154	2.8	0.540698	2.8	0.598079		2.8	0.589145	2.8	0.656453	2.8	0.849666
	2.8	0.860398	2.8	1.03792	2.8	0.819839		2.8	0.627144	2.81	0.641915	2.8	0.641059		2.8	0.645435	2.8	0.54017	2.8	0.597444		2.8	0.588405	2.8	0.65585	2.8	0.848936
	2.8	0.859563	2.81	1.03713	2.81	0.819035		2.81	0.626457	2.81	0.641249	2.81	0.640446		2.81	0.644716	2.81	0.539641	2.81	0.59681		2.81	0.587654	2.81	0.655258	2.81	0.848207
	2.81	0.858727	2.81	1.03633	2.81	0.818232		2.81	0.625759	2.81	0.640572	2.81	0.639822		2.81	0.643987	2.81	0.539102	2.81	0.596186		2.81	0.586935	2.81	0.654666	2.81	0.847456
	2.81	0.857903	2.81	1.03553	2.81	0.817428		2.81	0.62504	2.82	0.639906	2.81	0.639198		2.81	0.643215	2.81	0.538552	2.81	0.595573		2.81	0.586206	2.81	0.654095	2.81	0.846758
	2.81	0.857057	2.82	1.03475	2.82	0.816635		2.82	0.62429	2.82	0.63888	2.82	0.638574		2.82	0.642856	2.82	0.537992	2.82	0.59496		2.82	0.585466	2.82	0.653524	2.82	0.846007
	2.82	0.8562	2.82	1.03354	2.82	0.815451		2.82	0.623137	2.82	0.638204	2.82	0.637676		2.82	0.641809	2.82	0.537156	2.82	0.594061		2.82	0.584376	2.82	0.652667	2.82	0.844897
	2.82	0.854953	2.82	1.03273	2.82	0.814669		2.82	0.622344	2.83	0.637537	2.82	0.637031		2.82	0.6411	2.82	0.536617	2.82	0.593448		2.83	0.583668	2.82	0.652118	2.82	0.844189
	2.82	0.854086	2.83	1.03194	2.83	0.813844		2.83	0.621541	2.83	0.63685	2.83	0.636396		2.83	0.640434	2.83	0.536057	2.83	0.592856		2.83	0.583298	2.83	0.651578	2.83	0.843449
	2.83	0.853229	2.83	1.03116	2.83	0.813442		2.83	0.620737	2.83	0.636131	2.83	0.635794		2.83	0.639747	2.83	0.535486	2.83	0.592232		2.83	0.582558	2.83	0.651029	2.83	0.842709
	2.83	0.852394	2.83	1.03034	2.83	0.812639		2.83	0.619881	2.84	0.635444	2.83	0.635149		2.83	0.63906	2.83	0.534904	2.83	0.59164		2.83	0.58186	2.83	0.650511	2.83	0.841979
	2.83	0.851527	2.84	1.02955	2.84	0.811835		2.84	0.619035	2.84	0.634778	2.84	0.634504		2.84	0.638362	2.84	0.534344	2.84	0.591058		2.84	0.581131	2.84	0.650236	2.84	0.841271
	2.84	0.850671	2.84	1.02871	2.84	0.811053		2.84	0.618189	2.84	0.633795	2.84	0.633848		2.84	0.637664	2.84	0.534058	2.84	0.590456		2.84	0.580412	2.84	0.649686	2.84	0.840562
	2.84	0.849825	2.84	1.02752	2.84	0.809858		2.84	0.616941	2.85	0.633118	2.84	0.633214		2.84	0.636628	2.84	0.533234	2.84	0.589895		2.84	0.579375	2.84	0.648861	2.85	0.839484
	2.84	0.848545	2.85	1.0271	2.85	0.809065		2.85	0.616095	2.85	0.632441	2.85	0.632569		2.85	0.63592	2.85	0.532663	2.85	0.589324		2.85	0.578678	2.85	0.648311	2.85	0.839135
	2.85	0.848112	2.85	1.0263	2.85	0.80824		2.85	0.615239	2.85	0.631775	2.85	0.631913		2.85	0.635232	2.85	0.532113	2.85	0.588722		2.85	0.57798	2.85	0.647719	2.85	0.838458
	2.85	0.847277	2.85	1.02554	2.85	0.807458		2.85	0.614425	2.86	0.631109	2.85	0.631258		2.85	0.634524	2.85	0.531584	2.85	0.58814		2.85	0.577303	2.85	0.647169	2.85	0.837792
	2.85	0.846452	2.86	1.02473	2.86	0.806665		2.86	0.613621	2.86	0.630432	2.86	0.630592		2.86	0.633805	2.86	0.531045	2.86	0.587559		2.86	0.576616	2.86	0.646609	2.86	0.837105
	2.86	0.845638	2.86	1.02393	2.86	0.805851		2.86	0.612828	2.86	0.629756	2.86	0.629926		2.86	0.633107	2.86	0.530516	2.86	0.586988		2.86	0.575939	2.86	0.646049	2.86	0.836407
	2.86	0.844834	2.86	1.02312	2.86	0.805037		2.86	0.612067	2.87	0.6291	2.86	0.62927		2.86	0.632388	2.86	0.529967	2.86	0.586406		2.86	0.575262	2.86	0.645509	2.86	0.835688
	2.86	0.843988	2.87	1.02189	2.87	0.803852		2.87	0.611327	2.87	0.628455	2.87	0.628318		2.87	0.631363	2.87	0.529153	2.87	0.585529		2.87	0.574205	2.87	0.644695	2.87	0.834652
	2.87	0.84273	2.87	1.02104	2.87	0.803028		2.87	0.610587	2.87	0.627789	2.87	0.627684		2.87	0.630675	2.87	0.528592	2.87	0.584958		2.87	0.573486	2.87	0.644167	2.87	0.833933
	2.87	0.841853	2.87	1.02023	2.87	0.802224		2.87	0.609857	2.88	0.627102	2.87	0.627039		2.87	0.629999	2.87	0.528042	2.87	0.584376		2.87	0.572767	2.87	0.643627	2.87	0.833267
	2.87	0.841007	2.88	1.01944	2.88	0.801421		2.88	0.60917	2.88	0.626425	2.88	0.626426		2.88	0.62966	2.88	0.527503	2.88	0.583816		2.88	0.572048	2.88	0.643088	2.88	0.83259
	2.88	0.840182	2.88	1.01858	2.88	0.800585		2.88	0.60844	2.88	0.62577	2.88	0.625813		2.88	0.628984	2.88	0.526922	2.88	0.583224		2.88	0.571329	2.88	0.64257	2.88	0.831924
	2.88	0.839326	2.88	1.01779	2.88	0.79975		2.88	0.607753	2.89	0.625146	2.88	0.625199		2.88	0.628296	2.88	0.526361	2.88	0.582621		2.88	0.570589	2.88	0.64201	2.88	0.831226
	2.88	0.838459	2.89	1.01699	2.89	0.798915		2.89	0.607055	2.89	0.624152	2.89	0.624597		2.89	0.62762	2.89	0.52579	2.89	0.58205		2.89	0.56987	2.89	0.641471	2.89	0.830539
	2.89	0.837602	2.89	1.01575	2.89	0.797678		2.89	0.60604	2.89	0.623507	2.89	0.623656		2.89	0.626594	2.89	0.524966	2.89	0.581204		2.89	0.568823	2.89	0.640625	2.89	0.829566
	2.89	0.836302	2.89	1.01491	2.89	0.797255		2.89	0.605332	2.9	0.622883	2.89	0.623042		2.89	0.625886	2.89	0.524426	2.89	0.580612		2.89	0.568475	2.89	0.640064	2.89	0.828868
	2.89	0.835424	2.9	1.0141	2.9	0.796441		2.9	0.604624	2.9	0.62228	2.9	0.622429		2.9	0.625188	2.9	0.523887	2.9	0.580031		2.9	0.567787	2.9	0.639493	2.9	0.82816
	2.9	0.834547	2.9	1.01327	2.9	0.795637		2.9	0.603926	2.9	0.621657	2.9	0.621774		2.9	0.624522	2.9	0.523348	2.9	0.579449		2.9	0.567132	2.9	0.638912	2.9	0.827473
	2.9	0.83369	2.9	1.01242	2.9	0.794781		2.9	0.603175	2.91	0.621033	2.9	0.621139		2.9	0.623856	2.9	0.523084	2.9	0.578857		2.9	0.566434	2.9	0.638616	2.9	0.826785
	2.9	0.832791	2.91	1.01158	2.91	0.793882		2.91	0.602414	2.91	0.620441	2.91	0.620537		2.91	0.623179	2.91	0.522555	2.91	0.578275		2.91	0.565736	2.91	0.638045	2.91	0.826088
	2.91	0.831935	2.91	1.01117	2.91	0.793015		2.91	0.601695	2.91	0.619817	2.91	0.62023		2.91	0.622492	2.91	0.522016	2.91	0.577979		2.91	0.565049	2.91	0.637484	2.91	0.825728
	2.91	0.831057	2.91	1.00989	2.91	0.792148		2.91	0.600934	2.92	0.618865	2.91	0.619596		2.91	0.621805	2.91	0.521476	2.91	0.577398		2.91	0.564383	2.91	0.636903	2.91	0.82502
	2.91	0.83018	2.92	1.00904	2.92	0.790837		2.92	0.599739	2.92	0.618231	2.92	0.618655		2.92	0.620811	2.92	0.520715	2.92	0.57651		2.92	0.563378	2.92	0.636025	2.92	0.823952
	2.92	0.829323	2.92	1.00819	2.92	0.78997		2.92	0.598935	2.92	0.617607	2.92	0.618041		2.92	0.620123	2.92	0.520187	2.92	0.575928		2.92	0.562712	2.92	0.635444	2.92	0.823243
	2.92	0.828456	2.92	1.00732	2.92	0.789114		2.92	0.5981	2.93	0.616962	2.92	0.617407		2.92	0.619468	2.92	0.519668	2.92	0.575357		2.92	0.562057	2.92	0.634862	2.92	0.822514
	2.92	0.827611	2.93	1.00644	2.93	0.788247		2.93	0.597244	2.93	0.616645	2.93	0.616804		2.93	0.618823	2.93	0.51915	2.93	0.574765		2.93	0.56138	2.93	0.634281	2.93	0.821774
	2.93	0.826744	2.93	1.00559	2.93	0.787401		2.93	0.596387	2.93	0.616032	2.93	0.616159		2.93	0.618167	2.93	0.518632	2.93	0.574184		2.93	0.560703	2.93	0.633699	2.93	0.821065
	2.93	0.825919	2.93	1.00472	2.93	0.786565		2.93	0.59552	2.94	0.615387	2.93	0.615536		2.93	0.617491	2.93	0.518114	2.93	0.573602		2.93	0.560027	2.93	0.633128	2.93	0.820346
	2.93	0.825105	2.94	1.00385	2.94	0.785741		2.94	0.595055	2.94	0.614425	2.94	0.614891		2.94	0.616846	2.94	0.517607	2.94	0.572999		2.94	0.55936	2.94	0.632557	2.94	0.819617
	2.94	0.824248	2.94	1.00259	2.94	0.784461		2.94	0.593659	2.94	0.613759	2.94	0.613918		2.94	0.615788	2.94	0.516856	2.94	0.572122		2.94	0.558345	2.94	0.63169	2.94	0.818528
	2.94	0.823022	2.94	1.0017	2.94	0.783637		2.94	0.592729	2.95	0.613092	2.94	0.613283		2.94	0.61545	2.94	0.516327	2.94	0.57154		2.94	0.557648	2.94	0.631109	2.94	0.817809
	2.94	0.822165	2.95	1.0008	2.95	0.78278		2.95	0.591745	2.95	0.612479	2.95	0.612617		2.95	0.614763	2.95	0.515809	2.95	0.570927		2.95	0.55696	2.95	0.630517	2.95	0.817069
	2.95	0.82132	2.95	0.999931	2.95	0.781924		2.95	0.590741	2.95	0.611834	2.95	0.611983		2.95	0.614086	2.95	0.515302	2.95	0.570346		2.95	0.556294	2.95	0.629935	2.95	0.81635
	2.95	0.820484	2.95	0.999074	2.95	0.781099		2.95	0.589747	2.96	0.6112	2.95	0.611338		2.95	0.613378	2.95	0.514794	2.95	0.569753		2.95	0.555618	2.95	0.629364	2.95	0.81562
	2.95	0.819638	2.96	0.998197	2.96	0.780264		2.96	0.588753	2.96	0.610513	2.96	0.610682		2.96	0.612712	2.96	0.514255	2.96	0.569161		2.96	0.554951	2.96	0.628783	2.96	0.814891
	2.96	0.818803	2.96	0.997319	2.96	0.779429		2.96	0.587738	2.96	0.609519	2.96	0.610027		2.96	0.612046	2.96	0.513705	2.96	0.56859		2.96	0.554571	2.96	0.628191	2.96	0.814161
	2.96	0.817947	2.96	0.996029	2.96	0.779027		2.96	0.586216	2.97	0.608842	2.96	0.609065		2.96	0.611052	2.96	0.513166	2.96	0.567702		2.96	0.553577	2.96	0.627345	2.96	0.81341
	2.96	0.81708	2.97	0.995141	2.97	0.777821		2.97	0.58519	2.97	0.608176	2.97	0.60842		2.97	0.610375	2.97	0.512373	2.97	0.567131		2.97	0.5529	2.97	0.627049	2.97	0.812332
	2.97	0.8158	2.97	0.994264	2.97	0.777028		2.97	0.584133	2.97	0.607499	2.97	0.607785		2.97	0.609698	2.97	0.512098	2.97	0.566867		2.97	0.552234	2.97	0.626457	2.97	0.811613
	2.97	0.814923	2.97	0.993397	2.97	0.776204		2.97	0.583118	2.98	0.606801	2.97	0.607183		2.97	0.609043	2.97	0.51158	2.97	0.566296		2.97	0.551589	2.97	0.625865	2.97	0.810852
	2.97	0.814056	2.98	0.99253	2.98	0.7754		2.98	0.582061	2.98	0.606125	2.98	0.606887		2.98	0.608387	2.98	0.511062	2.98	0.565757		2.98	0.550923	2.98	0.625294	2.98	0.810492
	2.98	0.81321	2.98	0.992086	2.98	0.774586		2.98	0.580971	2.98	0.605459	2.98	0.606263		2.98	0.607732	2.98	0.510523	2.98	0.565228		2.98	0.550257	2.98	0.62468	2.98	0.809773
	2.98	0.812766	2.98	0.991208	2.98	0.773783		2.98	0.579893	2.99	0.604782	2.98	0.60565		2.98	0.607076	2.98	0.509994	2.98	0.5647		2.98	0.54958	2.98	0.624078	2.98	0.809044
	2.98	0.81191	2.99	0.990373	2.99	0.77299		2.99	0.578836	2.99	0.604116	2.99	0.605047		2.99	0.6064	2.99	0.509476	2.99	0.56416		2.99	0.548935	2.99	0.623475	2.99	0.808325
	2.99	0.811053	2.99	0.989072	2.99	0.771784		2.99	0.577281	2.99	0.603429	2.99	0.604117		2.99	0.605406	2.99	0.508715	2.99	0.563336		2.99	0.547889	2.99	0.622513	2.99	0.807193
	2.99	0.80971	2.99	0.988248	2.99	0.770981		3	0.576266	3	0.602762	2.99	0.603482		2.99	0.60475	2.99	0.508218	2.99	0.562775		2.99	0.54718	2.99	0.621857	2.99	0.806453
	2.99	0.808843	3	0.987423	3	0.770156		3	0.575262	3	0.602107	3	0.602837		3	0.604095	3	0.5077	3	0.562236		3	0.546514	3	0.621181	3	0.805682
	3	0.807987	3	0.986577	3	0.769352		3	0.574765	3	0.601409	3	0.602213		3	0.60346	3	0.507182	3	0.561697		3	0.545837	3	0.620525	3	0.80492
	3	0.80712	3	0.985752	3	0.768549		3	0.573771	3.01	0.600701	3	0.601558		3	0.602805	3	0.506674	3	0.561147		3	0.54515	3	0.61987	3	0.804138
	3	0.806253	3.01	0.984928	3.01	0.767766		3.01	0.572777	3.01	0.600013	3.01	0.600945		3.01	0.602149	3.01	0.506145	3.01	0.560565		3.01	0.544495	3.01	0.619214	3.01	0.803355
	3.01	0.805386	3.01	0.984082	3.01	0.766963		3.01	0.571783	3.01	0.598988	3.01	0.600331		3.01	0.601811	3.01	0.505627	3.01	0.560016		3.01	0.543807	3.01	0.618569	3.01	0.802615
	3.01	0.80453	3.01	0.982823	3.01	0.765768		3.01	0.570293	3.02	0.598322	3.01	0.59938		3.01	0.600838	3.01	0.504866	3.01	0.55917		3.01	0.542761	3.01	0.617586	3.01	0.801473
	3.01	0.80325	3.02	0.981967	3.02	0.764965		3.02	0.569288	3.02	0.597645	3.02	0.598767		3.02	0.600172	3.02	0.504337	3.02	0.558609		3.02	0.542158	3.02	0.616952	3.02	0.800712
	3.02	0.802394	3.02	0.981121	3.02	0.764161		3.02	0.568305	3.02	0.596958	3.02	0.598132		3.02	0.599506	3.02	0.503819	3.02	0.558017		3.02	0.541502	3.02	0.616338	3.02	0.799961
	3.02	0.801569	3.02	0.980254	3.02	0.763357		3.02	0.567311	3.03	0.596302	3.02	0.597519		3.02	0.59885	3.02	0.503322	3.02	0.557457		3.02	0.541164	3.02	0.615725	3.02	0.79919
	3.02	0.800734	3.03	0.979408	3.03	0.762945		3.03	0.566328	3.03	0.595626	3.03	0.596885		3.03	0.598184	3.03	0.502804	3.03	0.556918		3.03	0.540498	3.03	0.615165	3.03	0.79845
	3.03	0.799888	3.03	0.978541	3.03	0.762152		3.03	0.565366	3.03	0.594928	3.03	0.59625		3.03	0.597529	3.03	0.502297	3.03	0.556389		3.03	0.539853	3.03	0.614615	3.03	0.797709
	3.03	0.799063	3.03	0.977727	3.03	0.76137		3.03	0.564403	3.04	0.593923	3.03	0.595616		3.03	0.596873	3.03	0.502043	3.03	0.55585		3.03	0.539198	3.03	0.614329	3.03	0.796969
	3.03	0.798238	3.04	0.976881	3.04	0.760556		3.04	0.563473	3.04	0.5933	3.04	0.594981		3.04	0.595879	3.04	0.501525	3.04	0.5553		3.04	0.538204	3.04	0.613484	3.04	0.796229
	3.04	0.797403	3.04	0.975655	3.04	0.759371		3.04	0.562098	3.04	0.592644	3.04	0.594336		3.04	0.595203	3.04	0.500764	3.04	0.554761		3.04	0.537548	3.04	0.612923	3.04	0.7955
	3.04	0.796134	3.04	0.975253	3.04	0.758536		3.04	0.561157	3.05	0.591967	3.04	0.593713		3.04	0.594547	3.04	0.500256	3.04	0.554232		3.04	0.536871	3.04	0.612384	3.04	0.794749
	3.04	0.79569	3.05	0.974397	3.05	0.757754		3.05	0.560227	3.05	0.591322	3.05	0.593057		3.05	0.593892	3.05	0.499728	3.05	0.553661		3.05	0.536174	3.05	0.611824	3.05	0.79403
	3.05	0.794792	3.05	0.973583	3.05	0.756971		3.05	0.55936	3.05	0.590667	3.05	0.592454		3.05	0.593215	3.05	0.499199	3.05	0.553101		3.05	0.535508	3.05	0.611253	3.05	0.79329
	3.05	0.793978	3.05	0.972758	3.05	0.756178		3.05	0.558482	3.06	0.58999	3.05	0.59182		3.05	0.592549	3.05	0.49867	3.05	0.552583		3.05	0.534831	3.05	0.610692	3.05	0.79255
	3.05	0.793121	3.06	0.971891	3.06	0.755375		3.06	0.557552	3.06	0.589324	3.06	0.591186		3.06	0.591893	3.06	0.498152	3.06	0.552033		3.06	0.534133	3.06	0.610111	3.06	0.791831
	3.06	0.792222	3.06	0.971077	3.06	0.754561		3.06	0.556674	3.06	0.58869	3.06	0.590234		3.06	0.590889	3.06	0.497666	3.06	0.551219		3.06	0.533086	3.06	0.609265	3.06	0.791091
	3.06	0.791366	3.06	0.969787	3.06	0.753334		3.06	0.555797	3.07	0.588024	3.06	0.589589		3.06	0.590202	3.06	0.496905	3.06	0.55068		3.06	0.532336	3.06	0.608704	3.06	0.789928
	3.06	0.790055	3.07	0.968909	3.07	0.752499		3.07	0.554898	3.07	0.587357	3.07	0.588955		3.07	0.589504	3.07	0.496418	3.07	0.55014		3.07	0.531669	3.07	0.608134	3.07	0.789177
	3.07	0.789167	3.07	0.968074	3.07	0.751674		3.07	0.553999	3.07	0.586713	3.07	0.588331		3.07	0.588806	3.07	0.495974	3.07	0.549601		3.07	0.530982	3.07	0.607541	3.07	0.788416
	3.07	0.78831	3.07	0.967239	3.07	0.750849		3.07	0.553101	3.08	0.586046	3.07	0.587686		3.07	0.588468	3.07	0.495488	3.07	0.549072		3.07	0.530295	3.07	0.60696	3.07	0.787654
	3.07	0.787443	3.08	0.966351	3.08	0.750035		3.08	0.552255	3.08	0.58538	3.08	0.587062		3.08	0.587801	3.08	0.494991	3.08	0.548533		3.08	0.529618	3.08	0.606378	3.08	0.786883
	3.08	0.786566	3.08	0.965473	3.08	0.749211		3.08	0.551398	3.08	0.584735	3.08	0.586417		3.08	0.587156	3.08	0.494494	3.08	0.547994		3.08	0.52892	3.08	0.605807	3.08	0.786111
	3.08	0.785678	3.08	0.964617	3.08	0.748365		3.08	0.550531	3.09	0.583752	3.08	0.585793		3.08	0.58649	3.08	0.493997	3.08	0.547444		3.08	0.528582	3.08	0.605226	3.08	0.785349
	3.08	0.784832	3.09	0.963295	3.09	0.747149		3.09	0.549284	3.09	0.583097	3.09	0.584863		3.09	0.585486	3.09	0.493246	3.09	0.546619		3.09	0.527546	3.09	0.604338	3.09	0.784208
	3.09	0.7835	3.09	0.962407	3.09	0.746715		3.09	0.548417	3.09	0.58242	3.09	0.584207		3.09	0.584809	3.09	0.492739	3.09	0.54608		3.09	0.526869	3.09	0.603756	3.09	0.783425
	3.09	0.782622	3.09	0.961498	3.09	0.74588		3.09	0.547592	3.1	0.581764	3.09	0.583584		3.09	0.584122	3.09	0.492252	3.09	0.545541		3.09	0.526161	3.09	0.603175	3.09	0.782664
	3.09	0.781776	3.1	0.960578	3.1	0.745098		3.1	0.546789	3.1	0.581088	3.1	0.582939		3.1	0.583498	3.1	0.492009	3.1	0.545012		3.1	0.525474	3.1	0.602583	3.1	0.781924
	3.1	0.780909	3.1	0.959647	3.1	0.744262		3.1	0.545943	3.1	0.580411	3.1	0.582632		3.1	0.582843	3.1	0.491481	3.1	0.544737		3.1	0.524776	3.1	0.602287	3.1	0.781162
	3.1	0.780042	3.1	0.958738	3.1	0.743417		3.1	0.545129	3.11	0.579724	3.1	0.581659		3.1	0.582198	3.1	0.490984	3.1	0.544209		3.1	0.524099	3.1	0.601716	3.1	0.780412
	3.1	0.779175	3.11	0.958294	3.11	0.742592		3.11	0.544325	3.11	0.578719	3.11	0.581353		3.11	0.581532	3.11	0.490487	3.11	0.543701		3.11	0.523412	3.11	0.601166	3.11	0.780031
	3.11	0.778298	3.11	0.956951	3.11	0.741312		3.11	0.54312	3.11	0.578021	3.11	0.580422		3.11	0.580538	3.11	0.489725	3.11	0.54294		3.11	0.522418	3.11	0.600288	3.11	0.778921
	3.11	0.777378	3.11	0.956031	3.11	0.740467		3.11	0.542348	3.12	0.577376	3.11	0.579798		3.11	0.579861	3.11	0.489218	3.11	0.542401		3.11	0.521741	3.11	0.599717	3.11	0.778181
	3.11	0.776426	3.12	0.955122	3.12	0.739621		3.12	0.541597	3.12	0.576742	3.12	0.579164		3.12	0.579174	3.12	0.4887	3.12	0.541883		3.12	0.521033	3.12	0.599136	3.12	0.777451
	3.12	0.775527	3.12	0.954223	3.12	0.738764		3.12	0.540804	3.12	0.576404	3.12	0.578582		3.12	0.578508	3.12	0.488203	3.12	0.541365		3.12	0.520388	3.12	0.598523	3.12	0.776722
	3.12	0.774618	3.12	0.953335	3.12	0.737918		3.12	0.540022	3.13	0.575748	3.12	0.57798		3.12	0.577852	3.12	0.487706	3.12	0.540857		3.12	0.519732	3.12	0.59793	3.12	0.775971
	3.12	0.773698	3.13	0.952458	3.13	0.737083		3.13	0.539282	3.13	0.575114	3.13	0.577377		3.13	0.577144	3.13	0.487198	3.13	0.540339		3.13	0.519077	3.13	0.597328	3.13	0.775252
	3.13	0.7728	3.13	0.951559	3.13	0.73629		3.13	0.538901	3.13	0.574152	3.13	0.576785		3.13	0.576467	3.13	0.48668	3.13	0.539821		3.13	0.518411	3.13	0.596704	3.13	0.774533
	3.13	0.771869	3.13	0.950681	3.13	0.735476		3.13	0.53814	3.14	0.573517	3.13	0.576182		3.13	0.575811	3.13	0.486173	3.13	0.539017		3.13	0.517406	3.13	0.595774	3.13	0.773793
	3.13	0.770949	3.14	0.94936	3.14	0.734207		3.14	0.537008	3.14	0.572883	3.14	0.575273		3.14	0.574786	3.14	0.485422	3.14	0.538468		3.14	0.516761	3.14	0.595139	3.14	0.772651
	3.14	0.769617	3.14	0.94845	3.14	0.733425		3.14	0.536268	3.14	0.572217	3.14	0.574692		3.14	0.574448	3.14	0.484915	3.14	0.537939		3.14	0.516095	3.14	0.594505	3.14	0.771911
	3.14	0.768718	3.14	0.947562	3.14	0.73259		3.14	0.535518	3.15	0.571551	3.14	0.574121		3.14	0.573771	3.14	0.484428	3.14	0.537389		3.14	0.515429	3.14	0.593902	3.14	0.771139
	3.14	0.767798	3.15	0.946685	3.15	0.731807		3.15	0.534788	3.15	0.570927	3.15	0.573529		3.15	0.573094	3.15	0.483963	3.15	0.53685		3.15	0.514774	3.15	0.59331	3.15	0.770367
	3.15	0.7669	3.15	0.945807	3.15	0.730993		3.15	0.534059	3.15	0.570271	3.15	0.572947		3.15	0.572396	3.15	0.483456	3.15	0.536342		3.15	0.514129	3.15	0.592676	3.15	0.769617
	3.15	0.766012	3.15	0.944908	3.15	0.730179		3.15	0.533329	3.16	0.569626	3.15	0.572344		3.15	0.571709	3.15	0.482959	3.15	0.535835		3.15	0.513801	3.15	0.592073	3.15	0.768845
	3.15	0.765145	3.16	0.943967	3.16	0.729756		3.16	0.532621	3.16	0.568643	3.16	0.571763		3.16	0.571011	3.16	0.482472	3.16	0.535306		3.16	0.513135	3.16	0.59147	3.16	0.768052
	3.16	0.764246	3.16	0.942614	3.16	0.728572		3.16	0.53151	3.16	0.567977	3.16	0.570896		3.16	0.569965	3.16	0.4817	3.16	0.534492		3.16	0.512162	3.16	0.590878	3.16	0.766857
	3.16	0.762914	3.16	0.941662	3.16	0.727768		3.16	0.530749	3.17	0.567321	3.16	0.570314		3.16	0.569246	3.16	0.481447	3.16	0.534249		3.16	0.511507	3.16	0.590265	3.16	0.766075
	3.16	0.762036	3.17	0.940764	3.17	0.726944		3.17	0.53003	3.17	0.566676	3.17	0.569701		3.17	0.568527	3.17	0.48095	3.17	0.533741		3.17	0.510819	3.17	0.589662	3.17	0.765292
	3.17	0.76118	3.17	0.939854	3.17	0.726151		3.17	0.529322	3.17	0.566031	3.17	0.569394		3.17	0.567829	3.17	0.480474	3.17	0.533202		3.17	0.510185	3.17	0.58907	3.17	0.76489
	3.17	0.760302	3.17	0.939379	3.17	0.725379		3.17	0.528582	3.18	0.565387	3.17	0.568813		3.17	0.56712	3.17	0.479966	3.17	0.532705		3.17	0.509561	3.17	0.588489	3.17	0.764097
	3.17	0.759414	3.18	0.93849	3.18	0.724575		3.18	0.527873	3.18	0.564763	3.18	0.56821		3.18	0.566465	3.18	0.479459	3.18	0.532187		3.18	0.508916	3.18	0.587875	3.18	0.763336
	3.18	0.758959	3.18	0.937613	3.18	0.723803		3.18	0.527175	3.18	0.563822	3.18	0.567608		3.18	0.565788	3.18	0.478951	3.18	0.531659		3.18	0.508271	3.18	0.587294	3.18	0.762554
	3.18	0.758061	3.18	0.936228	3.18	0.722651		3.18	0.52615	3.19	0.563505	3.18	0.566667		3.18	0.564752	3.18	0.478169	3.18	0.530876		3.18	0.507362	3.18	0.586448	3.18	0.761412
	3.18	0.756676	3.19	0.935287	3.19	0.721858		3.19	0.525452	3.19	0.56286	3.19	0.566022		3.19	0.564075	3.19	0.477683	3.19	0.530337		3.19	0.506738	3.19	0.585824	3.19	0.76064
	3.19	0.755756	3.19	0.934377	3.19	0.721054		3.19	0.524754	3.19	0.562236	3.19	0.565408		3.19	0.563388	3.19	0.477207	3.19	0.529787		3.19	0.506072	3.19	0.585243	3.19	0.759858
	3.19	0.754857	3.19	0.933447	3.19	0.720283		3.19	0.524088	3.2	0.56158	3.19	0.564785		3.19	0.56268	3.19	0.47671	3.19	0.529237		3.19	0.505416	3.19	0.584661	3.19	0.759086
	3.19	0.75399	3.2	0.932527	3.2	0.719479		3.2	0.52375	3.2	0.560925	3.2	0.564161		3.2	0.562003	3.2	0.476234	3.2	0.528698		3.2	0.504782	3.2	0.584059	3.2	0.758303
	3.2	0.75306	3.2	0.931597	3.2	0.718697		3.2	0.523052	3.2	0.56029	3.2	0.563537		3.2	0.561316	3.2	0.475748	3.2	0.528148		3.2	0.504148	3.2	0.583466	3.2	0.7575
	3.2	0.752129	3.2	0.930687	3.2	0.717893		3.2	0.522333	3.21	0.559666	3.2	0.562924		3.2	0.560967	3.2	0.475261	3.2	0.527609		3.2	0.503513	3.2	0.582885	3.2	0.756717
	3.2	0.751252	3.21	0.929757	3.21	0.717132		3.21	0.521635	3.21	0.558736	3.21	0.562321		3.21	0.56029	3.21	0.474786	3.21	0.527049		3.21	0.502879	3.21	0.582303	3.21	0.755935
	3.21	0.750353	3.21	0.928393	3.21	0.715958		3.21	0.520588	3.21	0.558102	3.21	0.561412		3.21	0.559296	3.21	0.474035	3.21	0.526224		3.21	0.501917	3.21	0.581415	3.21	0.754761
	3.21	0.74901	3.21	0.927494	3.21	0.715197		3.21	0.519869	3.22	0.557478	3.21	0.560809		3.21	0.55862	3.21	0.473559	3.21	0.525685		3.21	0.501325	3.21	0.580813	3.21	0.753968
	3.21	0.748111	3.22	0.926596	3.22	0.714404		3.22	0.519161	3.22	0.556886	3.22	0.560238		3.22	0.557943	3.22	0.473052	3.22	0.525177		3.22	0.501018	3.22	0.58022	3.22	0.753175
	3.22	0.747255	3.22	0.925686	3.22	0.714013		3.22	0.518463	3.22	0.556294	3.22	0.559646		3.22	0.557277	3.22	0.472576	3.22	0.524649		3.22	0.500384	3.22	0.57966	3.22	0.752351
	3.22	0.746388	3.22	0.924809	3.22	0.71323		3.22	0.517755	3.23	0.555702	3.22	0.559043		3.22	0.556632	3.22	0.472089	3.22	0.524109		3.22	0.49976	3.22	0.579079	3.22	0.751547
	3.22	0.745532	3.23	0.92391	3.23	0.712458		3.23	0.517068	3.23	0.555099	3.23	0.558441		3.23	0.555955	3.23	0.471582	3.23	0.52357		3.23	0.499168	3.23	0.578772	3.23	0.750765
	3.23	0.744686	3.23	0.923022	3.23	0.711665		3.23	0.51638	3.23	0.554211	3.23	0.557806		3.23	0.555289	3.23	0.471328	3.23	0.523295		3.23	0.498544	3.23	0.57819	3.23	0.749961
	3.23	0.74385	3.23	0.92169	3.23	0.710471		3.23	0.515376	3.24	0.553619	3.23	0.557204		3.23	0.554306	3.23	0.470577	3.23	0.522492		3.23	0.497603	3.23	0.577323	3.23	0.749189
	3.23	0.742613	3.24	0.921256	3.24	0.709699		3.24	0.514699	3.24	0.553027	3.24	0.556601		3.24	0.55365	3.24	0.470059	3.24	0.521952		3.24	0.496969	3.24	0.576731	3.24	0.748407
	3.24	0.742201	3.24	0.920379	3.24	0.708895		3.24	0.513991	3.24	0.552456	3.24	0.555967		3.24	0.553005	3.24	0.469541	3.24	0.521392		3.24	0.496324	3.24	0.576139	3.24	0.747646
	3.24	0.741345	3.24	0.919491	3.24	0.708102		3.24	0.513314	3.25	0.551864	3.24	0.555322		3.24	0.552339	3.24	0.469055	3.24	0.520842		3.24	0.495689	3.24	0.575558	3.24	0.746884
	3.24	0.74052	3.25	0.918613	3.25	0.707288		3.25	0.512637	3.25	0.551271	3.25	0.554698		3.25	0.551673	3.25	0.468547	3.25	0.520271		3.25	0.495055	3.25	0.574997	3.25	0.746134
	3.25	0.739706	3.25	0.917735	3.25	0.706527		3.25	0.511992	3.25	0.550975	3.25	0.554085		3.25	0.551028	3.25	0.46804	3.25	0.5197		3.25	0.494442	3.25	0.574416	3.25	0.745404
	3.25	0.738849	3.25	0.916847	3.25	0.705692		3.25	0.511326	3.26	0.550119	3.25	0.55345		3.25	0.550394	3.25	0.467532	3.25	0.51914		3.25	0.493818	3.25	0.573824	3.25	0.744654
	3.25	0.737961	3.26	0.915536	3.26	0.704518		3.26	0.51066	3.26	0.549527	3.26	0.552509		3.26	0.549379	3.26	0.466771	3.26	0.518315		3.26	0.492898	3.26	0.572946	3.26	0.743554
	3.26	0.736703	3.26	0.914637	3.26	0.703714		3.26	0.509984	3.26	0.548914	3.26	0.551885		3.26	0.548713	3.26	0.466221	3.26	0.517744		3.26	0.492263	3.26	0.572375	3.26	0.742814
	3.26	0.735836	3.26	0.91376	3.26	0.702932		3.26	0.509296	3.27	0.548353	3.26	0.55123		3.26	0.548057	3.26	0.465714	3.26	0.517163		3.26	0.49165	3.26	0.571773	3.26	0.742063
	3.26	0.734958	3.27	0.912903	3.27	0.702171		3.27	0.50862	3.27	0.547761	3.27	0.550606		3.27	0.547729	3.27	0.465238	3.27	0.516613		3.27	0.491048	3.27	0.571212	3.27	0.741323
	3.27	0.734123	3.27	0.912015	3.27	0.70141		3.27	0.507943	3.27	0.547169	3.27	0.549993		3.27	0.547063	3.27	0.464731	3.27	0.516074		3.27	0.490455	3.27	0.570631	3.27	0.740593
	3.27	0.733256	3.27	0.911127	3.27	0.700638		3.27	0.507266	3.28	0.546535	3.27	0.549369		3.27	0.546408	3.27	0.464223	3.27	0.515524		3.27	0.489853	3.27	0.570049	3.27	0.739853
	3.27	0.732368	3.28	0.91026	3.28	0.699898		3.28	0.506568	3.28	0.545615	3.28	0.548735		3.28	0.545784	3.28	0.463737	3.28	0.514985		3.28	0.489208	3.28	0.569468	3.28	0.739092
	3.28	0.731512	3.28	0.908928	3.28	0.698777		3.28	0.505543	3.28	0.544959	3.28	0.547783		3.28	0.544779	3.28	0.462986	3.28	0.51416		3.28	0.488256	3.28	0.568579	3.28	0.737961
	3.28	0.730232	3.28	0.908019	3.28	0.698396		3.28	0.504877	3.29	0.544335	3.28	0.547149		3.28	0.544103	3.28	0.4625	3.28	0.513631		3.28	0.487939	3.28	0.567987	3.28	0.737189
	3.28	0.729355	3.29	0.90712	3.29	0.697614		3.29	0.504211	3.29	0.543701	3.29	0.546535		3.29	0.543437	3.29	0.462013	3.29	0.513092		3.29	0.487326	3.29	0.567438	3.29	0.736396
	3.29	0.728519	3.29	0.906242	3.29	0.696884		3.29	0.503534	3.29	0.543088	3.29	0.545922		3.29	0.542792	3.29	0.46176	3.29	0.512521		3.29	0.486702	3.29	0.566835	3.29	0.735635
	3.29	0.727705	3.29	0.905312	3.29	0.696102		3.29	0.502857	3.3	0.542453	3.29	0.545298		3.29	0.542136	3.29	0.461252	3.29	0.512246		3.29	0.486089	3.29	0.566518	3.29	0.734863
	3.29	0.726859	3.3	0.904339	3.3	0.695309		3.3	0.502181	3.3	0.541819	3.3	0.544981		3.3	0.541481	3.3	0.460744	3.3	0.511707		3.3	0.485454	3.3	0.565957	3.3	0.734102
	3.3	0.726035	3.3	0.903874	3.3	0.694516		3.3	0.501493	3.3	0.541216	3.3	0.544347		3.3	0.540814	3.3	0.460248	3.3	0.511168		3.3	0.484841	3.3	0.565397	3.3	0.7337
	3.3	0.725199	3.3	0.902986	3.3	0.693765		3.3	0.500817	3.3	0.54091	3.3	0.543712		3.3	0.540148	3.3	0.459761	3.3	0.510639		3.3	0.484228	3.3	0.564784	3.3	0.732938
	3.3	0.724343	3.31	0.902087	3.31	0.692602		3.3	0.500478	3.31	0.540297	3.3	0.543395		3.3	0.539821	3.3	0.459518	3.31	0.510111		3.31	0.483625	3.31	0.563927	3.31	0.731828
	3.31	0.723518	3.31	0.901622	3.31	0.692221		3.31	0.499791	3.31	0.539694	3.31	0.54275		3.31	0.539165	3.31	0.459032	3.31	0.509836		3.31	0.483319	3.31	0.563642	3.31	0.731448
	3.31	0.723085	3.31	0.900734	3.31	0.691841		3.31	0.499125	3.31	0.539102	3.31	0.542084		3.31	0.538499	3.31	0.458588	3.31	0.509307		3.31	0.482716	3.31	0.563346	3.31	0.731067
	3.31	0.722672	3.31	0.899825	3.31	0.69109		3.31	0.498459	3.32	0.538806	3.31	0.541492		3.31	0.537843	3.31	0.458112	3.31	0.508789		3.31	0.482124	3.31	0.562754	3.31	0.730306
	3.31	0.721827	3.32	0.898915	3.32	0.69035		3.32	0.497761	3.32	0.538203	3.32	0.540868		3.32	0.53722	3.32	0.457647	3.32	0.508229		3.32	0.481542	3.32	0.562172	3.32	0.729555
	3.32	0.72097	3.32	0.898038	3.32	0.689589		3.32	0.497423	3.32	0.537611	3.32	0.540234		3.32	0.536554	3.32	0.457192	3.32	0.507679		3.32	0.480919	3.32	0.561591	3.32	0.728815
	3.32	0.720103	3.32	0.89716	3.32	0.688838		3.32	0.496757	3.33	0.537019	3.32	0.539599		3.32	0.535909	3.32	0.456737	3.32	0.507139		3.32	0.480326	3.32	0.560977	3.32	0.728043
	3.32	0.719236	3.33	0.896251	3.33	0.688119		3.33	0.496101	3.33	0.536152	3.33	0.538997		3.33	0.535274	3.33	0.456272	3.33	0.5066		3.33	0.479724	3.33	0.560406	3.33	0.727282
	3.33	0.71838	3.33	0.89495	3.33	0.686988		3.33	0.495075	3.33	0.53556	3.33	0.538087		3.33	0.534344	3.33	0.455553	3.33	0.505786		3.33	0.478804	3.33	0.559539	3.33	0.726087
	3.33	0.717069	3.33	0.894083	3.33	0.686237		3.33	0.494378	3.34	0.534978	3.33	0.537495		3.33	0.534027	3.33	0.455088	3.33	0.505257		3.33	0.47818	3.33	0.558937	3.33	0.725294
	3.33	0.716223	3.34	0.893174	3.34	0.685486		3.34	0.493701	3.34	0.534376	3.34	0.536872		3.34	0.53336	3.34	0.454602	3.34	0.504729		3.34	0.477546	3.34	0.558355	3.34	0.724512
	3.34	0.715377	3.34	0.892244	3.34	0.684767		3.34	0.493024	3.34	0.533741	3.34	0.536237		3.34	0.532747	3.34	0.454136	3.34	0.5042		3.34	0.476943	3.34	0.557784	3.34	0.723761
	3.34	0.714521	3.34	0.891334	3.34	0.683996		3.34	0.492348	3.35	0.533149	3.34	0.535592		3.34	0.532102	3.34	0.453639	3.34	0.503682		3.34	0.476351	3.34	0.557192	3.34	0.722979
	3.34	0.713696	3.35	0.890425	3.35	0.683277		3.35	0.491671	3.35	0.532504	3.35	0.534968		3.35	0.531436	3.35	0.453174	3.35	0.503153		3.35	0.476055	3.35	0.556611	3.35	0.722217
	3.35	0.712871	3.35	0.889526	3.35	0.682907		3.35	0.490994	3.35	0.531574	3.35	0.534323		3.35	0.530791	3.35	0.452709	3.35	0.502625		3.35	0.475463	3.35	0.556019	3.35	0.721456
	3.35	0.712015	3.35	0.88812	3.35	0.682166		3.35	0.48999	3.36	0.530939	3.35	0.533361		3.35	0.52984	3.35	0.452233	3.35	0.501842		3.35	0.474596	3.35	0.555437	3.35	0.720684
	3.35	0.711169	3.36	0.88719	3.36	0.681088		3.36	0.489313	3.36	0.530294	3.36	0.533044		3.36	0.529195	3.36	0.451778	3.36	0.501335		3.36	0.474025	3.36	0.554834	3.36	0.7195
	3.36	0.709942	3.36	0.886238	3.36	0.680337		3.36	0.488615	3.36	0.529649	3.36	0.532114		3.36	0.528539	3.36	0.451313	3.36	0.500838		3.36	0.473433	3.36	0.554263	3.36	0.718718
	3.36	0.709128	3.36	0.885308	3.36	0.679608		3.36	0.487907	3.37	0.529015	3.36	0.531796		3.36	0.527894	3.36	0.450859	3.36	0.500574		3.36	0.47282	3.36	0.553671	3.36	0.718316
	3.36	0.708335	3.37	0.884832	3.37	0.678878		3.37	0.487209	3.37	0.528359	3.37	0.531173		3.37	0.527228	3.37	0.450404	3.37	0.500066		3.37	0.472217	3.37	0.55309	3.37	0.717512
	3.37	0.707532	3.37	0.883891	3.37	0.678128		3.37	0.486522	3.37	0.527693	3.37	0.530581		3.37	0.526562	3.37	0.449928	3.37	0.499559		3.37	0.471614	3.37	0.552508	3.37	0.71674
	3.37	0.706728	3.37	0.88295	3.37	0.677377		3.37	0.485835	3.38	0.527048	3.37	0.529957		3.37	0.525938	3.37	0.449452	3.37	0.49903		3.37	0.47099	3.37	0.551916	3.37	0.715969
	3.37	0.706305	3.38	0.881977	3.38	0.676637		3.38	0.485147	3.38	0.526414	3.38	0.529343		3.38	0.525304	3.38	0.448955	3.38	0.49848		3.38	0.470367	3.38	0.551314	3.38	0.715197
	3.38	0.70547	3.38	0.880507	3.38	0.675527		3.38	0.484132	3.38	0.52578	3.38	0.528455		3.38	0.524331	3.38	0.448226	3.38	0.497677		3.38	0.469404	3.38	0.550468	3.38	0.714044
	3.38	0.704265	3.38	0.879524	3.38	0.674776		3.38	0.483794	3.39	0.525156	3.38	0.527853		3.38	0.523665	3.38	0.447729	3.38	0.497148		3.38	0.468812	3.38	0.549876	3.38	0.713272
	3.38	0.703398	3.39	0.878594	3.39	0.673993		3.39	0.482811	3.39	0.524553	3.39	0.527282		3.39	0.522999	3.39	0.447253	3.39	0.496609		3.39	0.468178	3.39	0.549273	3.39	0.71248
	3.39	0.702584	3.39	0.877632	3.39	0.673243		3.39	0.482493	3.39	0.523908	3.39	0.526679		3.39	0.522364	3.39	0.446788	3.39	0.496101		3.39	0.467596	3.39	0.548713	3.39	0.711718
	3.39	0.701759	3.39	0.876669	3.39	0.672481		3.39	0.481859	3.4	0.523306	3.39	0.526098		3.39	0.521719	3.39	0.446291	3.39	0.495572		3.39	0.467004	3.39	0.548142	3.39	0.710946
	3.39	0.700924	3.4	0.875718	3.4	0.671699		3.4	0.481214	3.4	0.522703	3.4	0.525548		3.4	0.521085	3.4	0.445815	3.4	0.495023		3.4	0.466391	3.4	0.54756	3.4	0.710143
	3.4	0.700131	3.4	0.874756	3.4	0.670927		3.4	0.480559	3.4	0.521783	3.4	0.525019		3.4	0.520757	3.4	0.445339	3.4	0.494494		3.4	0.465799	3.4	0.546968	3.4	0.70936
	3.4	0.699306	3.4	0.873275	3.4	0.669796		3.4	0.479586	3.41	0.521149	3.4	0.524194		3.4	0.519816	3.4	0.444652	3.4	0.493722		3.4	0.4649	3.4	0.546101	3.4	0.708219
	3.4	0.69809	3.41	0.872282	3.41	0.669024		3.41	0.478941	3.41	0.520504	3.41	0.523645		3.41	0.519214	3.41	0.444187	3.41	0.493204		3.41	0.464319	3.41	0.545509	3.41	0.707447
	3.41	0.697265	3.41	0.871319	3.41	0.668273		3.41	0.478317	3.41	0.519869	3.41	0.523105		3.41	0.5186	3.41	0.443701	3.41	0.492686		3.41	0.463758	3.41	0.544927	3.41	0.706696
	3.41	0.696441	3.41	0.870326	3.41	0.667533		3.41	0.47764	3.42	0.519224	3.41	0.522566		3.41	0.517998	3.41	0.443246	3.41	0.492189		3.41	0.463462	3.41	0.544335	3.41	0.705924
	3.41	0.695626	3.42	0.869342	3.42	0.667153		3.42	0.476995	3.42	0.518579	3.42	0.522016		3.42	0.517384	3.42	0.44276	3.42	0.49166		3.42	0.462839	3.42	0.543754	3.42	0.705131
	3.42	0.694802	3.42	0.868391	3.42	0.666413		3.42	0.476329	3.42	0.517956	3.42	0.521467		3.42	0.51675	3.42	0.442263	3.42	0.491132		3.42	0.462236	3.42	0.543183	3.42	0.704349
	3.42	0.694009	3.42	0.867439	3.42	0.665683		3.42	0.475674	3.43	0.517025	3.42	0.520917		3.42	0.516126	3.42	0.441998	3.42	0.490614		3.42	0.461633	3.42	0.542887	3.42	0.703577
	3.42	0.693205	3.43	0.866488	3.43	0.664932		3.43	0.475029	3.43	0.516401	3.43	0.520346		3.43	0.515185	3.43	0.441512	3.43	0.490085		3.43	0.460682	3.43	0.542041	3.43	0.703186
	3.43	0.692402	3.43	0.86505	3.43	0.663822		3.43	0.474056	3.43	0.515799	3.43	0.519796		3.43	0.51453	3.43	0.440804	3.43	0.489567		3.43	0.460005	3.43	0.54147	3.43	0.702012
	3.43	0.691186	3.43	0.864574	3.43	0.663093		3.43	0.473432	3.44	0.515196	3.43	0.519225		3.43	0.513895	3.43	0.440307	3.43	0.489059		3.43	0.459423	3.43	0.54092	3.43	0.70124
	3.43	0.690794	3.44	0.86358	3.44	0.662363		3.44	0.472766	3.44	0.514593	3.44	0.518665		3.44	0.513272	3.44	0.439841	3.44	0.488531		3.44	0.458789	3.44	0.540381	3.44	0.700458
	3.44	0.689959	3.44	0.862607	3.44	0.661644		3.44	0.472153	3.44	0.514276	3.44	0.518094		3.44	0.512648	3.44	0.439366	3.44	0.488002		3.44	0.458165	3.44	0.539852	3.44	0.699675
	3.44	0.689135	3.44	0.861624	3.44	0.660914		3.44	0.471529	3.45	0.513673	3.44	0.517502		3.44	0.511992	3.44	0.4389	3.44	0.487505		3.44	0.457541	3.44	0.539324	3.44	0.698914
	3.44	0.68831	3.45	0.86063	3.45	0.660196		3.45	0.470884	3.45	0.512796	3.45	0.516931		3.45	0.511368	3.45	0.438425	3.45	0.486998		3.45	0.456918	3.45	0.538784	3.45	0.698153
	3.45	0.687496	3.45	0.859636	3.45	0.659455		3.45	0.47025	3.45	0.512193	3.45	0.516053		3.45	0.510448	3.45	0.437981	3.45	0.486184		3.45	0.456019	3.45	0.537939	3.45	0.697402
	3.45	0.68665	3.45	0.858124	3.45	0.658366		3.45	0.469626	3.46	0.511601	3.45	0.51545		3.45	0.509814	3.45	0.437293	3.45	0.485634		3.45	0.455427	3.45	0.537368	3.45	0.69625
	3.45	0.685423	3.46	0.857109	3.46	0.657605		3.46	0.468992	3.46	0.51103	3.46	0.514869		3.46	0.509169	3.46	0.436849	3.46	0.485084		3.46	0.454824	3.46	0.536828	3.46	0.69551
	3.46	0.684599	3.46	0.856105	3.46	0.656854		3.46	0.468347	3.46	0.510417	3.46	0.514309		3.46	0.508545	3.46	0.436384	3.46	0.484555		3.46	0.454221	3.46	0.536289	3.46	0.694748
	3.46	0.683785	3.46	0.855111	3.46	0.656083		3.46	0.467691	3.47	0.509835	3.46	0.513706		3.46	0.508218	3.46	0.43594	3.46	0.484016		3.46	0.453619	3.46	0.535718	3.46	0.693998
	3.46	0.682981	3.47	0.854096	3.47	0.655332		3.47	0.467057	3.47	0.509264	3.47	0.513124		3.47	0.507562	3.47	0.435485	3.47	0.483487		3.47	0.453006	3.47	0.535137	3.47	0.693258
	3.47	0.682135	3.47	0.85307	3.47	0.654549		3.47	0.466443	3.47	0.508672	3.47	0.512553		3.47	0.506938	3.47	0.43502	3.47	0.482969		3.47	0.452403	3.47	0.534545	3.47	0.692496
	3.47	0.681321	3.47	0.852066	3.47	0.653767		3.47	0.465809	3.48	0.507816	3.47	0.511951		3.47	0.506293	3.47	0.434544	3.47	0.482472		3.47	0.452117	3.47	0.533995	3.47	0.691724
	3.47	0.680475	3.48	0.850554	3.48	0.652593		3.48	0.464889	3.48	0.507213	3.48	0.511094		3.48	0.505363	3.48	0.433825	3.48	0.481722		3.48	0.451229	3.48	0.533117	3.48	0.690583
	3.48	0.679217	3.48	0.849518	3.48	0.652213		3.48	0.464265	3.48	0.506611	3.48	0.510492		3.48	0.504739	3.48	0.433328	3.48	0.481256		3.48	0.450637	3.48	0.532536	3.48	0.689811
	3.48	0.678392	3.48	0.848524	3.48	0.65143		3.48	0.463631	3.49	0.50604	3.48	0.5099		3.48	0.504115	3.48	0.433085	3.48	0.48076		3.48	0.450034	3.48	0.531954	3.48	0.689007
	3.48	0.677546	3.49	0.847509	3.49	0.650701		3.49	0.46306	3.49	0.505469	3.49	0.509593		3.49	0.503502	3.49	0.43262	3.49	0.480252		3.49	0.449506	3.49	0.531648	3.49	0.688235
	3.49	0.676753	3.49	0.846494	3.49	0.649929		3.49	0.462447	3.49	0.504866	3.49	0.509022		3.49	0.502857	3.49	0.432144	3.49	0.479998		3.49	0.448967	3.49	0.531066	3.49	0.687464
	3.49	0.675939	3.49	0.845976	3.49	0.649168		3.49	0.461855	3.5	0.504274	3.49	0.50844		3.49	0.502223	3.49	0.431668	3.49	0.47948		3.49	0.448417	3.49	0.530527	3.49	0.687072
	3.49	0.675093	3.5	0.844961	3.5	0.648417		3.5	0.461273	3.5	0.503428	3.5	0.507848		3.5	0.501578	3.5	0.431203	3.5	0.478994		3.5	0.447856	3.5	0.529945	3.5	0.686311
	3.5	0.6743	3.5	0.843428	3.5	0.647286		3.5	0.460375	3.5	0.502815	3.5	0.506981		3.5	0.500616	3.5	0.430527	3.5	0.478275		3.5	0.447063	3.5	0.529078	3.5	0.68519
	3.5	0.673465	3.5	0.842413	3.5	0.646546		3.5	0.459782	3.51	0.502244	3.5	0.506421		3.5	0.499981	3.5	0.430061	3.5	0.477799		3.5	0.446503	3.5	0.528507	3.5	0.684418
	3.5	0.672651	3.51	0.841398	3.51	0.645784		3.51	0.459243	3.51	0.501694	3.51	0.505818		3.51	0.499357	3.51	0.429607	3.51	0.477302		3.51	0.445953	3.51	0.527958	3.51	0.683668
	3.51	0.671816	3.51	0.840372	3.51	0.645044		3.51	0.458715	3.51	0.501398	3.51	0.505247		3.51	0.498723	3.51	0.429141	3.51	0.476826		3.51	0.445414	3.51	0.527408	3.51	0.682917
	3.51	0.670949	3.51	0.839346	3.51	0.644304		3.51	0.458133	3.52	0.500795	3.51	0.504655		3.51	0.49811	3.51	0.428676	3.51	0.476351		3.51	0.444864	3.51	0.526869	3.51	0.682177
	3.51	0.670103	3.52	0.838331	3.52	0.643564		3.52	0.457837	3.52	0.500214	3.52	0.504053		3.52	0.497496	3.52	0.4282	3.52	0.475864		3.52	0.444325	3.52	0.526329	3.52	0.681437
	3.52	0.669257	3.52	0.837316	3.52	0.642845		3.52	0.457277	3.52	0.499357	3.52	0.503492		3.52	0.496873	3.52	0.427704	3.52	0.475378		3.52	0.443775	3.52	0.525769	3.52	0.680707
	3.52	0.668379	3.52	0.836301	3.52	0.642126		3.52	0.456759	3.53	0.498755	3.52	0.502911		3.52	0.496228	3.52	0.427217	3.52	0.474659		3.52	0.443003	3.52	0.524955	3.52	0.679978
	3.52	0.667534	3.53	0.834789	3.53	0.641026		3.53	0.455934	3.53	0.498184	3.53	0.502023		3.53	0.495266	3.53	0.426488	3.53	0.474173		3.53	0.442485	3.53	0.524384	3.53	0.678846
	3.53	0.666233	3.53	0.833817	3.53	0.640297		3.53	0.455384	3.53	0.497602	3.53	0.501452		3.53	0.494948	3.53	0.42598	3.53	0.473665		3.53	0.441967	3.53	0.523834	3.53	0.678075
	3.53	0.665377	3.53	0.832844	3.53	0.639546		3.53	0.454813	3.54	0.497	3.53	0.500881		3.53	0.494324	3.53	0.425494	3.53	0.473168		3.53	0.441417	3.53	0.523316	3.53	0.677313
	3.53	0.66451	3.54	0.83185	3.54	0.638827		3.54	0.454242	3.54	0.496408	3.54	0.500341		3.54	0.493701	3.54	0.425029	3.54	0.472682		3.54	0.440836	3.54	0.522756	3.54	0.67652
	3.54	0.663632	3.54	0.830888	3.54	0.638098		3.54	0.453671	3.54	0.495826	3.54	0.499781		3.54	0.493056	3.54	0.424584	3.54	0.472195		3.54	0.440339	3.54	0.522185	3.54	0.67577
	3.54	0.662755	3.54	0.829926	3.54	0.637379		3.54	0.453121	3.55	0.495213	3.54	0.499221		3.54	0.492411	3.54	0.424119	3.54	0.47172		3.54	0.440053	3.54	0.521624	3.54	0.675019
	3.54	0.661909	3.55	0.828953	3.55	0.637019		3.55	0.45255	3.55	0.494356	3.55	0.498681		3.55	0.491787	3.55	0.423665	3.55	0.471265		3.55	0.439514	3.55	0.521064	3.55	0.674237
	3.55	0.661063	3.55	0.827536	3.55	0.635941		3.55	0.451683	3.55	0.493785	3.55	0.497857		3.55	0.490888	3.55	0.423199	3.55	0.470535		3.55	0.438679	3.55	0.520493	3.55	0.673084
	3.55	0.659784	3.55	0.826585	3.55	0.635222		3.55	0.451123	3.56	0.493193	3.55	0.497582		3.55	0.490275	3.55	0.422745	3.56	0.470028		3.55	0.438129	3.55	0.519933	3.55	0.672344
	3.55	0.658959	3.56	0.825622	3.56	0.634482		3.56	0.450552	3.56	0.492654	3.56	0.497043		3.56	0.489662	3.56	0.422311	3.56	0.469774		3.56	0.437569	3.56	0.519362	3.56	0.671974
	3.56	0.658124	3.56	0.82465	3.56	0.633752		3.56	0.44996	3.56	0.492104	3.56	0.496514		3.56	0.48907	3.56	0.421857	3.56	0.469298		3.56	0.436987	3.56	0.51878	3.56	0.671181
	3.56	0.657309	3.56	0.824163	3.56	0.633044		3.56	0.449389	3.57	0.491565	3.56	0.495975		3.56	0.488478	3.56	0.421391	3.56	0.468791		3.56	0.436406	3.56	0.518209	3.56	0.67043
	3.56	0.656887	3.57	0.823233	3.57	0.632314		3.57	0.448808	3.57	0.491015	3.57	0.495393		3.57	0.487864	3.57	0.420937	3.57	0.468294		3.57	0.435866	3.57	0.517638	3.57	0.669658
	3.57	0.656041	3.57	0.822281	3.57	0.631606		3.57	0.448215	3.57	0.490476	3.57	0.494833		3.57	0.487283	3.57	0.420493	3.57	0.467807		3.57	0.435306	3.57	0.517046	3.57	0.668844
	3.57	0.655205	3.57	0.820854	3.57	0.630549		3.57	0.447348	3.58	0.489916	3.57	0.493976		3.57	0.486384	3.57	0.419827	3.57	0.467025		3.57	0.43446	3.57	0.516211	3.57	0.66766
	3.57	0.653947	3.58	0.819924	3.58	0.629882		3.58	0.447052	3.58	0.489376	3.58	0.493405		3.58	0.485792	3.58	0.419382	3.58	0.466518		3.58	0.433921	3.58	0.515608	3.58	0.666888
	3.58	0.653091	3.58	0.818982	3.58	0.629174		3.58	0.446154	3.58	0.488805	3.58	0.492824		3.58	0.485232	3.58	0.418949	3.58	0.465989		3.58	0.433361	3.58	0.515006	3.58	0.666085
	3.58	0.652255	3.58	0.818031	3.58	0.628508		3.58	0.445868	3.59	0.488235	3.58	0.492264		3.58	0.484629	3.58	0.418526	3.58	0.465481		3.58	0.432821	3.58	0.514424	3.58	0.665292
	3.58	0.651463	3.59	0.817037	3.59	0.627831		3.59	0.445329	3.59	0.487706	3.59	0.491714		3.59	0.484026	3.59	0.418071	3.59	0.464974		3.59	0.432293	3.59	0.513853	3.59	0.664488
	3.59	0.650659	3.59	0.816107	3.59	0.627144		3.59	0.444758	3.59	0.487145	3.59	0.491153		3.59	0.483434	3.59	0.417638	3.59	0.464466		3.59	0.431764	3.59	0.513272	3.59	0.663695
	3.59	0.649855	3.59	0.815155	3.59	0.626446		3.59	0.444145	3.6	0.486564	3.59	0.490582		3.59	0.483128	3.59	0.417194	3.59	0.463959		3.59	0.431225	3.59	0.51269	3.59	0.662913
	3.59	0.649062	3.6	0.814225	3.6	0.625748		3.6	0.443553	3.6	0.485697	3.6	0.490054		3.6	0.482525	3.6	0.41676	3.6	0.46343		3.6	0.430707	3.6	0.512119	3.6	0.662109
	3.6	0.64828	3.6	0.812829	3.6	0.624691		3.6	0.442696	3.6	0.485137	3.6	0.489229		3.6	0.481616	3.6	0.416094	3.6	0.46269		3.6	0.429903	3.6	0.51122	3.6	0.660925
	3.6	0.647096	3.6	0.811909	3.6	0.623972		3.6	0.442104	3.61	0.484555	3.6	0.4887		3.6	0.480992	3.6	0.41564	3.6	0.462172		3.61	0.429396	3.6	0.510618	3.6	0.660111
	3.6	0.646313	3.61	0.810979	3.61	0.623274		3.61	0.441512	3.61	0.484005	3.61	0.488161		3.61	0.480357	3.61	0.415217	3.61	0.461665		3.61	0.429131	3.61	0.510047	3.61	0.65935
	3.61	0.645499	3.61	0.81008	3.61	0.622904		3.61	0.44092	3.61	0.483455	3.61	0.487611		3.61	0.479723	3.61	0.414783	3.61	0.461157		3.61	0.428613	3.61	0.509476	3.61	0.658578
	3.61	0.644706	3.61	0.809181	3.61	0.622164		3.61	0.440349	3.62	0.482906	3.61	0.487062		3.61	0.47911	3.61	0.41435	3.61	0.460681		3.61	0.428085	3.61	0.508894	3.61	0.657838
	3.61	0.643892	3.62	0.808293	3.62	0.621445		3.62	0.43981	3.62	0.482356	3.62	0.486512		3.62	0.478475	3.62	0.414128	3.62	0.460195		3.62	0.427577	3.62	0.508619	3.62	0.657076
	3.62	0.64312	3.62	0.807394	3.62	0.620726		3.62	0.439271	3.62	0.481552	3.62	0.486226		3.62	0.477841	3.62	0.413694	3.62	0.459708		3.62	0.42707	3.62	0.50808	3.62	0.656315
	3.62	0.642348	3.63	0.80603	3.62	0.619626		3.62	0.438467	3.63	0.481013	3.62	0.485402		3.62	0.476921	3.62	0.41306	3.62	0.459233		3.62	0.426308	3.62	0.507266	3.62	0.655564
	3.62	0.641154	3.63	0.805586	3.63	0.618908		3.63	0.437928	3.63	0.480484	3.63	0.484831		3.63	0.476318	3.63	0.412616	3.63	0.458767		3.63	0.42579	3.63	0.506716	3.63	0.654814
	3.63	0.640752	3.63	0.804698	3.63	0.618178		3.63	0.437357	3.63	0.479945	3.63	0.48427		3.63	0.475684	3.63	0.412182	3.63	0.458313		3.63	0.425272	3.63	0.506177	3.63	0.654052
	3.63	0.639917	3.63	0.8038	3.63	0.617448		3.63	0.436818	3.64	0.479395	3.63	0.483689		3.63	0.475103	3.63	0.411749	3.63	0.457848		3.63	0.424744	3.63	0.505627	3.63	0.653334
	3.63	0.639113	3.64	0.802858	3.64	0.616761		3.64	0.436278	3.64	0.47912	3.64	0.483118		3.64	0.474479	3.64	0.411305	3.64	0.457372		3.64	0.424225	3.64	0.505077	3.64	0.652583
	3.64	0.63832	3.64	0.80196	3.64	0.616063		3.64	0.435707	3.64	0.478571	3.64	0.482536		3.64	0.473908	3.64	0.410871	3.64	0.456907		3.64	0.423718	3.64	0.504538	3.64	0.651853
	3.64	0.637527	3.64	0.80104	3.64	0.615376		3.64	0.435168	3.65	0.477757	3.64	0.481955		3.64	0.473358	3.64	0.410448	3.64	0.45641		3.64	0.42321	3.64	0.503988	3.64	0.651113
	3.64	0.636734	3.65	0.799644	3.65	0.614329		3.65	0.434608	3.65	0.477217	3.65	0.481088		3.65	0.472544	3.65	0.409772	3.65	0.455659		3.65	0.422481	3.65	0.503164	3.65	0.649992
	3.65	0.635582	3.65	0.798724	3.65	0.613632		3.65	0.434047	3.65	0.476668	3.65	0.480517		3.65	0.471994	3.65	0.409349	3.65	0.455194		3.65	0.421973	3.65	0.502646	3.65	0.649221
	3.65	0.63482	3.65	0.797794	3.65	0.612934		3.65	0.433466	3.66	0.47616	3.65	0.479946		3.65	0.471434	3.65	0.408915	3.65	0.454697		3.65	0.421466	3.65	0.502127	3.65	0.648449
	3.65	0.634017	3.66	0.796885	3.66	0.612246		3.66	0.432906	3.66	0.475621	3.66	0.479354		3.66	0.471159	3.66	0.408471	3.66	0.4542		3.66	0.420948	3.66	0.501588	3.66	0.647698
	3.66	0.633256	3.66	0.796007	3.66	0.611559		3.66	0.432324	3.66	0.475082	3.66	0.478772		3.66	0.470641	3.66	0.408027	3.66	0.453692		3.66	0.42044	3.66	0.50106	3.66	0.646894
	3.66	0.632505	3.66	0.795098	3.66	0.610861		3.66	0.431732	3.67	0.474553	3.66	0.47818		3.66	0.47008	3.66	0.407593	3.66	0.453206		3.66	0.419943	3.66	0.50052	3.66	0.646144
	3.66	0.631765	3.67	0.794167	3.67	0.610142		3.67	0.431182	3.67	0.473781	3.67	0.477599		3.67	0.469531	3.67	0.40716	3.67	0.452709		3.67	0.419446	3.67	0.499992	3.67	0.645372
	3.67	0.630993	3.67	0.792751	3.67	0.609075		3.67	0.430315	3.67	0.473284	3.67	0.476732		3.67	0.468706	3.67	0.406483	3.67	0.451916		3.67	0.418918	3.67	0.49922	3.67	0.644272
	3.67	0.62983	3.67	0.791831	3.67	0.608715		3.67	0.429734	3.68	0.472766	3.67	0.476161		3.67	0.468135	3.67	0.406039	3.67	0.45143		3.67	0.4184	3.67	0.498712	3.67	0.643564
	3.67	0.629058	3.68	0.7909	3.68	0.608028		3.68	0.429173	3.68	0.472248	3.68	0.475569		3.68	0.467522	3.68	0.405606	3.68	0.450965		3.68	0.417871	3.68	0.498205	3.68	0.642856
	3.68	0.628255	3.68	0.78997	3.68	0.607319		3.68	0.428623	3.68	0.47173	3.68	0.475294		3.68	0.466993	3.68	0.405394	3.68	0.450489		3.68	0.417332	3.68	0.497941	3.68	0.642137
	3.68	0.627483	3.68	0.789061	3.68	0.60659		3.68	0.428074	3.69	0.471191	3.68	0.474511		3.68	0.466454	3.68	0.404971	3.68	0.449992		3.68	0.416793	3.68	0.497422	3.68	0.641428
	3.68	0.626711	3.69	0.788585	3.69	0.605871		3.69	0.427524	3.69	0.470641	3.69	0.474247		3.69	0.465893	3.69	0.404506	3.69	0.449749		3.69	0.416253	3.69	0.496925	3.69	0.641079
	3.69	0.62595	3.69	0.787633	3.69	0.605162		3.69	0.426995	3.69	0.470091	3.69	0.473697		3.69	0.465354	3.69	0.404051	3.69	0.449273		3.69	0.415704	3.69	0.496386	3.69	0.640392
	3.69	0.625188	3.69	0.786713	3.69	0.604422		3.69	0.426456	3.7	0.469298	3.69	0.473179		3.69	0.464826	3.69	0.403639	3.69	0.448776		3.69	0.41509	3.69	0.495826	3.69	0.639694
	3.69	0.624416	3.7	0.785339	3.7	0.603365		3.7	0.425621	3.7	0.468727	3.7	0.472365		3.7	0.464011	3.7	0.402962	3.7	0.448036		3.7	0.414308	3.7	0.495022	3.7	0.638626
	3.7	0.623666	3.7	0.784366	3.7	0.602635		3.7	0.425071	3.7	0.468167	3.7	0.471805		3.7	0.463483	3.7	0.402529	3.7	0.447528		3.7	0.413769	3.7	0.494483	3.7	0.637918
	3.7	0.622883	3.7	0.783425	3.7	0.601917		3.7	0.424521	3.71	0.467902	3.7	0.471276		3.7	0.462943	3.7	0.402085	3.7	0.447021		3.7	0.413229	3.7	0.493954	3.7	0.637157
	3.7	0.622101	3.71	0.782505	3.71	0.601198		3.71	0.423982	3.71	0.467353	3.71	0.470768		3.71	0.462415	3.71	0.401641	3.71	0.446524		3.71	0.41269	3.71	0.493426	3.71	0.636417
	3.71	0.621308	3.71	0.781543	3.71	0.6005		3.71	0.423432	3.71	0.466782	3.71	0.470261		3.71	0.461876	3.71	0.401197	3.71	0.446048		3.71	0.41214	3.71	0.492908	3.71	0.635666
	3.71	0.620526	3.71	0.780592	3.71	0.59977		3.71	0.423157	3.72	0.466253	3.71	0.469743		3.71	0.461315	3.71	0.400763	3.71	0.445562		3.71	0.411601	3.71	0.4924	3.71	0.634926
	3.71	0.619722	3.72	0.77964	3.72	0.599083		3.72	0.422607	3.72	0.465449	3.72	0.469214		3.72	0.460713	3.72	0.40033	3.72	0.445075		3.72	0.411062	3.72	0.491893	3.72	0.634143
	3.72	0.618961	3.72	0.778213	3.72	0.598078		3.72	0.421836	3.72	0.464921	3.72	0.468421		3.72	0.459888	3.72	0.399674	3.72	0.444399		3.72	0.410269	3.72	0.491153	3.72	0.632991
	3.72	0.617808	3.72	0.777282	3.72	0.597381		3.72	0.421307	3.73	0.464403	3.72	0.467871		3.72	0.459613	3.72	0.399241	3.72	0.443923		3.72	0.409751	3.72	0.490624	3.72	0.63223
	3.72	0.617058	3.73	0.776341	3.73	0.596693		3.73	0.42081	3.73	0.463863	3.73	0.467332		3.73	0.459053	3.73	0.398807	3.73	0.443458		3.73	0.409233	3.73	0.490127	3.73	0.631468
	3.73	0.616286	3.73	0.77539	3.73	0.596017		3.73	0.420324	3.73	0.463303	3.73	0.466793		3.73	0.45846	3.73	0.398342	3.73	0.443014		3.73	0.408725	3.73	0.48963	3.73	0.630707
	3.73	0.615535	3.73	0.774406	3.73	0.595329		3.73	0.419827	3.74	0.462732	3.73	0.466254		3.73	0.45789	3.73	0.397866	3.73	0.442548		3.73	0.408228	3.73	0.489133	3.73	0.629988
	3.73	0.614763	3.74	0.773476	3.74	0.594642		3.74	0.41933	3.74	0.462193	3.74	0.465736		3.74	0.457319	3.74	0.397401	3.74	0.442083		3.74	0.407985	3.74	0.488626	3.74	0.629259
	3.74	0.614013	3.74	0.772567	3.74	0.594272		3.74	0.418812	3.74	0.461368	3.74	0.465207		3.74	0.456758	3.74	0.396925	3.74	0.44166		3.74	0.407509	3.74	0.488139	3.74	0.628561
	3.74	0.613272	3.74	0.77115	3.74	0.593574		3.74	0.418082	3.75	0.460818	3.75	0.464393		3.74	0.455934	3.74	0.396671	3.74	0.440973		3.74	0.40679	3.74	0.487642	3.74	0.627863
	3.74	0.612501	3.75	0.77023	3.75	0.592559		3.75	0.417564	3.75	0.460269	3.75	0.464129		3.75	0.455415	3.75	0.395952	3.75	0.440751		3.75	0.406262	3.75	0.487135	3.75	0.627133
	3.75	0.611348	3.75	0.769289	3.75	0.591872		3.75	0.417067	3.75	0.459698	3.75	0.4636		3.75	0.454866	3.75	0.395487	3.75	0.440296		3.75	0.405786	3.75	0.486638	3.75	0.626108
	3.75	0.610576	3.75	0.768327	3.75	0.591174		3.75	0.41657	3.76	0.459137	3.75	0.463092		3.75	0.454316	3.75	0.395011	3.75	0.439863		3.75	0.405289	3.75	0.486109	3.75	0.625759
	3.75	0.609815	3.76	0.767861	3.76	0.590498		3.76	0.416041	3.76	0.458609	3.76	0.462532		3.76	0.453777	3.76	0.394536	3.76	0.439429		3.76	0.404792	3.76	0.485591	3.76	0.625061
	3.76	0.609033	3.76	0.766942	3.76	0.589842		3.76	0.415534	3.76	0.458091	3.76	0.461972		3.76	0.453216	3.76	0.394092	3.76	0.438964		3.76	0.404306	3.76	0.485094	3.76	0.624342
	3.76	0.608631	3.76	0.766022	3.76	0.589144		3.76	0.415037	3.77	0.45753	3.76	0.461432		3.76	0.452666	3.76	0.393658	3.76	0.438531		3.76	0.40383	3.76	0.484587	3.76	0.623623
	3.76	0.607859	3.77	0.76507	3.77	0.588457		3.77	0.414519	3.77	0.457002	3.77	0.460893		3.77	0.452106	3.77	0.393214	3.77	0.438118		3.77	0.403333	3.77	0.48409	3.77	0.622946
	3.77	0.607098	3.77	0.763653	3.77	0.587474		3.77	0.413779	3.77	0.456462	3.77	0.460111		3.77	0.451281	3.77	0.392611	3.77	0.437431		3.77	0.402635	3.77	0.483307	3.77	0.621847
	3.77	0.605924	3.77	0.762712	3.77	0.586818		3.77	0.413525	3.78	0.455934	3.77	0.459593		3.77	0.450753	3.77	0.392188	3.77	0.436997		3.77	0.402128	3.77	0.4828	3.77	0.621128
	3.77	0.605173	3.78	0.761761	3.78	0.586131		3.78	0.413028	3.78	0.455405	3.78	0.459085		3.78	0.450245	3.78	0.391765	3.78	0.436575		3.78	0.401652	3.78	0.482282	3.78	0.620409
	3.78	0.604402	3.78	0.760852	3.78	0.585486		3.78	0.412552	3.78	0.454897	3.78	0.458599		3.78	0.449695	3.78	0.391374	3.78	0.43613		3.78	0.401208	3.78	0.481774	3.78	0.61969
	3.78	0.603672	3.78	0.759942	3.78	0.584799		3.78	0.412077	3.79	0.45439	3.78	0.458123		3.78	0.449167	3.78	0.390973	3.78	0.435686		3.78	0.400764	3.78	0.481277	3.78	0.618971
	3.78	0.602932	3.79	0.759033	3.79	0.584111		3.79	0.411601	3.79	0.453893	3.79	0.457626		3.79	0.448638	3.79	0.390539	3.79	0.435242		3.79	0.400299	3.79	0.480791	3.79	0.618231
	3.79	0.602192	3.79	0.758145	3.79	0.583435		3.79	0.411136	3.79	0.453185	3.79	0.457119		3.79	0.448374	3.79	0.390127	3.79	0.434798		3.79	0.399833	3.79	0.480294	3.79	0.617501
	3.79	0.601452	3.79	0.756791	3.79	0.582409		3.79	0.410459	3.8	0.452677	3.79	0.456368		3.79	0.447549	3.79	0.389492	3.79	0.434143		3.79	0.399135	3.79	0.479607	3.79	0.616444
	3.79	0.60032	3.8	0.755893	3.8	0.581732		3.8	0.410015	3.8	0.452201	3.8	0.45586		3.8	0.446989	3.8	0.389059	3.8	0.433699		3.8	0.398681	3.8	0.479131	3.8	0.615725
	3.8	0.59958	3.8	0.755015	3.8	0.581035		3.8	0.409528	3.8	0.451715	3.8	0.455353		3.8	0.446449	3.8	0.388625	3.8	0.433233		3.8	0.398427	3.8	0.478655	3.8	0.614985
	3.8	0.59884	3.8	0.754116	3.8	0.580686		3.8	0.409042	3.81	0.451207	3.8	0.454866		3.8	0.445921	3.8	0.388223	3.8	0.432779		3.8	0.397951	3.8	0.47819	3.8	0.614266
	3.8	0.598111	3.81	0.753197	3.81	0.58002		3.81	0.408545	3.81	0.450679	3.81	0.45438		3.81	0.445382	3.81	0.387769	3.81	0.432292		3.81	0.397507	3.81	0.477756	3.81	0.613557
	3.81	0.597349	3.81	0.752298	3.81	0.579375		3.81	0.408048	3.81	0.450161	3.81	0.453883		3.81	0.444863	3.81	0.387547	3.81	0.431795		3.81	0.397031	3.81	0.477291	3.81	0.612828
	3.81	0.596609	3.81	0.751389	3.81	0.578709		3.81	0.407572	3.82	0.449347	3.81	0.453651		3.81	0.444345	3.81	0.387145	3.81	0.43132		3.81	0.396535	3.81	0.477069	3.81	0.61213
	3.81	0.595901	3.82	0.750479	3.82	0.578032		3.82	0.407086	3.82	0.448786	3.82	0.452953		3.82	0.443552	3.82	0.386722	3.82	0.430844		3.82	0.395826	3.82	0.476371	3.82	0.611792
	3.82	0.595171	3.82	0.749538	3.82	0.577038		3.82	0.406356	3.82	0.448226	3.82	0.452477		3.82	0.443013	3.82	0.386077	3.82	0.430358		3.82	0.39535	3.82	0.475896	3.82	0.610777
	3.82	0.594061	3.82	0.748608	3.82	0.576361		3.82	0.405881	3.83	0.447676	3.82	0.452012		3.82	0.442474	3.82	0.385644	3.82	0.429892		3.82	0.394864	3.82	0.47542	3.82	0.610089
	3.82	0.593702	3.83	0.747709	3.83	0.575706		3.83	0.405437	3.83	0.447137	3.83	0.451568		3.83	0.441935	3.83	0.38521	3.83	0.429438		3.83	0.394399	3.83	0.474955	3.83	0.609402
	3.83	0.592983	3.83	0.7468	3.83	0.57505		3.83	0.404971	3.83	0.446598	3.83	0.451092		3.83	0.441395	3.83	0.384808	3.83	0.428962		3.83	0.393934	3.83	0.474479	3.83	0.608704
	3.83	0.592242	3.83	0.745869	3.83	0.574374		3.83	0.404496	3.84	0.446333	3.83	0.450616		3.83	0.440856	3.83	0.384407	3.83	0.428497		3.83	0.393479	3.83	0.473992	3.83	0.608017
	3.83	0.591513	3.84	0.74496	3.84	0.573729		3.84	0.404041	3.84	0.44554	3.84	0.45014		3.84	0.440338	3.84	0.384026	3.84	0.428021		3.84	0.393003	3.84	0.473485	3.84	0.60733
	3.84	0.590794	3.84	0.74403	3.84	0.573052		3.84	0.403808	3.84	0.44499	3.84	0.449358		3.84	0.439535	3.84	0.383635	3.84	0.427344		3.84	0.392348	3.84	0.472776	3.84	0.606621
	3.84	0.590054	3.84	0.742634	3.84	0.572016		3.84	0.403132	3.85	0.444451	3.84	0.448872		3.84	0.439006	3.84	0.383043	3.84	0.4269		3.84	0.391925	3.84	0.47228	3.84	0.605606
	3.84	0.588954	3.85	0.741714	3.85	0.57135		3.85	0.402688	3.85	0.443944	3.85	0.448385		3.85	0.438488	3.85	0.382641	3.85	0.426414		3.85	0.391512	3.85	0.471814	3.85	0.604919
	3.85	0.588225	3.85	0.740794	3.85	0.570673		3.85	0.402233	3.85	0.443415	3.85	0.44792		3.85	0.437959	3.85	0.38226	3.85	0.42598		3.85	0.3911	3.85	0.471339	3.85	0.604243
	3.85	0.587485	3.85	0.739853	3.85	0.569975		3.85	0.401757	3.86	0.442908	3.85	0.447423		3.85	0.437705	3.85	0.381837	3.85	0.425536		3.85	0.390698	3.85	0.470863	3.85	0.603566
	3.85	0.586723	3.86	0.738933	3.86	0.569309		3.86	0.401271	3.86	0.4424	3.86	0.446937		3.86	0.437198	3.86	0.381446	3.86	0.425092		3.86	0.390286	3.86	0.470376	3.86	0.602879
	3.86	0.585973	3.86	0.738003	3.86	0.568643		3.86	0.400806	3.86	0.441903	3.86	0.446482		3.86	0.436669	3.86	0.381055	3.86	0.424659		3.86	0.389895	3.86	0.469858	3.86	0.602191
	3.86	0.585222	3.86	0.737083	3.86	0.567966		3.86	0.40034	3.87	0.441142	3.86	0.446017		3.86	0.436141	3.86	0.380653	3.86	0.424215		3.86	0.389493	3.86	0.469372	3.86	0.601515
	3.86	0.58445	3.87	0.735719	3.87	0.566941		3.87	0.399569	3.87	0.440677	3.87	0.445256		3.87	0.43539	3.87	0.380103	3.87	0.423538		3.87	0.389102	3.87	0.468632	3.87	0.600457
	3.87	0.583308	3.87	0.73482	3.87	0.566613		3.87	0.399114	3.87	0.44018	3.87	0.444759		3.87	0.434851	3.87	0.379712	3.87	0.423115		3.87	0.388689	3.87	0.468135	3.87	0.599802
	3.87	0.582547	3.87	0.733901	3.87	0.565957		3.87	0.398628	3.88	0.439693	3.87	0.444272		3.87	0.434322	3.87	0.379522	3.87	0.422671		3.87	0.388266	3.87	0.467638	3.87	0.599104
	3.87	0.581743	3.88	0.733023	3.88	0.565302		3.88	0.398141	3.88	0.439239	3.88	0.444029		3.88	0.433815	3.88	0.379131	3.88	0.422227		3.88	0.387843	3.88	0.467395	3.88	0.598417
	3.88	0.581003	3.88	0.732135	3.88	0.564646		3.88	0.397655	3.88	0.438784	3.88	0.443532		3.88	0.433296	3.88	0.37875	3.88	0.422015		3.88	0.387442	3.88	0.466919	3.88	0.59774
	3.88	0.580253	3.88	0.73168	3.88	0.563991		3.88	0.397179	3.89	0.438308	3.88	0.443046		3.88	0.432768	3.88	0.378338	3.88	0.421592		3.88	0.387008	3.88	0.466454	3.88	0.597402
	3.88	0.579502	3.89	0.73075	3.89	0.563356		3.89	0.396724	3.89	0.437653	3.89	0.442538		3.89	0.43226	3.89	0.377946	3.89	0.421159		3.89	0.386585	3.89	0.465978	3.89	0.596736
	3.89	0.578741	3.89	0.729375	3.89	0.562405		3.89	0.396037	3.9	0.437198	3.89	0.441788		3.89	0.43151	3.89	0.377323	3.89	0.420503		3.89	0.38594	3.89	0.465259	3.89	0.595721
	3.89	0.578011	3.89	0.728445	3.89	0.56176		3.89	0.395572	3.9	0.436722	3.89	0.441269		3.89	0.430981	3.89	0.376942	3.89	0.42007		3.89	0.385517	3.89	0.464752	3.89	0.595023
	3.89	0.577271	3.9	0.727525	3.9	0.561115		3.9	0.395117	3.9	0.43649	3.9	0.440773		3.9	0.430452	3.9	0.37654	3.9	0.419636		3.9	0.385094	3.9	0.464276	3.9	0.594346
	3.9	0.57652	3.9	0.726626	3.9	0.56048		3.9	0.394684	3.9	0.436003	3.9	0.440276		3.9	0.429945	3.9	0.376149	3.9	0.419213		3.9	0.38464	3.9	0.463779	3.9	0.593648
	3.9	0.57578	3.9	0.725696	3.9	0.559836		3.9	0.39424	3.91	0.435517	3.9	0.439768		3.9	0.429448	3.9	0.375758	3.9	0.41878		3.9	0.384185	3.9	0.463292	3.9	0.59294
	3.9	0.575061	3.91	0.724776	3.91	0.55918		3.91	0.393997	3.91	0.435031	3.91	0.439282		3.91	0.42894	3.91	0.375388	3.91	0.418357		3.91	0.383804	3.91	0.462817	3.91	0.592274
	3.91	0.574342	3.91	0.723867	3.91	0.558514		3.91	0.393542	3.91	0.43429	3.91	0.438806		3.91	0.428422	3.91	0.374986	3.91	0.417913		3.91	0.383371	3.91	0.462362	3.91	0.591608
	3.91	0.573623	3.91	0.722957	3.91	0.557901		3.91	0.393056	3.92	0.433815	3.91	0.43833		3.91	0.427894	3.91	0.374605	3.91	0.417247		3.91	0.382768	3.91	0.461643	3.91	0.59091
	3.91	0.572925	3.92	0.721615	3.92	0.556917		3.92	0.392337	3.92	0.433349	3.92	0.437611		3.92	0.427376	3.92	0.374034	3.92	0.416834		3.92	0.382367	3.92	0.461157	3.92	0.589916
	3.92	0.571879	3.92	0.720705	3.92	0.556262		3.92	0.39185	3.92	0.432895	3.92	0.437104		3.92	0.426868	3.92	0.373675	3.92	0.41639		3.92	0.381986	3.92	0.460691	3.92	0.58925
	3.92	0.571181	3.92	0.719828	3.92	0.555617		3.92	0.391364	3.93	0.432419	3.92	0.436617		3.92	0.42635	3.92	0.373315	3.92	0.415968		3.92	0.381584	3.92	0.460247	3.92	0.588563
	3.92	0.570451	3.93	0.71894	3.93	0.554972		3.93	0.390888	3.93	0.431933	3.93	0.436141		3.93	0.425811	3.93	0.372945	3.93	0.415523		3.93	0.381172	3.93	0.459803	3.93	0.587907
	3.93	0.569764	3.93	0.718052	3.93	0.554316		3.93	0.390402	3.93	0.431425	3.93	0.435645		3.93	0.425314	3.93	0.372565	3.93	0.415058		3.93	0.380781	3.93	0.459327	3.93	0.587209
	3.93	0.569045	3.93	0.717163	3.93	0.553661		3.93	0.389926	3.94	0.430928	3.93	0.435158		3.93	0.424838	3.93	0.372205	3.93	0.414625		3.93	0.380569	3.93	0.458841	3.93	0.586511
	3.93	0.568358	3.94	0.716286	3.94	0.553333		3.94	0.389461	3.94	0.430199	3.94	0.434672		3.94	0.424309	3.94	0.371835	3.94	0.414212		3.94	0.380178	3.94	0.458365	3.94	0.585814
	3.94	0.567671	3.94	0.714985	3.94	0.552381		3.94	0.388784	3.94	0.429702	3.94	0.433932		3.94	0.423601	3.94	0.371465	3.94	0.413525		3.94	0.379554	3.94	0.457858	3.94	0.584788
	3.94	0.566592	3.94	0.71415	3.94	0.551705		3.94	0.388319	3.95	0.429226	3.94	0.433689		3.94	0.423125	3.94	0.371106	3.94	0.413303		3.94	0.379131	3.94	0.457393	3.94	0.58446
	3.94	0.565873	3.95	0.713336	3.95	0.55106		3.95	0.387885	3.95	0.42874	3.95	0.433223		3.95	0.422649	3.95	0.370736	3.95	0.412848		3.95	0.378708	3.95	0.456917	3.95	0.583435
	3.95	0.565154	3.95	0.712913	3.95	0.550394		3.95	0.387431	3.95	0.428264	3.95	0.432726		3.95	0.422184	3.95	0.370366	3.95	0.412436		3.95	0.378285	3.95	0.456441	3.95	0.583096
	3.95	0.564784	3.95	0.712078	3.95	0.549738		3.95	0.386965	3.96	0.427788	3.95	0.432251		3.95	0.42174	3.95	0.369995	3.95	0.411992		3.95	0.377831	3.95	0.455955	3.95	0.582398
	3.95	0.564065	3.96	0.711253	3.96	0.549093		3.96	0.386532	3.96	0.427323	3.96	0.431743		3.96	0.421264	3.96	0.369636	3.96	0.411537		3.96	0.377376	3.96	0.455489	3.96	0.581743
	3.96	0.563357	3.96	0.710418	3.96	0.548448		3.96	0.386098	3.96	0.426868	3.96	0.431246		3.96	0.420788	3.96	0.369255	3.96	0.411083		3.96	0.376974	3.96	0.455014	3.96	0.581077
	3.96	0.562638	3.96	0.70917	3.96	0.547486		3.96	0.385422	3.97	0.426403	3.96	0.430485		3.96	0.420048	3.96	0.368716	3.96	0.410438		3.96	0.376329	3.96	0.454316	3.96	0.58003
	3.96	0.561517	3.97	0.708367	3.97	0.546852		3.97	0.38521	3.97	0.425938	3.97	0.430009		3.97	0.419551	3.97	0.368357	3.97	0.409983		3.97	0.375917	3.97	0.45384	3.97	0.579332
	3.97	0.560798	3.97	0.707563	3.97	0.546249		3.97	0.384766	3.97	0.425494	3.97	0.429533		3.97	0.419076	3.97	0.368008	3.97	0.40955		3.97	0.375483	3.97	0.453385	3.97	0.578624
	3.97	0.560079	3.97	0.706791	3.97	0.545625		3.97	0.384343	3.98	0.42505	3.97	0.429036		3.97	0.418589	3.97	0.367638	3.97	0.409106		3.97	0.37505	3.97	0.45291	3.97	0.577937
	3.97	0.559381	3.98	0.706009	3.98	0.545033		3.98	0.38392	3.98	0.424595	3.98	0.428561		3.98	0.418113	3.98	0.367268	3.98	0.408683		3.98	0.374659	3.98	0.452402	3.98	0.577228
	3.98	0.558715	3.98	0.705247	3.98	0.54443		3.98	0.383519	3.98	0.42414	3.98	0.428085		3.98	0.417648	3.98	0.366908	3.98	0.40827		3.98	0.374278	3.98	0.451947	3.98	0.576541
	3.98	0.558017	3.98	0.704433	3.98	0.543817		3.98	0.383117	3.99	0.423643	3.98	0.427588		3.98	0.417416	3.98	0.366538	3.98	0.407879		3.98	0.373876	3.98	0.45144	3.98	0.575822
	3.98	0.55733	3.99	0.703651	3.99	0.543215		3.99	0.382736	3.99	0.422924	3.99	0.427101		3.99	0.416961	3.99	0.366179	3.99	0.407477		3.99	0.373485	3.99	0.450943	3.99	0.575124
	3.99	0.556653	3.99	0.702456	3.99	0.542316		3.99	0.382144	3.99	0.422417	3.99	0.426372		3.99	0.416242	3.99	0.36565	3.99	0.406896		3.99	0.373104	3.99	0.450203	3.99	0.574088
	3.99	0.555628	3.99	0.701663	3.99	0.541734		3.99	0.381742	4	0.42193	3.99	0.425854		3.99	0.415745	3.99	0.365269	3.99	0.406483		3.99	0.372502	3.99	0.449717	3.99	0.573411
	3.99	0.554941	4	0.700849	4	0.541111		4	0.381319	4	0.421465	4	0.425346		4	0.415259	4	0.364899	4	0.406103		4	0.372301	4	0.44923	4	0.572735
	4	0.554232	4	0.700077	4	0.540814		4	0.380907	4	0.420989	4	0.424849		4	0.414772	4	0.36455	4	0.405712		4	0.37191	4	0.448765	4	0.572058
	4	0.553534	4	0.699274	4	0.540244		4	0.380505	4.01	0.420514	4	0.424374		4	0.414275	4	0.364371	4	0.405299		4	0.371519	4	0.4483	4	0.571371
	4	0.552847	4.01	0.69846	4.01	0.539651		4.01	0.380093	4.01	0.420038	4.01	0.423898		4.01	0.4138	4.01	0.364	4.01	0.404887		4.01	0.371106	4.01	0.448067	4.01	0.570683
	4.01	0.55217	4.01	0.697667	4.01	0.539059		4.01	0.379649	4.01	0.419351	4.01	0.423665		4.01	0.413313	4.01	0.363652	4.01	0.404697		4.01	0.370662	4.01	0.447602	4.01	0.570038
	4.01	0.551504	4.02	0.696451	4.01	0.538182		4.01	0.379025	4.02	0.418896	4.01	0.422978		4.01	0.412605	4.01	0.363112	4.01	0.404073		4.01	0.370081	4.01	0.446936	4.01	0.569383
	4.01	0.550542	4.02	0.696049	4.02	0.5376		4.02	0.378602	4.02	0.418441	4.02	0.422502		4.02	0.412129	4.02	0.362732	4.02	0.40365		4.02	0.369658	4.02	0.446471	4.02	0.568717
	4.02	0.550214	4.02	0.695214	4.02	0.536998		4.02	0.378158	4.02	0.417997	4.02	0.422026		4.02	0.411664	4.02	0.362362	4.02	0.403227		4.02	0.369245	4.02	0.446016	4.02	0.568061
	4.02	0.549559	4.02	0.694347	4.02	0.536427		4.02	0.377735	4.03	0.417754	4.02	0.421582		4.02	0.411209	4.02	0.361992	4.02	0.402793		4.02	0.368865	4.02	0.445572	4.02	0.567385
	4.02	0.548924	4.03	0.693522	4.03	0.535856		4.03	0.377302	4.03	0.417289	4.03	0.421138		4.03	0.410744	4.03	0.3616	4.03	0.40236		4.03	0.368484	4.03	0.445128	4.03	0.56674
	4.03	0.54829	4.03	0.692665	4.03	0.535242		4.03	0.376857	4.03	0.416855	4.03	0.420684		4.03	0.410268	4.03	0.361241	4.03	0.401916		4.03	0.368082	4.03	0.444684	4.03	0.566074
	4.03	0.547624	4.03	0.691809	4.03	0.534671		4.03	0.376625	4.04	0.416189	4.03	0.42024		4.03	0.409792	4.03	0.360881	4.03	0.401525		4.03	0.367691	4.03	0.444219	4.03	0.565418
	4.03	0.546968	4.04	0.690551	4.04	0.533815		4.04	0.37598	4.04	0.415724	4.04	0.419595		4.04	0.409073	4.04	0.360321	4.04	0.400869		4.04	0.36711	4.04	0.443584	4.04	0.564456
	4.04	0.546006	4.04	0.689716	4.04	0.533234		4.04	0.375536	4.04	0.415269	4.04	0.41914		4.04	0.408566	4.04	0.359951	4.04	0.400425		4.04	0.366729	4.04	0.44314	4.04	0.563811
	4.04	0.545361	4.04	0.688891	4.04	0.532631		4.04	0.375102	4.05	0.414836	4.04	0.418696		4.04	0.408312	4.04	0.35957	4.04	0.400002		4.04	0.366348	4.04	0.442696	4.04	0.563166
	4.04	0.544716	4.05	0.688077	4.05	0.532049		4.05	0.374679	4.05	0.414381	4.05	0.418262		4.05	0.407826	4.05	0.35919	4.05	0.399579		4.05	0.365989	4.05	0.442273	4.05	0.562553
	4.05	0.544061	4.05	0.687241	4.05	0.531415		4.05	0.374267	4.05	0.413906	4.05	0.417808		4.05	0.40735	4.05	0.35882	4.05	0.399156		4.05	0.365608	4.05	0.441829	4.05	0.561918
	4.05	0.543426	4.05	0.686448	4.05	0.530791		4.05	0.373823	4.06	0.413419	4.05	0.417364		4.05	0.406853	4.05	0.358481	4.05	0.398744		4.05	0.365206	4.05	0.441385	4.05	0.561316
	4.05	0.542813	4.06	0.685592	4.06	0.530188		4.06	0.373453	4.06	0.412711	4.06	0.41693		4.06	0.406367	4.06	0.358122	4.06	0.398342		4.06	0.364826	4.06	0.440951	4.06	0.560713
	4.06	0.54221	4.06	0.684408	4.06	0.529258		4.06	0.37285	4.06	0.412214	4.06	0.416275		4.06	0.405679	4.06	0.357593	4.06	0.39775		4.06	0.364466	4.06	0.440306	4.06	0.559761
	4.06	0.541227	4.06	0.683594	4.06	0.52893		4.06	0.372459	4.07	0.411749	4.06	0.415862		4.06	0.405225	4.06	0.357244	4.06	0.397348		4.06	0.364107	4.06	0.439862	4.06	0.559148
	4.06	0.540625	4.07	0.682769	4.07	0.528306		4.07	0.372057	4.07	0.411283	4.07	0.415408		4.07	0.40477	4.07	0.357086	4.07	0.396968		4.07	0.363737	4.07	0.439429	4.07	0.558535
	4.07	0.540011	4.07	0.681976	4.07	0.527714		4.07	0.371677	4.07	0.410839	4.07	0.414964		4.07	0.404284	4.07	0.356768	4.07	0.396576		4.07	0.363356	4.07	0.439196	4.07	0.557901
	4.07	0.539398	4.07	0.681173	4.07	0.52708		4.07	0.371275	4.08	0.410385	4.07	0.414741		4.07	0.40384	4.07	0.356441	4.07	0.396376		4.07	0.362986	4.07	0.438763	4.07	0.557245
	4.07	0.538764	4.08	0.68038	4.08	0.526467		4.08	0.370884	4.08	0.409983	4.08	0.414319		4.08	0.403396	4.08	0.356134	4.08	0.395995		4.08	0.362605	4.08	0.438329	4.08	0.556928
	4.08	0.53814	4.08	0.679967	4.08	0.525864		4.08	0.370471	4.08	0.40956	4.08	0.413885		4.08	0.402941	4.08	0.355796	4.08	0.395625		4.08	0.362246	4.08	0.437896	4.08	0.556304
	4.08	0.537474	4.08	0.679142	4.08	0.525251		4.08	0.370048	4.09	0.408957	4.08	0.413441		4.08	0.402476	4.08	0.355457	4.08	0.395265		4.08	0.361865	4.08	0.437473	4.08	0.55567
	4.08	0.537135	4.09	0.677958	4.09	0.524352		4.09	0.369435	4.09	0.408735	4.09	0.412764		4.09	0.401799	4.09	0.354939	4.09	0.394737		4.09	0.361305	4.09	0.436807	4.09	0.554729
	4.09	0.536205	4.09	0.677155	4.09	0.523771		4.09	0.368991	4.09	0.408312	4.09	0.412331		4.09	0.401313	4.09	0.354612	4.09	0.394377		4.09	0.360956	4.09	0.436373	4.09	0.554115
	4.09	0.535571	4.09	0.676341	4.09	0.523147		4.09	0.368589	4.1	0.407911	4.09	0.411897		4.09	0.400848	4.09	0.354263	4.09	0.394039		4.09	0.360575	4.09	0.435929	4.09	0.55347
	4.09	0.534947	4.1	0.675548	4.1	0.522555		4.1	0.368166	4.1	0.407519	4.1	0.411474		4.1	0.400351	4.1	0.353935	4.1	0.393679		4.1	0.360226	4.1	0.435485	4.1	0.552857
	4.1	0.534281	4.1	0.674744	4.1	0.521963		4.1	0.367944	4.1	0.407086	4.1	0.41103		4.1	0.399864	4.1	0.353597	4.1	0.393299		4.1	0.359846	4.1	0.435052	4.1	0.552265
	4.1	0.533625	4.1	0.673898	4.1	0.521392		4.1	0.3675	4.11	0.406663	4.1	0.410576		4.1	0.399388	4.1	0.353248	4.1	0.392971		4.1	0.359486	4.1	0.434608	4.1	0.551684
	4.1	0.53298	4.11	0.673084	4.11	0.520789		4.11	0.367067	4.11	0.406029	4.11	0.410142		4.11	0.398913	4.11	0.352962	4.11	0.392601		4.11	0.359116	4.11	0.434163	4.11	0.551091
	4.11	0.532335	4.11	0.671805	4.11	0.519911		4.11	0.366411	4.11	0.405595	4.11	0.409497		4.11	0.398426	4.11	0.352465	4.11	0.392051		4.11	0.358598	4.11	0.433519	4.11	0.550161
	4.11	0.531373	4.11	0.670938	4.11	0.519309		4.11	0.365988	4.12	0.405162	4.11	0.409053		4.11	0.397972	4.11	0.352137	4.11	0.391692		4.11	0.358218	4.11	0.433064	4.11	0.549569
	4.11	0.530749	4.12	0.670102	4.12	0.518717		4.12	0.365555	4.12	0.40476	4.12	0.408599		4.12	0.397528	4.12	0.351799	4.12	0.391332		4.12	0.35789	4.12	0.432609	4.12	0.548956
	4.12	0.530115	4.12	0.669257	4.12	0.518156		4.12	0.365153	4.12	0.404326	4.12	0.408154		4.12	0.397052	4.12	0.351461	4.12	0.390962		4.12	0.35753	4.12	0.432197	4.12	0.548353
	4.12	0.529523	4.12	0.668379	4.12	0.517554		4.12	0.364772	4.13	0.403882	4.12	0.407732		4.12	0.396576	4.12	0.351122	4.12	0.390603		4.12	0.35715	4.12	0.431742	4.12	0.547729
	4.12	0.528888	4.13	0.667523	4.13	0.516962		4.13	0.364371	4.13	0.403449	4.13	0.407277		4.13	0.396132	4.13	0.350784	4.13	0.390222		4.13	0.356949	4.13	0.431309	4.13	0.547105
	4.13	0.528243	4.13	0.666698	4.13	0.516665		4.13	0.36399	4.13	0.402804	4.13	0.406843		4.13	0.395677	4.13	0.350456	4.13	0.389841		4.13	0.356568	4.13	0.430854	4.13	0.54646
	4.13	0.527609	4.13	0.665355	4.13	0.516084		4.13	0.363408	4.14	0.402391	4.14	0.406177		4.13	0.39499	4.13	0.350107	4.14	0.389239		4.13	0.356008	4.13	0.430421	4.13	0.545815
	4.13	0.526975	4.14	0.664478	4.14	0.515196		4.14	0.363028	4.14	0.401958	4.14	0.405966		4.14	0.394546	4.14	0.34978	4.14	0.389038		4.14	0.355627	4.14	0.429977	4.14	0.545181
	4.14	0.525991	4.14	0.663632	4.14	0.514614		4.14	0.362637	4.14	0.401514	4.14	0.405511		4.14	0.394113	4.14	0.349462	4.14	0.388615		4.14	0.355236	4.14	0.429522	4.14	0.544272
	4.14	0.525368	4.14	0.662765	4.14	0.514033		4.14	0.362277	4.15	0.40107	4.14	0.405078		4.14	0.393668	4.14	0.349135	4.14	0.388213		4.14	0.354855	4.14	0.429099	4.14	0.543976
	4.14	0.524733	4.15	0.662321	4.15	0.513441		4.15	0.361907	4.15	0.400626	4.15	0.404644		4.15	0.393224	4.15	0.348786	4.15	0.387811		4.15	0.354485	4.15	0.428665	4.15	0.543341
	4.15	0.524416	4.15	0.661454	4.15	0.512849		4.15	0.361526	4.15	0.400203	4.15	0.4042		4.15	0.392801	4.15	0.348458	4.15	0.387388		4.15	0.354105	4.15	0.428211	4.15	0.54277
	4.15	0.523782	4.15	0.660587	4.15	0.512256		4.15	0.361146	4.16	0.399759	4.15	0.403777		4.15	0.392347	4.15	0.348099	4.15	0.386976		4.15	0.353735	4.15	0.427767	4.15	0.542147
	4.15	0.523179	4.16	0.65972	4.16	0.511686		4.16	0.360755	4.16	0.399293	4.16	0.403333		4.16	0.391903	4.16	0.347739	4.16	0.386564		4.16	0.353354	4.16	0.427333	4.16	0.541523
	4.16	0.522555	4.16	0.658451	4.16	0.510776		4.16	0.360152	4.16	0.39886	4.16	0.402678		4.16	0.391237	4.16	0.3472	4.16	0.385908		4.16	0.352772	4.16	0.426667	4.16	0.540635
	4.16	0.521603	4.16	0.657626	4.16	0.510184		4.16	0.359951	4.17	0.398416	4.16	0.402244		4.16	0.390793	4.16	0.346872	4.16	0.385496		4.16	0.352402	4.16	0.426223	4.16	0.540032
	4.16	0.520948	4.17	0.656801	4.17	0.509592		4.17	0.35956	4.17	0.397993	4.17	0.401811		4.17	0.390348	4.17	0.346534	4.17	0.385062		4.17	0.35199	4.17	0.4258	4.17	0.53944
	4.17	0.520314	4.17	0.655966	4.17	0.509021		4.17	0.359179	4.17	0.397581	4.17	0.401366		4.17	0.389915	4.17	0.346206	4.17	0.38465		4.17	0.351662	4.17	0.425377	4.17	0.538837
	4.17	0.5197	4.17	0.655141	4.17	0.50845		4.17	0.358799	4.18	0.397168	4.17	0.400922		4.17	0.389693	4.17	0.345868	4.17	0.384216		4.17	0.351313	4.17	0.424923	4.17	0.538224
	4.17	0.519055	4.18	0.654317	4.18	0.507869		4.18	0.358418	4.18	0.396777	4.18	0.4005		4.18	0.389249	4.18	0.345529	4.18	0.383804		4.18	0.350964	4.18	0.424479	4.18	0.537611
	4.18	0.51841	4.18	0.653503	4.18	0.507266		4.18	0.358037	4.18	0.396174	4.18	0.400098		4.18	0.388826	4.18	0.345201	4.18	0.383371		4.18	0.350626	4.18	0.424045	4.18	0.536987
	4.18	0.517797	4.18	0.652276	4.18	0.50641		4.18	0.357509	4.19	0.395783	4.18	0.399463		4.18	0.388149	4.18	0.344726	4.18	0.382726		4.18	0.35014	4.18	0.423411	4.18	0.536057
	4.18	0.516856	4.19	0.651473	4.19	0.505839		4.19	0.35717	4.19	0.395371	4.19	0.399072		4.19	0.387705	4.19	0.344419	4.19	0.382303		4.19	0.349992	4.19	0.422977	4.19	0.535433
	4.19	0.516254	4.19	0.65068	4.19	0.505257		4.19	0.356821	4.19	0.394958	4.19	0.398681		4.19	0.387261	4.19	0.344091	4.19	0.38188		4.19	0.349664	4.19	0.422554	4.19	0.534819
	4.19	0.515609	4.19	0.649918	4.19	0.504972		4.19	0.356462	4.2	0.394567	4.19	0.3983		4.19	0.386828	4.19	0.343774	4.19	0.381457		4.19	0.349315	4.19	0.422131	4.19	0.534196
	4.19	0.514985	4.2	0.649157	4.2	0.50439		4.2	0.356102	4.2	0.394155	4.2	0.397888		4.2	0.386384	4.2	0.343616	4.2	0.381066		4.2	0.348977	4.2	0.421751	4.2	0.533572
	4.2	0.51435	4.2	0.648396	4.2	0.503819		4.2	0.355743	4.2	0.393764	4.2	0.397486		4.2	0.385939	4.2	0.343309	4.2	0.380664		4.2	0.348638	4.2	0.42156	4.2	0.532969
	4.2	0.513684	4.2	0.647613	4.2	0.503238		4.2	0.355383	4.21	0.393182	4.2	0.397296		4.2	0.385506	4.2	0.343013	4.2	0.380474		4.2	0.3483	4.2	0.421148	4.2	0.532356
	4.2	0.513039	4.21	0.646884	4.21	0.502656		4.21	0.355024	4.21	0.392791	4.21	0.396693		4.21	0.384861	4.21	0.342738	4.21	0.379881		4.21	0.347771	4.21	0.420556	4.21	0.532049
	4.21	0.512405	4.21	0.646112	4.21	0.5018		4.21	0.354516	4.21	0.392421	4.21	0.396291		4.21	0.384406	4.21	0.342283	4.21	0.37949		4.21	0.347433	4.21	0.420175	4.21	0.531151
	4.21	0.511474	4.21	0.64534	4.21	0.501218		4.21	0.354157	4.22	0.392061	4.21	0.395868		4.21	0.383962	4.21	0.341987	4.21	0.379078		4.21	0.347105	4.21	0.419773	4.21	0.53058
	4.21	0.511147	4.22	0.644547	4.22	0.500658		4.22	0.353819	4.22	0.39167	4.22	0.395435		4.22	0.383539	4.22	0.341691	4.22	0.378697		4.22	0.346788	4.22	0.419372	4.22	0.529977
	4.22	0.510523	4.22	0.643786	4.22	0.500119		4.22	0.353491	4.22	0.391469	4.22	0.395033		4.22	0.383085	4.22	0.341385	4.22	0.378317		4.22	0.34645	4.22	0.41897	4.22	0.529374
	4.22	0.50992	4.22	0.642993	4.22	0.4996		4.22	0.353163	4.23	0.391078	4.22	0.3946		4.22	0.382651	4.22	0.341067	4.22	0.377947		4.22	0.346154	4.22	0.418568	4.22	0.528793
	4.22	0.509286	4.23	0.6422	4.23	0.499072		4.23	0.352814	4.23	0.390475	4.23	0.394166		4.23	0.382207	4.23	0.340814	4.23	0.377555		4.23	0.345847	4.23	0.418177	4.23	0.52819
	4.23	0.508673	4.23	0.641428	4.23	0.498522		4.23	0.352634	4.23	0.390074	4.23	0.393542		4.23	0.381552	4.23	0.340528	4.23	0.376984		4.23	0.345371	4.23	0.417574	4.23	0.527587
	4.23	0.50807	4.23	0.640244	4.23	0.497718		4.23	0.352116	4.24	0.389651	4.23	0.393077		4.23	0.381118	4.23	0.340084	4.23	0.376583		4.23	0.345065	4.23	0.417194	4.23	0.526742
	4.23	0.507171	4.24	0.639483	4.24	0.497179		4.24	0.351757	4.24	0.389249	4.24	0.392665		4.24	0.380685	4.24	0.339799	4.24	0.376181		4.24	0.344779	4.24	0.416824	4.24	0.52616
	4.24	0.506558	4.24	0.638732	4.24	0.496682		4.24	0.351408	4.24	0.388837	4.24	0.392242		4.24	0.380463	4.24	0.339513	4.24	0.3758		4.24	0.344483	4.24	0.416432	4.24	0.525589
	4.24	0.505955	4.24	0.637971	4.24	0.496164		4.24	0.351038	4.25	0.388414	4.24	0.391777		4.24	0.380029	4.24	0.339228	4.24	0.375388		4.24	0.344176	4.24	0.416052	4.24	0.525029
	4.24	0.505374	4.25	0.637231	4.25	0.495636		4.25	0.350678	4.25	0.388033	4.25	0.391333		4.25	0.379617	4.25	0.338953	4.25	0.374944		4.25	0.343859	4.25	0.415661	4.25	0.52449
	4.25	0.504792	4.25	0.636469	4.25	0.495096		4.25	0.35034	4.25	0.387652	4.25	0.390899		4.25	0.379183	4.25	0.338657	4.25	0.374531		4.25	0.343542	4.25	0.415248	4.25	0.523919
	4.25	0.50419	4.25	0.635708	4.25	0.494568		4.25	0.34997	4.26	0.387082	4.25	0.390476		4.25	0.378718	4.25	0.338371	4.25	0.37414		4.25	0.343204	4.25	0.414846	4.25	0.523369
	4.25	0.503619	4.26	0.634587	4.26	0.493743		4.26	0.34941	4.26	0.38669	4.26	0.389831		4.26	0.378073	4.26	0.337938	4.26	0.373485		4.26	0.342865	4.26	0.414265	4.26	0.522555
	4.26	0.50273	4.26	0.633858	4.26	0.493457		4.26	0.349061	4.26	0.386289	4.26	0.38944		4.26	0.37764	4.26	0.3378	4.26	0.373062		4.26	0.342527	4.26	0.413863	4.26	0.521984
	4.26	0.502149	4.26	0.633128	4.26	0.492918		4.26	0.348712	4.27	0.385897	4.26	0.389049		4.26	0.377206	4.26	0.337504	4.26	0.372861		4.26	0.342178	4.26	0.413652	4.26	0.521423
	4.26	0.501557	4.27	0.632367	4.27	0.492379		4.27	0.348352	4.27	0.385485	4.27	0.388848		4.27	0.376783	4.27	0.337208	4.27	0.372227		4.27	0.34184	4.27	0.41326	4.27	0.520863
	4.27	0.500986	4.27	0.631637	4.27	0.491819		4.27	0.347993	4.27	0.385062	4.27	0.388436		4.27	0.37635	4.27	0.336933	4.27	0.372015		4.27	0.341501	4.27	0.412901	4.27	0.520303
	4.27	0.500404	4.27	0.630897	4.27	0.491301		4.27	0.347623	4.28	0.384671	4.27	0.388044		4.27	0.375884	4.27	0.336648	4.27	0.371592		4.27	0.341205	4.27	0.41251	4.27	0.520017
	4.27	0.499833	4.28	0.630527	4.28	0.490782		4.28	0.347253	4.28	0.384068	4.28	0.387674		4.28	0.375451	4.28	0.336331	4.28	0.371169		4.28	0.340888	4.28	0.412097	4.28	0.519457
	4.28	0.499241	4.28	0.629428	4.28	0.490011		4.28	0.346714	4.28	0.383878	4.28	0.387051		4.28	0.374806	4.28	0.335918	4.28	0.370524		4.28	0.340402	4.28	0.411505	4.28	0.518611
	4.28	0.498649	4.28	0.628709	4.28	0.489524		4.28	0.346354	4.29	0.383487	4.28	0.386659		4.28	0.374362	4.28	0.335633	4.28	0.370133		4.28	0.340095	4.28	0.411114	4.28	0.518029
	4.28	0.498078	4.29	0.627979	4.29	0.489027		4.29	0.346005	4.29	0.383106	4.29	0.386236		4.29	0.373918	4.29	0.335326	4.29	0.369731		4.29	0.339799	4.29	0.410691	4.29	0.517448
	4.29	0.497486	4.29	0.62725	4.29	0.488509		4.29	0.345635	4.29	0.382725	4.29	0.385835		4.29	0.373495	4.29	0.33503	4.29	0.369361		4.29	0.339482	4.29	0.410311	4.29	0.516866
	4.29	0.496894	4.29	0.626531	4.29	0.488002		4.29	0.345434	4.3	0.382345	4.29	0.385454		4.29	0.373061	4.29	0.334766	4.29	0.368949		4.29	0.339165	4.29	0.409909	4.29	0.516285
	4.29	0.496302	4.3	0.625812	4.3	0.487505		4.3	0.345085	4.3	0.381954	4.3	0.385084		4.3	0.372607	4.3	0.334449	4.3	0.368558		4.3	0.338858	4.3	0.409528	4.3	0.515724
	4.3	0.495731	4.3	0.62505	4.3	0.487008		4.3	0.344715	4.3	0.38134	4.3	0.384703		4.3	0.372163	4.3	0.334153	4.3	0.368177		4.3	0.338562	4.3	0.409147	4.3	0.515143
	4.3	0.49515	4.3	0.624331	4.3	0.486522		4.3	0.344345	4.31	0.380939	4.3	0.384301		4.3	0.37174	4.3	0.333857	4.3	0.367617		4.3	0.338118	4.3	0.408577	4.3	0.514572
	4.3	0.494568	4.31	0.623242	4.31	0.485771		4.31	0.343806	4.31	0.380526	4.31	0.383731		4.31	0.371306	4.31	0.333423	4.31	0.367278		4.31	0.337822	4.31	0.408206	4.31	0.513694
	4.31	0.493712	4.31	0.622502	4.31	0.485253		4.31	0.343457	4.31	0.380114	4.31	0.38336		4.31	0.370894	4.31	0.333127	4.31	0.366887		4.31	0.337526	4.31	0.407815	4.31	0.513123
	4.31	0.49312	4.31	0.621783	4.31	0.484735		4.31	0.343119	4.32	0.379712	4.31	0.382927		4.31	0.370513	4.31	0.33281	4.31	0.366506		4.31	0.33723	4.31	0.407403	4.31	0.512531
	4.31	0.49257	4.32	0.621054	4.32	0.484248		4.32	0.34278	4.32	0.3793	4.32	0.382515		4.32	0.370133	4.32	0.332514	4.32	0.366147		4.32	0.336923	4.32	0.407022	4.32	0.511971
	4.32	0.49202	4.32	0.620293	4.32	0.483751		4.32	0.342453	4.32	0.378877	4.32	0.382123		4.32	0.369731	4.32	0.332228	4.32	0.365787		4.32	0.336744	4.32	0.406621	4.32	0.511389
	4.32	0.49146	4.32	0.619531	4.32	0.483508		4.32	0.342104	4.33	0.378486	4.32	0.381711		4.32	0.369308	4.32	0.331932	4.32	0.365396		4.32	0.336447	4.32	0.406219	4.32	0.510818
	4.32	0.490931	4.33	0.61877	4.33	0.48299		4.33	0.341744	4.33	0.377893	4.33	0.381299		4.33	0.368896	4.33	0.331774	4.33	0.365026		4.33	0.336162	4.33	0.405838	4.33	0.510248
	4.33	0.490413	4.33	0.617596	4.33	0.482261		4.33	0.341216	4.33	0.377513	4.33	0.380654		4.33	0.368304	4.33	0.331351	4.33	0.364667		4.33	0.33575	4.33	0.405457	4.33	0.50937
	4.33	0.489567	4.33	0.616825	4.33	0.481774		4.33	0.340877	4.34	0.377132	4.33	0.380442		4.33	0.367891	4.33	0.331065	4.33	0.364318		4.33	0.335443	4.33	0.405077	4.33	0.509074
	4.33	0.489007	4.34	0.616074	4.34	0.481277		4.34	0.340539	4.34	0.376741	4.34	0.38003		4.34	0.3675	4.34	0.330748	4.34	0.363979		4.34	0.335136	4.34	0.404707	4.34	0.508492
	4.34	0.488457	4.34	0.615683	4.34	0.480801		4.34	0.34019	4.34	0.37636	4.34	0.379607		4.34	0.367077	4.34	0.33042	4.34	0.363652		4.34	0.33484	4.34	0.404337	4.34	0.507921
	4.34	0.487907	4.34	0.614911	4.34	0.480326		4.34	0.339852	4.35	0.37599	4.34	0.379163		4.34	0.366665	4.34	0.330114	4.34	0.363313		4.34	0.334544	4.34	0.403967	4.34	0.507329
	4.34	0.487622	4.35	0.614139	4.35	0.479839		4.35	0.339503	4.35	0.37562	4.35	0.37874		4.35	0.366242	4.35	0.329786	4.35	0.362975		4.35	0.334238	4.35	0.403575	4.35	0.506748
	4.35	0.487051	4.35	0.613388	4.35	0.479342		4.35	0.339164	4.35	0.37524	4.35	0.378307		4.35	0.365829	4.35	0.329448	4.35	0.362658		4.35	0.333899	4.35	0.403205	4.35	0.506145
	4.35	0.486501	4.35	0.612225	4.35	0.478602		4.36	0.338699	4.36	0.37487	4.35	0.377651		4.35	0.365248	4.35	0.328951	4.35	0.362161		4.35	0.333392	4.35	0.402645	4.35	0.505289
	4.35	0.485655	4.36	0.611453	4.36	0.478105		4.36	0.338541	4.36	0.37451	4.36	0.37726		4.36	0.364857	4.36	0.328612	4.36	0.361854		4.36	0.333054	4.36	0.402286	4.36	0.504697
	4.36	0.485095	4.36	0.610671	4.36	0.477598		4.36	0.338223	4.36	0.37414	4.36	0.376858		4.36	0.364476	4.36	0.328274	4.36	0.361537		4.36	0.332715	4.36	0.401915	4.36	0.504136
	4.36	0.484576	4.36	0.60991	4.36	0.47709		4.36	0.337927	4.37	0.373749	4.36	0.376477		4.36	0.364085	4.36	0.327946	4.36	0.361241		4.36	0.332377	4.36	0.401556	4.36	0.503608
	4.36	0.484058	4.37	0.609106	4.37	0.476604		4.37	0.33761	4.37	0.373379	4.37	0.376076		4.37	0.363895	4.37	0.327608	4.37	0.360924		4.37	0.332028	4.37	0.401186	4.37	0.503037
	4.37	0.48353	4.37	0.608334	4.37	0.476096		4.37	0.337303	4.37	0.37303	4.37	0.375684		4.37	0.363514	4.37	0.327301	4.37	0.360628		4.37	0.33169	4.37	0.400826	4.37	0.502487
	4.37	0.48299	4.37	0.607573	4.37	0.475589		4.37	0.336997	4.38	0.37267	4.37	0.375304		4.37	0.363144	4.37	0.326995	4.37	0.360321		4.37	0.331341	4.37	0.400446	4.37	0.501948
	4.37	0.482451	4.38	0.606791	4.38	0.475071		4.38	0.33669	4.38	0.372121	4.38	0.374891		4.38	0.362742	4.38	0.326667	4.38	0.360004		4.38	0.330992	4.38	0.400076	4.38	0.501408
	4.38	0.48188	4.38	0.605659	4.38	0.47431		4.38	0.336236	4.38	0.37175	4.38	0.374289		4.38	0.362192	4.38	0.326212	4.38	0.359528		4.38	0.330622	4.38	0.399547	4.38	0.500584
	4.38	0.481077	4.38	0.604909	4.39	0.473834		4.38	0.335929	4.39	0.37137	4.38	0.373876		4.38	0.361812	4.38	0.325927	4.38	0.359179		4.38	0.330273	4.38	0.399177	4.38	0.500023
	4.38	0.480538	4.39	0.604126	4.39	0.47358		4.39	0.335622	4.39	0.371021	4.39	0.373464		4.39	0.361442	4.39	0.32562	4.39	0.358852		4.39	0.329945	4.39	0.398796	4.39	0.499474
	4.39	0.479967	4.39	0.603376	4.39	0.473083		4.39	0.335284	4.39	0.37064	4.39	0.373031		4.39	0.361072	4.39	0.325472	4.39	0.358513		4.39	0.329586	4.39	0.398426	4.39	0.498913
	4.39	0.479406	4.39	0.602635	4.39	0.472628		4.39	0.334967	4.4	0.370302	4.39	0.372618		4.39	0.360701	4.39	0.325165	4.39	0.358164		4.39	0.329258	4.39	0.398067	4.39	0.498374
	4.39	0.478835	4.4	0.601874	4.4	0.472132		4.4	0.334628	4.4	0.369953	4.4	0.372216		4.4	0.36031	4.4	0.32488	4.4	0.358006		4.4	0.328941	4.4	0.397898	4.4	0.497856
	4.4	0.478254	4.4	0.601145	4.4	0.471635		4.4	0.33428	4.4	0.369456	4.4	0.372016		4.4	0.359951	4.4	0.324594	4.4	0.357678		4.4	0.328613	4.4	0.397528	4.4	0.497348
	4.4	0.477672	4.41	0.600045	4.4	0.470884		4.4	0.333772	4.41	0.369118	4.4	0.371413		4.4	0.359401	4.4	0.32415	4.4	0.357213		4.4	0.328137	4.4	0.396957	4.4	0.49682
	4.4	0.476816	4.41	0.599675	4.41	0.470387		4.41	0.333434	4.41	0.368769	4.41	0.371043		4.41	0.359031	4.41	0.323876	4.41	0.356885		4.41	0.327809	4.41	0.396587	4.41	0.49628
	4.41	0.47653	4.41	0.598945	4.41	0.469858		4.41	0.333095	4.41	0.368431	4.41	0.370662		4.41	0.358661	4.41	0.323569	4.41	0.356568		4.41	0.327492	4.41	0.396206	4.41	0.495741
	4.41	0.47597	4.41	0.598216	4.41	0.469351		4.41	0.332789	4.42	0.368261	4.41	0.370271		4.41	0.35827	4.41	0.323305	4.41	0.356229		4.41	0.327196	4.41	0.395815	4.41	0.495181
	4.41	0.475452	4.42	0.597465	4.42	0.468875		4.42	0.332472	4.42	0.367902	4.42	0.369869		4.42	0.357889	4.42	0.323009	4.42	0.355912		4.42	0.3269	4.42	0.395413	4.42	0.494631
	4.42	0.474902	4.42	0.596736	4.42	0.468367		4.42	0.332165	4.42	0.3675	4.42	0.369467		4.42	0.357498	4.42	0.322712	4.42	0.355616		4.42	0.326593	4.42	0.395001	4.42	0.494102
	4.42	0.474363	4.42	0.596006	4.42	0.46786		4.42	0.332027	4.43	0.36694	4.42	0.369076		4.42	0.357096	4.42	0.322406	4.42	0.35532		4.42	0.326297	4.42	0.394641	4.42	0.493542
	4.42	0.473813	4.43	0.594896	4.43	0.467078		4.43	0.331615	4.43	0.366538	4.43	0.368463		4.43	0.356462	4.43	0.321972	4.43	0.354791		4.43	0.325874	4.43	0.394028	4.43	0.492686
	4.43	0.472999	4.43	0.594156	4.43	0.466559		4.43	0.33134	4.43	0.366168	4.43	0.368061		4.43	0.35625	4.43	0.321687	4.43	0.354453		4.43	0.325578	4.43	0.393658	4.43	0.492136
	4.43	0.472449	4.43	0.593416	4.43	0.466052		4.43	0.331097	4.44	0.365787	4.43	0.367681		4.43	0.355848	4.43	0.321401	4.43	0.354115		4.43	0.325282	4.43	0.393288	4.43	0.491565
	4.43	0.47191	4.44	0.592707	4.44	0.465566		4.44	0.330833	4.44	0.365407	4.44	0.3673		4.44	0.355436	4.44	0.321095	4.44	0.353755		4.44	0.324997	4.44	0.392907	4.44	0.491004
	4.44	0.471349	4.44	0.591967	4.44	0.465079		4.44	0.330568	4.44	0.365015	4.44	0.366888		4.44	0.355034	4.44	0.320799	4.44	0.353406		4.44	0.32468	4.44	0.392527	4.44	0.490423
	4.44	0.4708	4.44	0.591238	4.44	0.464593		4.44	0.330315	4.45	0.364635	4.44	0.366496		4.44	0.354643	4.44	0.320513	4.44	0.353079		4.44	0.324384	4.44	0.392146	4.44	0.489863
	4.44	0.47025	4.45	0.590508	4.45	0.464096		4.45	0.330061	4.45	0.364074	4.45	0.366126		4.45	0.354252	4.45	0.320228	4.45	0.352761		4.45	0.324088	4.45	0.391776	4.45	0.489313
	4.45	0.469721	4.45	0.58943	4.45	0.463388		4.45	0.329649	4.45	0.363683	4.45	0.365566		4.45	0.353691	4.45	0.319773	4.45	0.352275		4.45	0.323791	4.45	0.391258	4.45	0.488499
	4.45	0.468928	4.45	0.588679	4.45	0.463155		4.45	0.329384	4.46	0.363281	4.45	0.365164		4.45	0.35329	4.45	0.319625	4.45	0.351947		4.45	0.323517	4.45	0.390888	4.45	0.48797
	4.45	0.4684	4.46	0.58796	4.46	0.4627		4.46	0.329109	4.46	0.36288	4.46	0.364805		4.46	0.352909	4.46	0.31934	4.46	0.35181		4.46	0.32321	4.46	0.390539	4.46	0.487441
	4.46	0.46786	4.46	0.587209	4.46	0.462256		4.46	0.328834	4.46	0.362488	4.46	0.364445		4.46	0.352539	4.46	0.319044	4.46	0.351345		4.46	0.322914	4.46	0.39038	4.46	0.486913
	4.46	0.467342	4.46	0.58648	4.46	0.46178		4.46	0.328559	4.47	0.362108	4.46	0.364265		4.46	0.352169	4.46	0.318769	4.46	0.351197		4.46	0.322639	4.46	0.390063	4.46	0.486648
	4.46	0.466814	4.47	0.585729	4.47	0.461315		4.47	0.328253	4.47	0.361727	4.47	0.363895		4.47	0.351799	4.47	0.318504	4.47	0.350869		4.47	0.322364	4.47	0.389746	4.47	0.486109
	4.47	0.466264	4.47	0.58537	4.47	0.460882		4.47	0.327936	4.47	0.361347	4.47	0.363504		4.47	0.351439	4.47	0.318261	4.47	0.350573		4.47	0.322121	4.47	0.389418	4.47	0.485602
	4.47	0.465714	4.47	0.584661	4.47	0.460438		4.47	0.327597	4.48	0.360807	4.47	0.363134		4.47	0.35108	4.47	0.318007	4.47	0.350277		4.47	0.321857	4.47	0.38909	4.47	0.485094
	4.47	0.465429	4.48	0.583614	4.48	0.459772		4.48	0.32709	4.48	0.360628	4.48	0.362584		4.48	0.350509	4.48	0.317627	4.48	0.349812		4.48	0.321487	4.48	0.388583	4.48	0.484312
	4.48	0.464614	4.48	0.582906	4.48	0.459306		4.48	0.326773	4.48	0.360279	4.48	0.362214		4.48	0.350097	4.48	0.317373	4.48	0.349473		4.48	0.321233	4.48	0.388244	4.48	0.483815
	4.48	0.464107	4.48	0.582229	4.48	0.458873		4.48	0.326603	4.49	0.359951	4.48	0.361855		4.48	0.349716	4.48	0.317119	4.48	0.349145		4.48	0.320968	4.48	0.387917	4.48	0.48336
	4.48	0.463599	4.49	0.581553	4.49	0.458429		4.49	0.326117	4.49	0.359602	4.49	0.361527		4.49	0.349325	4.49	0.316866	4.49	0.348807		4.49	0.320704	4.49	0.387578	4.49	0.482853
	4.49	0.463081	4.49	0.580865	4.49	0.458016		4.49	0.325937	4.49	0.359253	4.49	0.361189		4.49	0.348923	4.49	0.316601	4.49	0.348479		4.49	0.32045	4.49	0.387219	4.49	0.482345
	4.49	0.462584	4.49	0.580189	4.49	0.457572		4.49	0.32562	4.5	0.358883	4.49	0.36084		4.49	0.348564	4.49	0.316337	4.49	0.34813		4.49	0.320165	4.49	0.386881	4.49	0.481859
	4.49	0.462087	4.5	0.579512	4.5	0.457139		4.5	0.325314	4.5	0.358333	4.5	0.360501		4.5	0.348183	4.5	0.316041	4.5	0.347803		4.5	0.319901	4.5	0.386553	4.5	0.481362
	4.5	0.46158	4.5	0.578508	4.5	0.456473		4.5	0.324838	4.5	0.357984	4.5	0.359973		4.5	0.347802	4.5	0.315639	4.5	0.347295		4.5	0.319478	4.5	0.386003	4.5	0.480601
	4.5	0.460829	4.5	0.577841	4.5	0.45605		4.5	0.324521	4.51	0.357625	4.5	0.359624		4.5	0.347411	4.5	0.315354	4.5	0.346967		4.5	0.319203	4.5	0.385654	4.5	0.480093
	4.5	0.460332	4.51	0.577165	4.51	0.455595		4.51	0.324182	4.51	0.357265	4.51	0.359254		4.51	0.34703	4.51	0.315068	4.51	0.34665		4.51	0.318938	4.51	0.385284	4.51	0.479596
	4.51	0.459835	4.51	0.576499	4.51	0.455151		4.51	0.323907	4.51	0.356895	4.51	0.358905		4.51	0.34665	4.51	0.314793	4.51	0.346354		4.51	0.318664	4.51	0.384893	4.51	0.479089
	4.51	0.459349	4.51	0.575843	4.51	0.454728		4.51	0.323611	4.52	0.356557	4.51	0.358567		4.51	0.346259	4.51	0.314518	4.51	0.346037		4.51	0.318515	4.51	0.384502	4.51	0.47857
	4.51	0.458841	4.52	0.575156	4.52	0.454506		4.52	0.323294	4.52	0.356187	4.52	0.358228		4.52	0.345889	4.52	0.314243	4.52	0.34573		4.52	0.31823	4.52	0.38411	4.52	0.478084
	4.52	0.458345	4.52	0.574458	4.52	0.454051		4.52	0.322977	4.52	0.355658	4.52	0.357879		4.52	0.345508	4.52	0.314011	4.52	0.345403		4.52	0.317976	4.52	0.38373	4.52	0.477566
	4.52	0.457826	4.52	0.573432	4.52	0.453618		4.52	0.322522	4.53	0.355299	4.53	0.357329		4.52	0.344958	4.52	0.313894	4.53	0.344884		4.52	0.317596	4.52	0.383339	4.52	0.477048
	4.52	0.45734	4.53	0.572724	4.53	0.452941		4.53	0.322226	4.53	0.35495	4.53	0.357139		4.53	0.344577	4.53	0.313503	4.53	0.344715		4.53	0.317331	4.53	0.38299	4.53	0.47654
	4.53	0.456579	4.53	0.572005	4.53	0.452487		4.53	0.321941	4.53	0.35459	4.53	0.356759		4.53	0.344207	4.53	0.313271	4.53	0.344377		4.53	0.317078	4.53	0.38262	4.53	0.476022
	4.53	0.456082	4.53	0.571646	4.53	0.452		4.53	0.321645	4.54	0.35422	4.53	0.356367		4.53	0.343848	4.53	0.313017	4.53	0.344039		4.53	0.316824	4.53	0.38226	4.53	0.475525
	4.53	0.455574	4.54	0.570948	4.54	0.451535		4.54	0.321338	4.54	0.35385	4.54	0.355987		4.54	0.343478	4.54	0.312795	4.54	0.3437		4.54	0.316591	4.54	0.381932	4.54	0.475018
	4.54	0.455321	4.54	0.57025	4.54	0.451059		4.54	0.321031	4.54	0.353501	4.54	0.355606		4.54	0.343097	4.54	0.312541	4.54	0.343362		4.54	0.316337	4.54	0.381573	4.54	0.4745
	4.54	0.454834	4.54	0.569563	4.54	0.450562		4.54	0.320746	4.55	0.35311	4.54	0.355204		4.54	0.342748	4.54	0.312266	4.54	0.343024		4.54	0.316084	4.54	0.381224	4.54	0.474003
	4.54	0.454348	4.55	0.568527	4.55	0.450076		4.55	0.320302	4.55	0.352772	4.55	0.354654		4.55	0.34223	4.55	0.311991	4.55	0.342537		4.55	0.315703	4.55	0.380685	4.55	0.473495
	4.55	0.453872	4.55	0.56785	4.55	0.449357		4.55	0.320143	4.55	0.352412	4.55	0.354274		4.55	0.341892	4.55	0.3116	4.55	0.342188		4.55	0.31547	4.55	0.380325	4.55	0.472713
	4.55	0.453132	4.55	0.567152	4.55	0.448881		4.55	0.319858	4.56	0.352053	4.55	0.353872		4.55	0.341564	4.55	0.311315	4.55	0.341882		4.55	0.315206	4.55	0.379955	4.55	0.472184
	4.55	0.452635	4.56	0.566486	4.56	0.448416		4.56	0.319562	4.56	0.351662	4.56	0.353481		4.56	0.341215	4.56	0.31104	4.56	0.341596		4.56	0.314963	4.56	0.379596	4.56	0.471687
	4.56	0.452117	4.56	0.565809	4.56	0.447919		4.56	0.319297	4.56	0.351292	4.56	0.353132		4.56	0.341046	4.56	0.310775	4.56	0.3413		4.56	0.31473	4.56	0.379257	4.56	0.471201
	4.56	0.451609	4.56	0.565122	4.56	0.447443		4.56	0.319001	4.57	0.350932	4.56	0.352762		4.56	0.340708	4.56	0.310479	4.56	0.340994		4.56	0.314508	4.56	0.378898	4.56	0.470651
	4.56	0.451102	4.57	0.564424	4.57	0.446957		4.57	0.318705	4.57	0.350573	4.57	0.352392		4.57	0.340359	4.57	0.310204	4.57	0.340687		4.57	0.314265	4.57	0.378528	4.57	0.470133
	4.57	0.450605	4.57	0.563737	4.57	0.44646		4.57	0.31842	4.57	0.350033	4.57	0.352022		4.57	0.339989	4.57	0.309908	4.57	0.340359		4.57	0.314011	4.57	0.378168	4.57	0.469636
	4.57	0.450129	4.57	0.56269	4.57	0.44572		4.57	0.317976	4.58	0.349674	4.57	0.351483		4.57	0.339471	4.57	0.309538	4.57	0.339905		4.57	0.313631	4.57	0.377618	4.57	0.468896
	4.57	0.449368	4.58	0.562045	4.58	0.445223		4.58	0.31769	4.58	0.349335	4.58	0.351102		4.58	0.339111	4.58	0.309285	4.58	0.339619		4.58	0.313504	4.58	0.377248	4.58	0.46841
	4.58	0.448903	4.58	0.561379	4.58	0.444737		4.58	0.317415	4.58	0.349018	4.58	0.350721		4.58	0.338762	4.58	0.309031	4.58	0.339334		4.58	0.31325	4.58	0.376899	4.58	0.467881
	4.58	0.448427	4.58	0.560681	4.58	0.444504		4.58	0.317119	4.59	0.348701	4.58	0.350362		4.58	0.338392	4.58	0.308788	4.58	0.339038		4.58	0.312996	4.58	0.376551	4.58	0.467363
	4.58	0.447941	4.59	0.560015	4.59	0.444039		4.59	0.316823	4.59	0.348363	4.59	0.349981		4.59	0.338033	4.59	0.308661	4.59	0.338741		4.59	0.312711	4.59	0.376381	4.59	0.466845
	4.59	0.447444	4.59	0.559338	4.59	0.443552		4.59	0.316548	4.59	0.348056	4.59	0.349611		4.59	0.337663	4.59	0.308418	4.59	0.338583		4.59	0.312436	4.59	0.376043	4.59	0.466337
	4.59	0.446936	4.59	0.558641	4.59	0.443087		4.59	0.316274	4.6	0.347549	4.59	0.349421		4.59	0.337303	4.59	0.308174	4.59	0.338276		4.59	0.312172	4.59	0.375715	4.59	0.466084
	4.59	0.446439	4.6	0.557605	4.6	0.4424		4.6	0.315829	4.6	0.347189	4.6	0.348892		4.6	0.336796	4.6	0.307762	4.6	0.337843		4.6	0.311738	4.6	0.375208	4.6	0.465312
	4.6	0.445699	4.6	0.557256	4.6	0.441956		4.6	0.315544	4.6	0.34684	4.6	0.348522		4.6	0.336447	4.6	0.307529	4.6	0.337557		4.6	0.311463	4.6	0.374859	4.6	0.464794
	4.6	0.445456	4.6	0.556568	4.6	0.441491		4.6	0.31528	4.61	0.346512	4.6	0.348152		4.6	0.336087	4.6	0.307255	4.6	0.337251		4.6	0.311188	4.6	0.37451	4.6	0.464276
	4.6	0.444959	4.61	0.555871	4.61	0.441036		4.61	0.314984	4.61	0.346343	4.61	0.347771		4.61	0.33577	4.61	0.306969	4.61	0.336955		4.61	0.310913	4.61	0.374161	4.61	0.463768
	4.61	0.444441	4.61	0.555194	4.61	0.440581		4.61	0.314698	4.61	0.345994	4.61	0.347412		4.61	0.335453	4.61	0.306694	4.61	0.336637		4.61	0.310649	4.61	0.373823	4.61	0.46325
	4.61	0.443933	4.61	0.554528	4.61	0.440148		4.61	0.31455	4.62	0.345667	4.61	0.347063		4.61	0.335157	4.61	0.306419	4.61	0.336341		4.61	0.310395	4.61	0.373463	4.61	0.462753
	4.61	0.443426	4.62	0.553862	4.62	0.439693		4.62	0.314254	4.62	0.34517	4.62	0.346693		4.62	0.334818	4.62	0.306144	4.62	0.336066		4.62	0.310142	4.62	0.373125	4.62	0.462256
	4.62	0.442929	4.62	0.553174	4.62	0.43926		4.62	0.313947	4.62	0.344842	4.62	0.346122		4.62	0.334343	4.62	0.305848	4.62	0.33558		4.62	0.309803	4.62	0.372586	4.62	0.461749
	4.62	0.442411	4.62	0.552149	4.62	0.438604		4.62	0.313514	4.63	0.344514	4.62	0.345773		4.62	0.334174	4.62	0.305436	4.62	0.335242		4.62	0.309549	4.62	0.372216	4.62	0.460956
	4.62	0.441702	4.63	0.551472	4.63	0.438171		4.63	0.313218	4.63	0.344176	4.63	0.345403		4.63	0.333677	4.63	0.305151	4.63	0.334914		4.63	0.309306	4.63	0.371856	4.63	0.460448
	4.63	0.441216	4.63	0.550817	4.63	0.437716		4.63	0.312932	4.63	0.343837	4.63	0.345033		4.63	0.333507	4.63	0.304844	4.63	0.334586		4.63	0.309021	4.63	0.371497	4.63	0.459941
	4.63	0.440719	4.63	0.550172	4.63	0.437272		4.63	0.312626	4.64	0.343499	4.63	0.344695		4.63	0.333158	4.63	0.304558	4.63	0.334248		4.63	0.308778	4.63	0.371127	4.63	0.459423
	4.63	0.440243	4.64	0.549505	4.64	0.436828		4.64	0.312319	4.64	0.343129	4.64	0.344335		4.64	0.33282	4.64	0.304294	4.64	0.33392		4.64	0.308513	4.64	0.370788	4.64	0.458926
	4.64	0.439789	4.64	0.548861	4.64	0.436384		4.64	0.312013	4.64	0.342791	4.64	0.343976		4.64	0.332482	4.64	0.30404	4.64	0.333592		4.64	0.308249	4.64	0.37045	4.64	0.458418
	4.64	0.439302	4.64	0.548205	4.64	0.43594		4.64	0.311727	4.65	0.342283	4.64	0.343658		4.64	0.332143	4.64	0.303776	4.64	0.333265		4.64	0.308112	4.64	0.370112	4.64	0.457921
	4.64	0.438795	4.65	0.547201	4.65	0.435506		4.65	0.311283	4.65	0.341945	4.65	0.343161		4.65	0.331625	4.65	0.303417	4.65	0.332799		4.65	0.307699	4.65	0.369646	4.65	0.457213
	4.65	0.438065	4.65	0.546545	4.65	0.435052		4.65	0.310976	4.65	0.341628	4.65	0.342834		4.65	0.331319	4.65	0.30329	4.65	0.332651		4.65	0.307424	4.65	0.369477	4.65	0.456737
	4.65	0.437568	4.65	0.545879	4.65	0.434618		4.65	0.310691	4.66	0.34131	4.65	0.342665		4.65	0.331002	4.65	0.303046	4.65	0.332334		4.65	0.30716	4.65	0.369139	4.65	0.45624
	4.65	0.437071	4.66	0.545245	4.66	0.434163		4.66	0.310384	4.66	0.340972	4.66	0.342337		4.66	0.330663	4.66	0.302782	4.66	0.332017		4.66	0.306917	4.66	0.368822	4.66	0.455733
	4.66	0.436585	4.66	0.544621	4.66	0.433751		4.66	0.310109	4.66	0.340623	4.66	0.34203		4.66	0.330335	4.66	0.302528	4.66	0.33171		4.66	0.306652	4.66	0.368515	4.66	0.455479
	4.66	0.43612	4.66	0.544304	4.66	0.43336		4.66	0.309824	4.67	0.340285	4.66	0.341713		4.66	0.330039	4.66	0.302264	4.66	0.331393		4.66	0.30642	4.66	0.368198	4.66	0.454992
	4.66	0.435633	4.67	0.543669	4.67	0.432948		4.67	0.30957	4.67	0.339746	4.67	0.341364		4.67	0.329712	4.67	0.302021	4.67	0.331087		4.67	0.306177	4.67	0.367902	4.67	0.454474
	4.67	0.43539	4.67	0.542739	4.67	0.432334		4.67	0.3092	4.67	0.339566	4.67	0.340835		4.67	0.329183	4.67	0.30163	4.67	0.330653		4.67	0.305828	4.67	0.367458	4.67	0.453755
	4.67	0.434703	4.67	0.542125	4.67	0.431964		4.67	0.308936	4.68	0.339217	4.67	0.340486		4.67	0.328855	4.67	0.301397	4.67	0.330378		4.67	0.305595	4.67	0.367151	4.67	0.453258
	4.67	0.434238	4.68	0.541523	4.68	0.431552		4.68	0.308819	4.68	0.3389	4.68	0.340148		4.68	0.328517	4.68	0.301164	4.68	0.330093		4.68	0.305373	4.68	0.366844	4.68	0.452783
	4.68	0.433773	4.68	0.540931	4.68	0.43115		4.68	0.308428	4.68	0.338572	4.68	0.33982		4.68	0.328179	4.68	0.300921	4.68	0.329849		4.68	0.305151	4.68	0.366559	4.68	0.452307
	4.68	0.433307	4.68	0.540296	4.68	0.430759		4.68	0.308312	4.69	0.338234	4.68	0.339471		4.68	0.327851	4.68	0.300678	4.68	0.329606		4.68	0.30494	4.68	0.366263	4.68	0.451852
	4.68	0.432842	4.69	0.539662	4.69	0.430347		4.69	0.308058	4.69	0.337917	4.69	0.339154		4.69	0.327481	4.69	0.300435	4.69	0.329374		4.69	0.304707	4.69	0.365956	4.69	0.451387
	4.69	0.432377	4.69	0.539028	4.69	0.429924		4.69	0.307815	4.69	0.337409	4.69	0.338848		4.69	0.327142	4.69	0.300192	4.69	0.329099		4.69	0.304474	4.69	0.365681	4.69	0.450911
	4.69	0.431933	4.69	0.538372	4.69	0.429522		4.69	0.307561	4.7	0.337028	4.69	0.338509		4.69	0.326994	4.69	0.299938	4.69	0.328708		4.69	0.304115	4.69	0.365237	4.69	0.450467
	4.69	0.43151	4.7	0.53742	4.7	0.428877		4.7	0.30717	4.7	0.336701	4.7	0.338065		4.7	0.326508	4.7	0.299547	4.7	0.328454		4.7	0.303861	4.7	0.364941	4.7	0.44978
	4.7	0.430812	4.7	0.536807	4.7	0.428465		4.7	0.306916	4.7	0.336362	4.7	0.337748		4.7	0.32617	4.7	0.299304	4.7	0.328189		4.7	0.303607	4.7	0.364635	4.7	0.449336
	4.7	0.430347	4.7	0.536162	4.7	0.42802		4.7	0.306694	4.71	0.336013	4.7	0.337441		4.7	0.325821	4.7	0.299071	4.7	0.327936		4.7	0.303385	4.7	0.364349	4.7	0.448902
	4.7	0.429913	4.71	0.535538	4.71	0.427587		4.71	0.306462	4.71	0.335664	4.71	0.337135		4.71	0.325472	4.71	0.298817	4.71	0.32764		4.71	0.303269	4.71	0.364053	4.71	0.448448
	4.71	0.429491	4.71	0.534915	4.71	0.427185		4.71	0.30624	4.71	0.335316	4.71	0.336849		4.71	0.325144	4.71	0.298585	4.71	0.327375		4.71	0.303015	4.71	0.363768	4.71	0.448004
	4.71	0.429025	4.71	0.534312	4.71	0.426974		4.71	0.305986	4.72	0.334829	4.71	0.336532		4.71	0.324785	4.71	0.298341	4.71	0.327111		4.71	0.302804	4.71	0.363472	4.71	0.44757
	4.71	0.428581	4.72	0.533688	4.72	0.42654		4.72	0.305764	4.72	0.33448	4.72	0.336204		4.72	0.324446	4.72	0.298215	4.72	0.326667		4.72	0.302444	4.72	0.363165	4.72	0.447105
	4.72	0.428148	4.72	0.532789	4.72	0.425895		4.72	0.305426	4.72	0.334142	4.72	0.335866		4.72	0.323928	4.72	0.297866	4.72	0.32654		4.72	0.302233	4.72	0.362858	4.72	0.446597
	4.72	0.42746	4.72	0.532483	4.72	0.425472		4.72	0.305225	4.73	0.333825	4.72	0.335549		4.72	0.32359	4.72	0.297622	4.72	0.326255		4.72	0.30199	4.72	0.362573	4.72	0.446132
	4.72	0.427027	4.73	0.531542	4.73	0.425028		4.73	0.305003	4.73	0.333518	4.73	0.335211		4.73	0.323283	4.73	0.297379	4.73	0.325959		4.73	0.301747	4.73	0.362266	4.73	0.445646
	4.73	0.426583	4.73	0.531235	4.73	0.424584		4.73	0.30477	4.73	0.333201	4.73	0.334862		4.73	0.322977	4.73	0.297126	4.73	0.325663		4.73	0.301472	4.73	0.36197	4.73	0.445159
	4.73	0.426371	4.73	0.53059	4.73	0.424151		4.73	0.304559	4.74	0.333042	4.73	0.334523		4.73	0.322659	4.73	0.296872	4.73	0.325366		4.73	0.301239	4.73	0.361685	4.73	0.444673
	4.73	0.425938	4.74	0.529956	4.74	0.423717		4.74	0.304315	4.74	0.332736	4.74	0.334174		4.74	0.322342	4.74	0.296597	4.74	0.325092		4.74	0.300985	4.74	0.361399	4.74	0.444208
	4.74	0.425504	4.74	0.529321	4.74	0.423273		4.74	0.304114	4.74	0.332302	4.74	0.333825		4.74	0.322036	4.74	0.296375	4.74	0.324785		4.74	0.300742	4.74	0.361103	4.74	0.443753
	4.74	0.42505	4.74	0.52838	4.74	0.422628		4.75	0.303787	4.75	0.331996	4.74	0.333371		4.74	0.321539	4.74	0.296037	4.74	0.324351		4.74	0.300361	4.74	0.360638	4.74	0.443034
	4.74	0.424405	4.75	0.527757	4.75	0.422184		4.75	0.303692	4.75	0.331689	4.75	0.333043		4.75	0.3212	4.75	0.295793	4.75	0.324077		4.75	0.300118	4.75	0.360353	4.75	0.442537
	4.75	0.423961	4.75	0.527133	4.75	0.42174		4.75	0.303448	4.75	0.331393	4.75	0.332736		4.75	0.320851	4.75	0.295561	4.75	0.323802		4.75	0.299886	4.75	0.360057	4.75	0.442051
	4.75	0.423527	4.75	0.52653	4.75	0.421307		4.75	0.303226	4.76	0.331097	4.75	0.332419		4.75	0.320524	4.75	0.295328	4.75	0.323506		4.75	0.299664	4.75	0.359771	4.75	0.441617
	4.75	0.423115	4.76	0.525927	4.76	0.420862		4.76	0.303004	4.76	0.33078	4.76	0.332123		4.76	0.320354	4.76	0.295095	4.76	0.32322		4.76	0.29941	4.76	0.359486	4.76	0.441163
	4.76	0.422681	4.76	0.525314	4.76	0.420429		4.76	0.302772	4.76	0.330505	4.76	0.331795		4.76	0.320006	4.76	0.294873	4.76	0.322924		4.76	0.299188	4.76	0.359168	4.76	0.440698
	4.76	0.422227	4.76	0.524701	4.76	0.419985		4.76	0.302571	4.77	0.330061	4.76	0.331489		4.76	0.319678	4.76	0.294651	4.76	0.322628		4.76	0.298945	4.76	0.358851	4.76	0.440254
	4.76	0.421793	4.77	0.523781	4.77	0.41934		4.77	0.302232	4.77	0.329775	4.77	0.331045		4.77	0.319181	4.77	0.294324	4.77	0.322205		4.77	0.298627	4.77	0.358354	4.77	0.439587
	4.77	0.421148	4.77	0.523168	4.77	0.418885		4.77	0.30201	4.77	0.329479	4.77	0.330706		4.77	0.318885	4.77	0.294102	4.77	0.321898		4.77	0.298501	4.77	0.358037	4.77	0.439154
	4.77	0.420725	4.77	0.522544	4.78	0.418431		4.77	0.301788	4.78	0.329183	4.77	0.330379		4.77	0.318546	4.77	0.29388	4.77	0.321602		4.77	0.298279	4.77	0.35772	4.77	0.43872
	4.77	0.420292	4.78	0.52191	4.78	0.418209		4.78	0.301566	4.78	0.328887	4.78	0.330072		4.78	0.318219	4.78	0.293647	4.78	0.321338		4.78	0.298057	4.78	0.357434	4.78	0.438308
	4.78	0.419848	4.78	0.521286	4.78	0.417786		4.78	0.301313	4.78	0.328591	4.78	0.329723		4.78	0.317923	4.78	0.293531	4.78	0.321031		4.78	0.297845	4.78	0.357286	4.78	0.437917
	4.78	0.419414	4.78	0.520662	4.78	0.417352		4.78	0.301101	4.79	0.328295	4.78	0.329385		4.78	0.317616	4.78	0.293319	4.78	0.320883		4.78	0.297602	4.78	0.356863	4.78	0.437526
	4.78	0.41897	4.79	0.520038	4.79	0.416908		4.79	0.300879	4.79	0.327999	4.79	0.329226		4.79	0.317299	4.79	0.293108	4.79	0.320587		4.79	0.29738	4.79	0.356726	4.79	0.437156
	4.79	0.418537	4.79	0.519404	4.79	0.416485		4.79	0.300668	4.79	0.327523	4.79	0.328898		4.79	0.316982	4.79	0.292907	4.79	0.320291		4.79	0.297168	4.79	0.356451	4.79	0.436955
	4.79	0.418093	4.79	0.518791	4.79	0.415819		4.79	0.300382	4.8	0.327195	4.79	0.32837		4.79	0.316516	4.79	0.292547	4.79	0.319879		4.79	0.296862	4.79	0.355986	4.79	0.436352
	4.8	0.417437	4.8	0.518199	4.8	0.415375		4.8	0.300192	4.8	0.327026	4.8	0.328053		4.8	0.31622	4.8	0.292325	4.8	0.319583		4.8	0.296661	4.8	0.35569	4.8	0.43594
	4.8	0.417215	4.8	0.517585	4.8	0.414952		4.8	0.300002	4.8	0.326529	4.8	0.327735		4.8	0.315893	4.8	0.292093	4.8	0.319287		4.8	0.296481	4.8	0.355373	4.8	0.435527
	4.8	0.416782	4.8	0.516961	4.8	0.414497		4.8	0.29979	4.81	0.326371	4.8	0.327397		4.8	0.315618	4.8	0.291892	4.8	0.319001		4.8	0.296312	4.8	0.355055	4.8	0.435136
	4.8	0.416338	4.81	0.516369	4.81	0.414064		4.81	0.299579	4.81	0.326032	4.81	0.327059		4.81	0.315322	4.81	0.29167	4.81	0.318695		4.81	0.296153	4.81	0.354728	4.81	0.434703
	4.81	0.415883	4.81	0.515777	4.81	0.41362		4.81	0.299483	4.81	0.325694	4.81	0.326731		4.81	0.315026	4.81	0.291458	4.81	0.318388		4.81	0.295974	4.81	0.354421	4.81	0.434311
	4.81	0.415449	4.81	0.515196	4.81	0.413197		4.81	0.299283	4.82	0.325208	4.81	0.326382		4.81	0.314719	4.81	0.291236	4.81	0.318113		4.81	0.295815	4.81	0.354083	4.81	0.433878
	4.81	0.415026	4.82	0.514308	4.82	0.412584		4.82	0.298976	4.82	0.32489	4.82	0.325843		4.82	0.314285	4.82	0.290877	4.82	0.31768		4.82	0.295593	4.82	0.353607	4.82	0.433244
	4.82	0.41435	4.82	0.513705	4.82	0.412193		4.82	0.298743	4.82	0.324573	4.82	0.325504		4.82	0.314137	4.82	0.290665	4.82	0.317373		4.82	0.295424	4.82	0.35329	4.82	0.432799
	4.82	0.413927	4.82	0.513092	4.82	0.411812		4.82	0.298574	4.83	0.324256	4.82	0.325166		4.82	0.313841	4.82	0.290454	4.82	0.317088		4.82	0.295255	4.82	0.352983	4.82	0.432387
	4.82	0.413504	4.83	0.512521	4.83	0.4114		4.83	0.298352	4.83	0.323928	4.83	0.324817		4.83	0.313535	4.83	0.290232	4.83	0.316802		4.83	0.295085	4.83	0.352687	4.83	0.431932
	4.83	0.413049	4.83	0.511918	4.83	0.410998		4.83	0.29813	4.83	0.323643	4.83	0.3245		4.83	0.313239	4.83	0.29001	4.83	0.316496		4.83	0.294885	4.83	0.35237	4.83	0.43151
	4.83	0.412595	4.83	0.511337	4.83	0.410607		4.83	0.297897	4.84	0.323347	4.83	0.324183		4.83	0.312943	4.83	0.289788	4.83	0.316221		4.83	0.294705	4.83	0.352063	4.83	0.431097
	4.83	0.412151	4.84	0.510734	4.84	0.410226		4.84	0.297675	4.84	0.322892	4.84	0.323834		4.84	0.312657	4.84	0.289566	4.84	0.315935		4.84	0.294515	4.84	0.351767	4.84	0.430643
	4.84	0.411707	4.84	0.509877	4.84	0.409803		4.84	0.297379	4.84	0.322586	4.84	0.323295		4.84	0.312213	4.84	0.289249	4.84	0.315481		4.84	0.294324	4.84	0.351313	4.84	0.429976
	4.84	0.41104	4.84	0.509285	4.84	0.409391		4.84	0.297157	4.85	0.322268	4.84	0.322946		4.84	0.311938	4.84	0.289132	4.84	0.315333		4.84	0.294155	4.84	0.351165	4.84	0.429554
	4.84	0.410596	4.85	0.508714	4.85	0.408989		4.85	0.296946	4.85	0.321993	4.85	0.322766		4.85	0.311663	4.85	0.2889	4.85	0.315058		4.85	0.293944	4.85	0.35071	4.85	0.429109
	4.85	0.410152	4.85	0.508186	4.85	0.408555		4.85	0.296724	4.85	0.321708	4.85	0.322428		4.85	0.311378	4.85	0.288699	4.85	0.314772		4.85	0.293774	4.85	0.350562	4.85	0.428665
	4.85	0.409719	4.85	0.507636	4.85	0.408154		4.85	0.296523	4.86	0.321391	4.85	0.322089		4.85	0.311082	4.85	0.288498	4.85	0.314487		4.85	0.293616	4.85	0.350266	4.85	0.428443
	4.85	0.409264	4.86	0.50734	4.86	0.407762		4.86	0.296269	4.86	0.321084	4.86	0.321751		4.86	0.310807	4.86	0.288308	4.86	0.314191		4.86	0.293436	4.86	0.34998	4.86	0.42802
	4.86	0.408841	4.86	0.50679	4.86	0.40735		4.86	0.296047	4.86	0.320809	4.86	0.321413		4.86	0.310521	4.86	0.288107	4.86	0.313895		4.86	0.293267	4.86	0.349663	4.86	0.427587
	4.86	0.408408	4.86	0.506251	4.86	0.40698		4.86	0.295783	4.87	0.320344	4.86	0.321074		4.86	0.310225	4.86	0.287927	4.86	0.313609		4.86	0.293119	4.86	0.349388	4.86	0.427132
	4.86	0.408186	4.87	0.505426	4.87	0.406398		4.87	0.295423	4.87	0.320185	4.87	0.320567		4.87	0.309802	4.87	0.28762	4.87	0.313155		4.87	0.292844	4.87	0.348944	4.87	0.426466
	4.87	0.407551	4.87	0.504876	4.87	0.406007		4.87	0.295286	4.87	0.319889	4.87	0.320228		4.87	0.309506	4.87	0.287419	4.87	0.312858		4.87	0.292664	4.87	0.348648	4.87	0.426033
	4.87	0.407128	4.87	0.504327	4.87	0.405595		4.87	0.295064	4.88	0.319604	4.87	0.31989		4.87	0.309189	4.87	0.287208	4.87	0.312562		4.87	0.292463	4.87	0.348363	4.87	0.425578
	4.87	0.406737	4.88	0.503777	4.88	0.405204		4.88	0.294842	4.88	0.319329	4.88	0.319541		4.88	0.308904	4.88	0.287007	4.88	0.312277		4.88	0.292241	4.88	0.348056	4.88	0.425155
	4.88	0.406346	4.88	0.503227	4.88	0.404781		4.88	0.294609	4.88	0.319022	4.88	0.319182		4.88	0.308629	4.88	0.286806	4.88	0.311991		4.88	0.292051	4.88	0.34776	4.88	0.4247
	4.88	0.405934	4.88	0.502709	4.88	0.404379		4.88	0.294366	4.89	0.318726	4.88	0.318843		4.88	0.308343	4.88	0.286605	4.88	0.311695		4.88	0.29185	4.88	0.347475	4.88	0.424256
	4.88	0.405553	4.89	0.50217	4.89	0.403967		4.89	0.294112	4.89	0.318272	4.89	0.318505		4.89	0.308206	4.89	0.286426	4.89	0.311399		4.89	0.29166	4.89	0.347168	4.89	0.423791
	4.89	0.405141	4.89	0.501387	4.89	0.403385		4.89	0.293774	4.89	0.317944	4.89	0.318029		4.89	0.307825	4.89	0.28614	4.89	0.310966		4.89	0.291364	4.89	0.346713	4.89	0.423146
	4.89	0.404559	4.89	0.500848	4.89	0.402983		4.89	0.293552	4.9	0.317627	4.89	0.317701		4.89	0.307572	4.89	0.28596	4.89	0.310691		4.89	0.291184	4.89	0.346428	4.89	0.422702
	4.89	0.404157	4.9	0.500298	4.9	0.402582		4.9	0.293319	4.9	0.317288	4.9	0.317363		4.9	0.307307	4.9	0.285791	4.9	0.310437		4.9	0.291015	4.9	0.346111	4.9	0.422269
	4.9	0.403734	4.9	0.499748	4.9	0.402212		4.9	0.293108	4.9	0.316939	4.9	0.317035		4.9	0.307053	4.9	0.28558	4.9	0.310183		4.9	0.290814	4.9	0.345815	4.9	0.421835
	4.9	0.403364	4.9	0.499199	4.9	0.401841		4.9	0.292875	4.91	0.316612	4.9	0.316718		4.9	0.30681	4.9	0.285389	4.9	0.30993		4.9	0.290719	4.9	0.345518	4.9	0.421391
	4.9	0.402973	4.91	0.498659	4.91	0.401641		4.91	0.292653	4.91	0.316294	4.91	0.316422		4.91	0.306557	4.91	0.285188	4.91	0.309676		4.91	0.290528	4.91	0.345222	4.91	0.420947
	4.91	0.402593	4.91	0.498099	4.91	0.40126		4.91	0.292442	4.91	0.315798	4.91	0.316126		4.91	0.306292	4.91	0.285072	4.91	0.309412		4.91	0.290306	4.91	0.344937	4.91	0.420524
	4.91	0.402212	4.91	0.497295	4.91	0.400869		4.91	0.292082	4.92	0.31547	4.91	0.31583		4.91	0.30588	4.91	0.284882	4.91	0.309168		4.91	0.29	4.91	0.344641	4.91	0.420101
	4.91	0.401852	4.92	0.496725	4.92	0.400329		4.92	0.291881	4.92	0.315153	4.92	0.315523		4.92	0.305594	4.92	0.284596	4.92	0.308915		4.92	0.289799	4.92	0.344355	4.92	0.419657
	4.92	0.40125	4.92	0.496154	4.92	0.399938		4.92	0.291659	4.92	0.314867	4.92	0.315217		4.92	0.305298	4.92	0.284396	4.92	0.308661		4.92	0.289619	4.92	0.344059	4.92	0.419224
	4.92	0.400869	4.92	0.495879	4.92	0.399558		4.92	0.291437	4.93	0.314539	4.92	0.314889		4.92	0.305034	4.92	0.284184	4.92	0.308386		4.92	0.289408	4.92	0.343774	4.92	0.418811
	4.92	0.400457	4.93	0.49535	4.93	0.399188		4.93	0.291215	4.93	0.314233	4.93	0.314551		4.93	0.304759	4.93	0.283962	4.93	0.308122		4.93	0.289217	4.93	0.343478	4.93	0.418399
	4.93	0.400245	4.93	0.494832	4.93	0.398807		4.93	0.291004	4.93	0.314085	4.93	0.314212		4.93	0.304516	4.93	0.283751	4.93	0.307847		4.93	0.289048	4.93	0.343192	4.93	0.417987
	4.93	0.399854	4.93	0.494282	4.93	0.398426		4.93	0.290771	4.94	0.313641	4.93	0.313885		4.93	0.304273	4.93	0.283507	4.93	0.307582		4.93	0.288868	4.93	0.342907	4.93	0.417595
	4.93	0.399495	4.94	0.493479	4.94	0.398046		4.94	0.290454	4.94	0.313334	4.94	0.313366		4.94	0.303892	4.94	0.283306	4.94	0.307191		4.94	0.288572	4.94	0.342516	4.94	0.417215
	4.94	0.399103	4.94	0.49295	4.94	0.397432		4.94	0.290348	4.94	0.313049	4.94	0.313018		4.94	0.303638	4.94	0.282979	4.94	0.306927		4.94	0.288361	4.94	0.342273	4.94	0.416612
	4.94	0.398511	4.94	0.49239	4.94	0.397041		4.94	0.290116	4.95	0.312753	4.94	0.31269		4.94	0.303395	4.94	0.282767	4.94	0.306694		4.94	0.288171	4.94	0.342019	4.94	0.41621
	4.94	0.398131	4.95	0.49184	4.95	0.39665		4.95	0.289904	4.95	0.312435	4.95	0.312351		4.95	0.303141	4.95	0.282535	4.95	0.306546		4.95	0.28797	4.95	0.341765	4.95	0.415808
	4.95	0.39775	4.95	0.4913	4.95	0.39628		4.95	0.289661	4.95	0.312139	4.95	0.312034		4.95	0.303025	4.95	0.282302	4.95	0.306219		4.95	0.287758	4.95	0.341511	4.95	0.415407
	4.95	0.397369	4.95	0.49073	4.95	0.395889		4.95	0.28945	4.96	0.311843	4.95	0.311717		4.95	0.302771	4.95	0.28208	4.95	0.305975		4.95	0.287579	4.95	0.341268	4.95	0.415015
	4.95	0.396989	4.96	0.490159	4.96	0.395519		4.96	0.289228	4.96	0.311547	4.96	0.31141		4.96	0.302528	4.96	0.281847	4.96	0.305743		4.96	0.287357	4.96	0.341014	4.96	0.414603
	4.96	0.396576	4.96	0.489598	4.96	0.395138		4.96	0.289016	4.96	0.311114	4.96	0.311093		4.96	0.302274	4.96	0.281636	4.96	0.305521		4.96	0.287156	4.96	0.340761	4.96	0.414233
	4.96	0.396164	4.96	0.488795	4.96	0.394588		4.96	0.288731	4.97	0.310818	4.96	0.310617		4.96	0.301926	4.96	0.281308	4.96	0.305182		4.96	0.286934	4.96	0.340369	4.96	0.413662
	4.96	0.395561	4.97	0.488234	4.97	0.394239		4.97	0.288519	4.97	0.310511	4.97	0.3103		4.97	0.301682	4.97	0.281086	4.97	0.304971		4.97	0.286701	4.97	0.340094	4.97	0.413292
	4.97	0.395149	4.97	0.487663	4.97	0.394049		4.97	0.288308	4.97	0.310215	4.97	0.309962		4.97	0.30145	4.97	0.280959	4.97	0.304696		4.97	0.28649	4.97	0.339841	4.97	0.412901
	4.97	0.394768	4.97	0.487135	4.97	0.39369		4.97	0.288128	4.98	0.309919	4.97	0.309624		4.97	0.301217	4.97	0.280748	4.97	0.304495		4.97	0.286278	4.97	0.339576	4.97	0.41252
	4.97	0.394377	4.98	0.486606	4.98	0.393341		4.98	0.287938	4.98	0.309623	4.98	0.309264		4.98	0.300985	4.98	0.280515	4.98	0.304389		4.98	0.286077	4.98	0.339439	4.98	0.412118
	4.98	0.394007	4.98	0.486056	4.98	0.392971		4.98	0.287737	4.98	0.309337	4.98	0.309074		4.98	0.300752	4.98	0.280304	4.98	0.304167		4.98	0.285876	4.98	0.339164	4.98	0.411727
	4.98	0.393627	4.98	0.485538	4.98	0.392601		4.98	0.287536	4.99	0.308904	4.98	0.308735		4.98	0.300509	4.98	0.280082	4.98	0.303945		4.98	0.285707	4.98	0.338868	4.98	0.411547
	4.98	0.393246	4.99	0.484713	4.99	0.392061		4.99	0.28724	4.99	0.308608	4.99	0.308281		4.99	0.300118	4.99	0.279733	4.99	0.303596		4.99	0.285432	4.99	0.338456	4.99	0.411008
	4.99	0.392685	4.99	0.484439	4.99	0.391702		4.99	0.287007	4.99	0.30846	4.99	0.307974		4.99	0.299853	4.99	0.279511	4.99	0.303364		4.99	0.285263	4.99	0.338149	4.99	0.410628
	4.99	0.392485	4.99	0.483899	4.99	0.391321		4.99	0.286817	5	0.308174	4.99	0.307678		4.99	0.299589	4.99	0.279299	4.99	0.303152		4.99	0.285104	4.99	0.337874	4.99	0.410258
	4.99	0.392104	5	0.48336	5	0.390972		5	0.286637	5	0.307889	5	0.307414		5	0.299335	5	0.279088	5	0.302951		5	0.284925	5	0.337589	5	0.409866
	5	0.391744	5	0.48281	5	0.390613		5	0.286457	5	0.307603	5	0.307128		5	0.299071	5	0.278887	5	0.302719		5	0.284734	5	0.337282	5	0.409486
	5	0.391385	5	0.482282	5	0.390243		5	0.286352	5.01	0.307318	5	0.306875		5	0.298796	5	0.278686	5	0.302497		5	0.284544	5	0.336975	5	0.409084
	5	0.391004	5.01	0.481764	5.01	0.389873		5.01	0.286161	5.01	0.306884	5.01	0.30661		5.01	0.298521	5.01	0.278464	5.01	0.302254		5.01	0.284354	5.01	0.33669	5.01	0.408693
	5.01	0.390634	5.01	0.481235	5.01	0.389481		5.01	0.285982	5.01	0.30662	5.01	0.306198		5.01	0.298151	5.01	0.278242	5.01	0.301947		5.01	0.284058	5.01	0.336235	5.01	0.408291
	5.01	0.390264	5.01	0.480421	5.01	0.388889		5.01	0.285675	5.02	0.306345	5.01	0.305912		5.01	0.298013	5.01	0.277914	5.01	0.301714		5.01	0.283867	5.01	0.33595	5.01	0.407646
	5.01	0.389714	5.02	0.479871	5.02	0.388498		5.02	0.285485	5.02	0.306102	5.02	0.305648		5.02	0.29776	5.02	0.277692	5.02	0.301492		5.02	0.283666	5.02	0.335664	5.02	0.407234
	5.02	0.389355	5.02	0.479311	5.02	0.388096		5.02	0.285273	5.02	0.305869	5.02	0.305394		5.02	0.297527	5.02	0.27747	5.02	0.301239		5.02	0.283487	5.02	0.335379	5.02	0.406821
	5.02	0.388995	5.02	0.478771	5.02	0.387695		5.02	0.285051	5.03	0.305616	5.02	0.305109		5.02	0.297284	5.02	0.277269	5.02	0.301027		5.02	0.283286	5.02	0.335115	5.02	0.406398
	5.02	0.388636	5.03	0.478243	5.03	0.387314		5.03	0.28485	5.03	0.305372	5.03	0.304823		5.03	0.29702	5.03	0.277068	5.03	0.300816		5.03	0.283117	5.03	0.334861	5.03	0.405997
	5.03	0.388245	5.03	0.477693	5.03	0.386944		5.03	0.284649	5.03	0.30514	5.03	0.304527		5.03	0.296745	5.03	0.276878	5.03	0.300625		5.03	0.283032	5.03	0.334607	5.03	0.405616
	5.03	0.387864	5.03	0.477143	5.03	0.386553		5.03	0.284448	5.04	0.304802	5.03	0.304231		5.03	0.296502	5.03	0.276677	5.03	0.300414		5.03	0.282852	5.03	0.334353	5.03	0.405225
	5.03	0.387473	5.04	0.476371	5.04	0.386151		5.04	0.284121	5.04	0.30459	5.04	0.303819		5.04	0.2961	5.04	0.276508	5.04	0.300076		5.04	0.282609	5.04	0.333962	5.04	0.404633
	5.04	0.386881	5.04	0.475853	5.04	0.38577		5.04	0.283899	5.04	0.304368	5.04	0.303533		5.04	0.295835	5.04	0.276339	5.04	0.29997		5.04	0.282461	5.04	0.333846	5.04	0.404241
	5.04	0.386458	5.04	0.475325	5.04	0.385369		5.04	0.283677	5.05	0.304135	5.04	0.303375		5.04	0.295539	5.04	0.276148	5.04	0.299716		5.04	0.282271	5.04	0.333592	5.04	0.403861
	5.04	0.386056	5.05	0.474785	5.05	0.384946		5.05	0.283455	5.05	0.303882	5.05	0.303089		5.05	0.295264	5.05	0.275926	5.05	0.299494		5.05	0.282102	5.05	0.333338	5.05	0.40366
	5.05	0.385633	5.05	0.474532	5.05	0.384554		5.05	0.283264	5.05	0.30366	5.05	0.302783		5.05	0.294979	5.05	0.275736	5.05	0.299283		5.05	0.281975	5.05	0.333084	5.05	0.403248
	5.05	0.385242	5.05	0.474003	5.05	0.384153		5.05	0.283053	5.06	0.303395	5.05	0.302508		5.05	0.294693	5.05	0.275535	5.05	0.299082		5.05	0.281827	5.05	0.33282	5.05	0.402867
	5.05	0.38483	5.06	0.473495	5.06	0.383761		5.06	0.282852	5.06	0.303015	5.06	0.302212		5.06	0.294429	5.06	0.275334	5.06	0.29886		5.06	0.281658	5.06	0.332535	5.06	0.402455
	5.06	0.384629	5.06	0.472713	5.06	0.38319		5.06	0.282577	5.06	0.302888	5.06	0.301747		5.06	0.293996	5.06	0.275017	5.06	0.2985		5.06	0.281446	5.06	0.332143	5.06	0.40182
	5.06	0.384058	5.06	0.472195	5.06	0.38282		5.06	0.282482	5.07	0.302602	5.06	0.301461		5.06	0.293721	5.06	0.274816	5.06	0.298278		5.06	0.281266	5.06	0.331879	5.06	0.401418
	5.06	0.383667	5.07	0.471677	5.07	0.38244		5.07	0.282292	5.07	0.302327	5.07	0.301176		5.07	0.293425	5.07	0.274647	5.07	0.298067		5.07	0.281097	5.07	0.331583	5.07	0.400985
	5.07	0.383275	5.07	0.47118	5.07	0.382049		5.07	0.28208	5.07	0.302074	5.07	0.30089		5.07	0.29316	5.07	0.274457	5.07	0.297855		5.07	0.280928	5.07	0.331287	5.07	0.400594
	5.07	0.382905	5.07	0.470662	5.07	0.381668		5.07	0.281879	5.08	0.301788	5.07	0.300615		5.07	0.292907	5.07	0.274256	5.07	0.297644		5.07	0.280727	5.07	0.331033	5.07	0.400213
	5.07	0.382514	5.08	0.470144	5.08	0.381298		5.08	0.281689	5.08	0.301566	5.08	0.300319		5.08	0.292653	5.08	0.274044	5.08	0.297432		5.08	0.280526	5.08	0.330727	5.08	0.399832
	5.08	0.382102	5.08	0.469626	5.08	0.380917		5.08	0.281488	5.08	0.301207	5.08	0.300034		5.08	0.29242	5.08	0.273812	5.08	0.297189		5.08	0.280336	5.08	0.330431	5.08	0.399431
	5.08	0.3817	5.08	0.469129	5.08	0.380537		5.08	0.281287	5.09	0.300932	5.08	0.299738		5.08	0.292293	5.08	0.273632	5.08	0.296861		5.08	0.28005	5.08	0.330018	5.08	0.399061
	5.08	0.381309	5.09	0.468357	5.09	0.379997		5.09	0.280991	5.09	0.300699	5.09	0.299294		5.09	0.291923	5.09	0.273304	5.09	0.296618		5.09	0.27986	5.09	0.329733	5.09	0.398458
	5.09	0.380696	5.09	0.467849	5.09	0.379638		5.09	0.280822	5.09	0.300467	5.09	0.299008		5.09	0.291691	5.09	0.273093	5.09	0.296364		5.09	0.27967	5.09	0.329458	5.09	0.398056
	5.09	0.380315	5.09	0.467342	5.09	0.379268		5.09	0.280642	5.1	0.300223	5.09	0.298723		5.09	0.291437	5.09	0.272871	5.09	0.2961		5.09	0.279511	5.09	0.329151	5.09	0.397665
	5.09	0.379924	5.1	0.466824	5.1	0.378919		5.1	0.280484	5.1	0.299948	5.1	0.298448		5.1	0.291162	5.1	0.27268	5.1	0.295867		5.1	0.279416	5.1	0.328855	5.1	0.397274
	5.1	0.379543	5.1	0.466316	5.1	0.378729		5.1	0.280293	5.1	0.299684	5.1	0.298183		5.1	0.290887	5.1	0.272458	5.1	0.295624		5.1	0.279236	5.1	0.32857	5.1	0.396893
	5.1	0.379162	5.1	0.465819	5.1	0.378359		5.1	0.280124	5.11	0.299325	5.1	0.297961		5.1	0.290644	5.1	0.272332	5.1	0.295381		5.1	0.279067	5.1	0.328284	5.1	0.396513
	5.1	0.378782	5.11	0.465322	5.11	0.378031		5.11	0.279965	5.11	0.299081	5.11	0.297824		5.11	0.290401	5.11	0.27212	5.11	0.295149		5.11	0.278856	5.11	0.328009	5.11	0.396121
	5.11	0.378401	5.11	0.464582	5.11	0.377523		5.11	0.279733	5.11	0.298838	5.11	0.297443		5.11	0.290041	5.11	0.271782	5.11	0.294905		5.11	0.278687	5.11	0.327745	5.11	0.395751
	5.11	0.377841	5.11	0.46435	5.11	0.377206		5.11	0.279574	5.12	0.298595	5.11	0.2972		5.11	0.289809	5.11	0.271602	5.11	0.294662		5.11	0.278549	5.11	0.327502	5.11	0.395349
	5.11	0.377481	5.12	0.463641	5.12	0.376868		5.12	0.279426	5.12	0.298352	5.12	0.296936		5.12	0.289555	5.12	0.271391	5.12	0.29444		5.12	0.278391	5.12	0.327227	5.12	0.394979
	5.12	0.377101	5.12	0.463409	5.12	0.376508		5.12	0.279257	5.12	0.29813	5.12	0.29665		5.12	0.289344	5.12	0.27119	5.12	0.294197		5.12	0.278211	5.12	0.327005	5.12	0.394588
	5.12	0.37691	5.12	0.462943	5.12	0.37617		5.12	0.279056	5.13	0.298014	5.12	0.296418		5.12	0.289111	5.12	0.271031	5.12	0.293964		5.12	0.278073	5.12	0.326762	5.12	0.394186
	5.12	0.37654	5.13	0.462499	5.13	0.375832		5.13	0.278866	5.13	0.29777	5.13	0.296143		5.13	0.288868	5.13	0.270841	5.13	0.293721		5.13	0.277946	5.13	0.326508	5.13	0.393774
	5.13	0.376181	5.13	0.462024	5.13	0.375462		5.13	0.278676	5.13	0.297379	5.13	0.295868		5.13	0.288656	5.13	0.27064	5.13	0.293489		5.13	0.277777	5.13	0.326244	5.13	0.393362
	5.13	0.375821	5.13	0.461357	5.13	0.374954		5.13	0.278485	5.14	0.297125	5.13	0.295456		5.13	0.288328	5.13	0.270365	5.13	0.293108		5.13	0.277545	5.13	0.325863	5.13	0.392759
	5.13	0.375261	5.14	0.460903	5.14	0.374616		5.14	0.278284	5.14	0.296882	5.14	0.29516		5.14	0.288096	5.14	0.270164	5.14	0.292865		5.14	0.277418	5.14	0.325588	5.14	0.392368
	5.14	0.374933	5.14	0.460448	5.14	0.374267		5.14	0.278083	5.14	0.29665	5.14	0.294874		5.14	0.287853	5.14	0.269942	5.14	0.292632		5.14	0.277249	5.14	0.325313	5.14	0.391987
	5.14	0.374563	5.14	0.459993	5.14	0.373939		5.14	0.277883	5.15	0.296406	5.14	0.294599		5.14	0.287631	5.14	0.269752	5.14	0.29241		5.14	0.277079	5.14	0.325038	5.14	0.391617
	5.14	0.374183	5.15	0.459539	5.15	0.373622		5.15	0.277713	5.15	0.296174	5.15	0.294314		5.15	0.287514	5.15	0.269572	5.15	0.292167		5.15	0.2769	5.15	0.324763	5.15	0.391226
	5.15	0.373823	5.15	0.459095	5.15	0.373273		5.15	0.277523	5.15	0.295931	5.15	0.294007		5.15	0.287271	5.15	0.269371	5.15	0.291955		5.15	0.276699	5.15	0.324499	5.15	0.390835
	5.15	0.373453	5.15	0.458661	5.15	0.372924		5.15	0.277354	5.16	0.295571	5.15	0.29369		5.15	0.287007	5.15	0.269181	5.15	0.291702		5.15	0.276508	5.15	0.324224	5.15	0.390454
	5.15	0.373094	5.16	0.457985	5.16	0.372385		5.16	0.2771	5.16	0.295328	5.16	0.293214		5.16	0.286637	5.16	0.268906	5.16	0.291342		5.16	0.276202	5.16	0.323854	5.16	0.389873
	5.16	0.372554	5.16	0.457541	5.16	0.372216		5.16	0.276931	5.16	0.295095	5.16	0.292897		5.16	0.286394	5.16	0.268694	5.16	0.291078		5.16	0.276107	5.16	0.323611	5.16	0.389513
	5.16	0.372184	5.16	0.457107	5.17	0.371687		5.16	0.276794	5.17	0.294831	5.16	0.292559		5.16	0.286161	5.17	0.268525	5.16	0.290835		5.16	0.275927	5.16	0.323347	5.16	0.389143
	5.16	0.371804	5.17	0.456684	5.17	0.371507		5.17	0.276635	5.17	0.294567	5.17	0.29222		5.17	0.285918	5.17	0.26842	5.17	0.29057		5.17	0.275747	5.17	0.323103	5.17	0.388773
	5.17	0.371423	5.17	0.45624	5.17	0.371148		5.17	0.276466	5.17	0.294313	5.17	0.291892		5.17	0.285685	5.17	0.268208	5.17	0.290443		5.17	0.275578	5.17	0.322977	5.17	0.388414
	5.17	0.371074	5.17	0.455817	5.17	0.370809		5.17	0.276307	5.18	0.294049	5.17	0.291723		5.17	0.285431	5.17	0.268018	5.17	0.290232		5.17	0.275419	5.17	0.322723	5.17	0.388033
	5.17	0.370715	5.18	0.455384	5.18	0.370439		5.18	0.276149	5.18	0.293795	5.18	0.291406		5.18	0.28522	5.18	0.267806	5.18	0.289999		5.18	0.27525	5.18	0.32248	5.18	0.387843
	5.18	0.370334	5.18	0.454929	5.18	0.370048		5.18	0.275979	5.18	0.293435	5.18	0.291068		5.18	0.284987	5.18	0.267616	5.18	0.289756		5.18	0.275081	5.18	0.322226	5.18	0.387494
	5.18	0.369985	5.18	0.454495	5.18	0.369509		5.18	0.275747	5.19	0.293182	5.18	0.290634		5.18	0.284638	5.18	0.267309	5.18	0.289376		5.18	0.274859	5.18	0.321856	5.18	0.386954
	5.18	0.369636	5.19	0.454062	5.19	0.369139		5.19	0.275567	5.19	0.293076	5.19	0.290306		5.19	0.284395	5.19	0.26713	5.19	0.289154		5.19	0.274679	5.19	0.321592	5.19	0.386616
	5.19	0.369255	5.19	0.453618	5.19	0.368779		5.19	0.275398	5.19	0.292833	5.19	0.29		5.19	0.284184	5.19	0.26695	5.19	0.288932		5.19	0.274521	5.19	0.321338	5.19	0.386278
	5.19	0.368885	5.19	0.453174	5.19	0.36842		5.19	0.275218	5.2	0.292579	5.19	0.289693		5.19	0.283941	5.19	0.266749	5.19	0.288699		5.19	0.274383	5.19	0.321095	5.19	0.38595
	5.19	0.368526	5.2	0.45274	5.2	0.368081		5.2	0.275112	5.2	0.292304	5.2	0.289376		5.2	0.283729	5.2	0.266601	5.2	0.288498		5.2	0.274225	5.2	0.320873	5.2	0.385612
	5.2	0.368188	5.2	0.452307	5.2	0.367743		5.2	0.274912	5.2	0.291997	5.2	0.28908		5.2	0.283497	5.2	0.266442	5.2	0.288297		5.2	0.274066	5.2	0.320629	5.2	0.385273
	5.2	0.367807	5.2	0.451863	5.2	0.367405		5.2	0.274732	5.21	0.291532	5.2	0.288805		5.2	0.283264	5.2	0.266263	5.2	0.288096		5.2	0.273918	5.2	0.320386	5.2	0.384924
	5.2	0.367447	5.21	0.451186	5.21	0.366918		5.21	0.274446	5.21	0.291236	5.21	0.288382		5.21	0.282947	5.21	0.265988	5.21	0.287821		5.21	0.273696	5.21	0.320027	5.21	0.384396
	5.21	0.36694	5.21	0.450742	5.21	0.366601		5.21	0.274277	5.21	0.29093	5.21	0.288128		5.21	0.282852	5.21	0.265787	5.21	0.287599		5.21	0.273559	5.21	0.319762	5.21	0.384068
	5.21	0.366612	5.21	0.450319	5.21	0.366295		5.21	0.274119	5.22	0.290612	5.21	0.287885		5.21	0.282651	5.21	0.265586	5.21	0.287388		5.21	0.273421	5.21	0.31953	5.21	0.38373
	5.21	0.366274	5.22	0.449864	5.22	0.365999		5.22	0.273939	5.22	0.290306	5.22	0.287621		5.22	0.282408	5.22	0.265364	5.22	0.287176		5.22	0.273284	5.22	0.319276	5.22	0.383349
	5.22	0.365925	5.22	0.449399	5.22	0.365671		5.22	0.27378	5.22	0.290031	5.22	0.287378		5.22	0.282186	5.22	0.265184	5.22	0.286954		5.22	0.273136	5.22	0.318991	5.22	0.38299
	5.22	0.365576	5.22	0.448976	5.22	0.365364		5.22	0.273632	5.23	0.289777	5.22	0.287124		5.22	0.281963	5.22	0.265004	5.22	0.286711		5.22	0.272977	5.22	0.318716	5.22	0.382651
	5.22	0.365217	5.23	0.448543	5.23	0.365058		5.23	0.273452	5.23	0.289386	5.23	0.286881		5.23	0.281752	5.23	0.264814	5.23	0.286468		5.23	0.272903	5.23	0.318472	5.23	0.382281
	5.23	0.364868	5.23	0.447866	5.23	0.364751		5.23	0.27322	5.23	0.289143	5.23	0.28649		5.23	0.281445	5.23	0.264634	5.23	0.286108		5.23	0.272692	5.23	0.318071	5.23	0.381731
	5.23	0.364339	5.23	0.447443	5.23	0.364476		5.23	0.273072	5.24	0.288889	5.24	0.286215		5.23	0.281255	5.23	0.264465	5.23	0.285992		5.23	0.272533	5.23	0.317965	5.23	0.381372
	5.23	0.36399	5.24	0.447041	5.24	0.36418		5.24	0.272913	5.24	0.288604	5.24	0.286077		5.24	0.281075	5.24	0.264285	5.24	0.28577		5.24	0.272396	5.24	0.317584	5.24	0.381002
	5.24	0.363652	5.24	0.446619	5.24	0.363873		5.24	0.272776	5.24	0.288339	5.24	0.285792		5.24	0.280896	5.24	0.264116	5.24	0.285527		5.24	0.272226	5.24	0.317457	5.24	0.380663
	5.24	0.363324	5.24	0.446217	5.24	0.363598		5.24	0.272628	5.25	0.288075	5.24	0.285538		5.24	0.280716	5.24	0.263968	5.24	0.285326		5.24	0.272078	5.24	0.317225	5.24	0.380473
	5.24	0.362986	5.25	0.446005	5.25	0.363302		5.25	0.27248	5.25	0.287811	5.25	0.285274		5.25	0.280547	5.25	0.263778	5.25	0.285083		5.25	0.271941	5.25	0.316992	5.25	0.380103
	5.25	0.362658	5.25	0.445593	5.25	0.363017		5.25	0.272332	5.25	0.287536	5.25	0.284978		5.25	0.280399	5.25	0.263588	5.25	0.28485		5.25	0.271803	5.25	0.316728	5.25	0.379733
	5.25	0.36251	5.25	0.445223	5.25	0.362721		5.25	0.272194	5.26	0.28724	5.25	0.284703		5.25	0.28024	5.25	0.263408	5.25	0.284618		5.25	0.271645	5.25	0.316485	5.25	0.379374
	5.25	0.362193	5.26	0.444631	5.26	0.362309		5.26	0.271951	5.26	0.286975	5.26	0.284269		5.26	0.279986	5.26	0.263112	5.26	0.28429		5.26	0.271423	5.26	0.316083	5.26	0.378845
	5.26	0.361717	5.26	0.444218	5.26	0.362013		5.26	0.271856	5.26	0.286721	5.26	0.283994		5.26	0.279807	5.26	0.262932	5.26	0.284078		5.26	0.271264	5.26	0.31584	5.26	0.378464
	5.26	0.361421	5.26	0.443806	5.26	0.361727		5.26	0.271708	5.27	0.286468	5.26	0.283741		5.26	0.279669	5.26	0.26271	5.26	0.283867		5.26	0.271106	5.26	0.315554	5.26	0.378084
	5.26	0.361114	5.27	0.443425	5.27	0.361442		5.27	0.271539	5.27	0.286214	5.27	0.283476		5.27	0.279532	5.27	0.26253	5.27	0.283634		5.27	0.270958	5.27	0.31529	5.27	0.377714
	5.27	0.360829	5.27	0.443013	5.27	0.361167		5.27	0.271338	5.27	0.285981	5.27	0.283244		5.27	0.279362	5.27	0.262351	5.27	0.283412		5.27	0.27081	5.27	0.315015	5.27	0.377354
	5.27	0.360533	5.27	0.44259	5.27	0.360871		5.27	0.271158	5.28	0.285728	5.27	0.283		5.27	0.279214	5.27	0.26215	5.27	0.28319		5.27	0.270662	5.27	0.31474	5.27	0.377005
	5.27	0.360226	5.28	0.442167	5.28	0.360564		5.28	0.270947	5.28	0.285368	5.28	0.282747		5.28	0.27914	5.28	0.26198	5.28	0.282968		5.28	0.270503	5.28	0.314476	5.28	0.376624
	5.28	0.359919	5.28	0.441533	5.28	0.360141		5.28	0.270661	5.28	0.285083	5.28	0.282387		5.28	0.278908	5.28	0.261737	5.28	0.282651		5.28	0.270313	5.28	0.314106	5.28	0.376075
	5.28	0.359475	5.28	0.441142	5.28	0.359845		5.28	0.27046	5.29	0.284829	5.28	0.282123		5.28	0.27876	5.28	0.261568	5.28	0.282418		5.28	0.270165	5.28	0.313873	5.28	0.375715
	5.28	0.359148	5.29	0.44075	5.29	0.359549		5.29	0.27028	5.29	0.284575	5.29	0.281848		5.29	0.278612	5.29	0.26142	5.29	0.282218		5.29	0.270017	5.29	0.313609	5.29	0.375377
	5.29	0.358862	5.29	0.44038	5.29	0.359264		5.29	0.270122	5.29	0.284311	5.29	0.281584		5.29	0.278474	5.29	0.261251	5.29	0.281985		5.29	0.269932	5.29	0.313376	5.29	0.375049
	5.29	0.358577	5.29	0.439968	5.29	0.358967		5.29	0.269932	5.3	0.284046	5.29	0.28133		5.29	0.278347	5.29	0.261092	5.29	0.281763		5.29	0.269795	5.29	0.313144	5.29	0.374721
	5.29	0.35827	5.3	0.439577	5.3	0.358819		5.3	0.269773	5.3	0.283772	5.3	0.281214		5.3	0.278221	5.3	0.261018	5.3	0.281551		5.3	0.269668	5.3	0.3129	5.3	0.374404
	5.3	0.357974	5.3	0.439175	5.3	0.358523		5.3	0.269604	5.3	0.283486	5.3	0.280865		5.3	0.278136	5.3	0.26086	5.3	0.281435		5.3	0.269509	5.3	0.312657	5.3	0.374076
	5.3	0.357699	5.3	0.438551	5.3	0.358227		5.3	0.269339	5.3	0.283359	5.3	0.280632		5.3	0.277967	5.3	0.260691	5.3	0.281118		5.3	0.269319	5.3	0.312446	5.3	0.373759
	5.3	0.357392	5.31	0.438329	5.31	0.35773		5.31	0.269265	5.31	0.283095	5.31	0.280505		5.31	0.277903	5.3	0.260606	5.31	0.281012		5.31	0.269234	5.31	0.312245	5.31	0.373453
	5.31	0.357096	5.31	0.438118	5.31	0.357561		5.31	0.269191	5.31	0.282862	5.31	0.280399		5.31	0.277851	5.31	0.260437	5.31	0.280907		5.31	0.26916	5.31	0.312118	5.31	0.373294
	5.31	0.356959	5.31	0.437663	5.31	0.357392		5.31	0.269043	5.31	0.282619	5.31	0.280146		5.31	0.277745	5.31	0.260236	5.31	0.280684		5.31	0.269033	5.31	0.312012	5.31	0.373146
	5.31	0.356673	5.31	0.43743	5.31	0.357054		5.31	0.268885	5.32	0.282387	5.31	0.279892		5.31	0.277681	5.31	0.260035	5.31	0.280441		5.31	0.268896	5.31	0.31179	5.31	0.37286
	5.31	0.356536	5.32	0.436976	5.32	0.356705		5.32	0.268726	5.32	0.282122	5.32	0.279649		5.32	0.277597	5.32	0.259866	5.32	0.28023		5.32	0.268727	5.32	0.311536	5.32	0.372564
	5.32	0.356229	5.32	0.436511	5.32	0.356366		5.32	0.268589	5.32	0.282006	5.32	0.279384		5.32	0.277502	5.32	0.259676	5.32	0.280008		5.32	0.268568	5.32	0.311293	5.32	0.372258
	5.32	0.355944	5.32	0.436045	5.32	0.356049		5.32	0.268504	5.33	0.281646	5.32	0.279141		5.32	0.277417	5.32	0.259485	5.32	0.279796		5.32	0.268431	5.32	0.31104	5.32	0.371951
	5.32	0.355637	5.33	0.435348	5.33	0.35569		5.33	0.268293	5.33	0.281414	5.33	0.27874		5.33	0.27728	5.33	0.259295	5.33	0.279511		5.33	0.26823	5.33	0.310659	5.33	0.371676
	5.33	0.355331	5.33	0.434882	5.33	0.355193		5.33	0.268145	5.33	0.281149	5.33	0.278475		5.33	0.277195	5.33	0.25902	5.33	0.279321		5.33	0.268029	5.33	0.310426	5.33	0.371222
	5.33	0.354897	5.33	0.434428	5.33	0.354886		5.33	0.267997	5.34	0.280896	5.33	0.278221		5.33	0.27711	5.33	0.258861	5.33	0.27913		5.33	0.267849	5.33	0.310183	5.33	0.370936
	5.33	0.354601	5.34	0.433973	5.34	0.354548		5.34	0.267828	5.34	0.280631	5.34	0.277957		5.34	0.277005	5.34	0.258682	5.34	0.278929		5.34	0.267669	5.34	0.309972	5.34	0.370651
	5.34	0.354305	5.34	0.433529	5.34	0.354252		5.34	0.26769	5.34	0.280409	5.34	0.277714		5.34	0.276952	5.34	0.258502	5.34	0.27876		5.34	0.267468	5.34	0.309728	5.34	0.370355
	5.34	0.354041	5.34	0.433074	5.34	0.353935		5.34	0.267553	5.35	0.280177	5.34	0.277439		5.34	0.276846	5.34	0.258354	5.34	0.278538		5.34	0.267289	5.34	0.309496	5.34	0.370059
	5.34	0.353734	5.35	0.432588	5.35	0.353628		5.35	0.267394	5.35	0.279934	5.35	0.277217		5.35	0.27673	5.35	0.258185	5.35	0.278337		5.35	0.267098	5.35	0.309274	5.35	0.369752
	5.35	0.353438	5.35	0.432133	5.35	0.353321		5.35	0.267235	5.35	0.279553	5.35	0.276963		5.35	0.276666	5.35	0.258005	5.35	0.278136		5.35	0.266898	5.35	0.309031	5.35	0.369477
	5.35	0.353131	5.35	0.431404	5.35	0.352867		5.35	0.267045	5.36	0.279331	5.35	0.276614		5.35	0.276539	5.35	0.257783	5.35	0.277819		5.36	0.266612	5.35	0.308703	5.35	0.369033
	5.35	0.352709	5.36	0.430928	5.36	0.352719		5.36	0.266897	5.36	0.279088	5.36	0.276361		5.36	0.276434	5.36	0.257698	5.36	0.277618		5.36	0.266527	5.36	0.308481	5.36	0.368726
	5.36	0.352391	5.36	0.430442	5.36	0.352423		5.36	0.266749	5.36	0.278866	5.36	0.276086		5.36	0.27637	5.36	0.257519	5.36	0.277407		5.36	0.266358	5.36	0.308269	5.36	0.368441
	5.36	0.352106	5.36	0.429945	5.36	0.352127		5.36	0.266622	5.37	0.278654	5.36	0.275842		5.36	0.276254	5.36	0.257318	5.36	0.277195		5.36	0.266179	5.36	0.308153	5.36	0.368134
	5.36	0.35181	5.37	0.429501	5.37	0.351852		5.37	0.266474	5.37	0.278422	5.37	0.275726		5.37	0.276159	5.37	0.257138	5.37	0.277068		5.37	0.266009	5.37	0.307931	5.37	0.367828
	5.37	0.351514	5.37	0.429035	5.37	0.351556		5.37	0.266337	5.37	0.2782	5.37	0.275451		5.37	0.276064	5.37	0.256937	5.37	0.276857		5.37	0.265861	5.37	0.307709	5.37	0.36769
	5.37	0.351228	5.37	0.428591	5.37	0.35127		5.37	0.26622	5.38	0.277851	5.37	0.275229		5.37	0.275969	5.37	0.256747	5.37	0.276635		5.37	0.265724	5.37	0.307487	5.37	0.367373
	5.37	0.350922	5.38	0.428179	5.38	0.350837		5.38	0.266062	5.38	0.277618	5.38	0.27488		5.38	0.27582	5.38	0.256461	5.38	0.276307		5.38	0.265544	5.38	0.307159	5.38	0.366971
	5.38	0.350636	5.38	0.427756	5.38	0.35053		5.38	0.265956	5.38	0.277502	5.38	0.274637		5.38	0.275715	5.38	0.256282	5.38	0.276117		5.38	0.265417	5.38	0.306948	5.38	0.366665
	5.38	0.350351	5.38	0.427344	5.38	0.350213		5.38	0.26585	5.39	0.27729	5.38	0.274394		5.38	0.275651	5.38	0.256102	5.38	0.275905		5.38	0.265301	5.38	0.306715	5.38	0.366337
	5.38	0.350065	5.39	0.426942	5.39	0.349896		5.39	0.265734	5.39	0.277068	5.39	0.274182		5.39	0.275567	5.39	0.255943	5.39	0.275715		5.39	0.265206	5.39	0.306493	5.39	0.366041
	5.39	0.34978	5.39	0.42653	5.39	0.349557		5.39	0.265681	5.39	0.276878	5.39	0.273929		5.39	0.275472	5.39	0.255753	5.39	0.275504		5.39	0.26509	5.39	0.30626	5.39	0.365766
	5.39	0.349473	5.39	0.426096	5.39	0.34923		5.39	0.265597	5.4	0.276666	5.39	0.273696		5.39	0.275387	5.39	0.255594	5.39	0.275313		5.39	0.264973	5.39	0.306038	5.39	0.36547
	5.39	0.349156	5.4	0.425684	5.4	0.348891		5.4	0.26548	5.4	0.276318	5.4	0.273474		5.4	0.275281	5.4	0.255446	5.4	0.275155		5.4	0.264878	5.4	0.305838	5.4	0.365174
	5.4	0.348828	5.4	0.425261	5.4	0.348564		5.4	0.265353	5.4	0.276117	5.4	0.273146		5.4	0.275112	5.4	0.255298	5.4	0.274901		5.4	0.264688	5.4	0.305489	5.4	0.364878
	5.4	0.3485	5.4	0.424626	5.4	0.348056		5.4	0.265163	5.41	0.275884	5.4	0.272914		5.4	0.275059	5.4	0.255023	5.4	0.274742		5.4	0.264561	5.4	0.305277	5.4	0.364455
	5.4	0.348014	5.41	0.424193	5.41	0.347728		5.41	0.265015	5.41	0.275683	5.41	0.272681		5.41	0.274932	5.41	0.254897	5.41	0.274584		5.41	0.264434	5.41	0.305034	5.41	0.364159
	5.41	0.347676	5.41	0.423791	5.41	0.347422		5.41	0.264835	5.41	0.275472	5.41	0.272459		5.41	0.274805	5.41	0.254748	5.41	0.274425		5.41	0.264328	5.41	0.304823	5.41	0.363884
	5.41	0.347337	5.41	0.4234	5.41	0.347115		5.41	0.264666	5.42	0.27525	5.41	0.272248		5.41	0.274668	5.41	0.25459	5.41	0.274277		5.41	0.264212	5.41	0.30459	5.41	0.363598
	5.41	0.34701	5.42	0.422977	5.42	0.346798		5.42	0.264486	5.42	0.275017	5.42	0.272015		5.42	0.274552	5.42	0.254452	5.42	0.274108		5.42	0.264064	5.42	0.304368	5.42	0.363292
	5.42	0.346703	5.42	0.422596	5.42	0.346481		5.42	0.264296	5.42	0.274816	5.42	0.271782		5.42	0.274404	5.42	0.254315	5.42	0.273897		5.42	0.263979	5.42	0.304167	5.42	0.363006
	5.42	0.346375	5.42	0.422195	5.42	0.346322		5.42	0.264127	5.43	0.274436	5.42	0.271571		5.42	0.274266	5.42	0.254167	5.42	0.273717		5.42	0.263842	5.42	0.303945	5.42	0.362731
	5.42	0.346069	5.43	0.421613	5.43	0.345899		5.43	0.263852	5.43	0.274224	5.43	0.271211		5.43	0.274076	5.43	0.254008	5.43	0.273442		5.43	0.263673	5.43	0.303638	5.43	0.362256
	5.43	0.345582	5.43	0.421201	5.43	0.345624		5.43	0.263662	5.43	0.27396	5.43	0.271106		5.43	0.273928	5.43	0.253871	5.43	0.273336		5.43	0.263525	5.43	0.303511	5.43	0.36197
	5.43	0.345286	5.43	0.420799	5.43	0.345339		5.43	0.263503	5.44	0.273717	5.43	0.270873		5.43	0.273748	5.43	0.253733	5.43	0.273156		5.43	0.263377	5.43	0.303279	5.43	0.361685
	5.43	0.344969	5.44	0.420408	5.44	0.345074		5.44	0.263334	5.44	0.273484	5.44	0.270662		5.44	0.273611	5.44	0.253575	5.44	0.272966		5.44	0.26325	5.44	0.303057	5.44	0.361537
	5.44	0.344662	5.44	0.419995	5.44	0.34481		5.44	0.263175	5.44	0.273251	5.44	0.27044		5.44	0.273463	5.44	0.253448	5.44	0.272776		5.44	0.263091	5.44	0.302835	5.44	0.361241
	5.44	0.344366	5.44	0.419795	5.44	0.344567		5.44	0.263017	5.45	0.273019	5.44	0.270228		5.44	0.273315	5.44	0.253311	5.44	0.272596		5.44	0.262922	5.44	0.302623	5.44	0.360955
	5.44	0.344208	5.45	0.419403	5.45	0.344313		5.45	0.262848	5.45	0.272776	5.45	0.270006		5.45	0.273177	5.45	0.253141	5.45	0.272406		5.45	0.262795	5.45	0.302401	5.45	0.36068
	5.45	0.343901	5.45	0.418822	5.45	0.343932		5.45	0.262583	5.45	0.272522	5.45	0.269678		5.45	0.272955	5.45	0.252909	5.45	0.272141		5.45	0.262563	5.45	0.302084	5.45	0.360226
	5.45	0.343457	5.45	0.418441	5.45	0.343658		5.45	0.26253	5.46	0.2723	5.45	0.269435		5.45	0.272765	5.45	0.252782	5.45	0.271941		5.45	0.262425	5.45	0.301873	5.45	0.35993
	5.45	0.343161	5.46	0.418092	5.46	0.343393		5.46	0.262361	5.46	0.272078	5.46	0.269224		5.46	0.272585	5.46	0.252613	5.46	0.271729		5.46	0.262309	5.46	0.301661	5.46	0.359655
	5.46	0.342833	5.46	0.417754	5.46	0.343129		5.46	0.262192	5.46	0.271845	5.46	0.269023		5.46	0.272384	5.46	0.252465	5.46	0.271549		5.46	0.262161	5.46	0.301407	5.46	0.359359
	5.46	0.342558	5.46	0.417394	5.46	0.342843		5.46	0.262055	5.47	0.271623	5.46	0.268801		5.46	0.272173	5.46	0.252327	5.46	0.271317		5.46	0.261981	5.46	0.301196	5.46	0.359073
	5.46	0.342283	5.47	0.417024	5.47	0.342569		5.47	0.261907	5.47	0.27138	5.47	0.268589		5.47	0.271961	5.47	0.252158	5.47	0.271137		5.47	0.261833	5.47	0.301006	5.47	0.358777
	5.47	0.341966	5.47	0.416665	5.47	0.342273		5.47	0.261737	5.47	0.271042	5.47	0.268367		5.47	0.271845	5.47	0.252021	5.47	0.270936		5.47	0.261696	5.47	0.300784	5.47	0.35846
	5.47	0.34167	5.47	0.416316	5.47	0.341976		5.47	0.261611	5.48	0.270809	5.47	0.268166		5.47	0.271612	5.47	0.251873	5.47	0.270661		5.47	0.261452	5.47	0.300424	5.47	0.358122
	5.47	0.341374	5.48	0.415766	5.48	0.341564		5.48	0.261399	5.48	0.270566	5.48	0.267828		5.48	0.271285	5.48	0.25164	5.48	0.270481		5.48	0.261294	5.48	0.300213	5.48	0.357656
	5.48	0.340909	5.48	0.415396	5.48	0.341279		5.48	0.26124	5.48	0.270301	5.48	0.267606		5.48	0.271063	5.48	0.251471	5.48	0.270323		5.48	0.261188	5.48	0.300012	5.48	0.357307
	5.48	0.340623	5.48	0.415047	5.48	0.340993		5.48	0.261103	5.49	0.270069	5.48	0.267395		5.48	0.270841	5.48	0.251355	5.48	0.270154		5.48	0.261072	5.48	0.29979	5.48	0.356958
	5.48	0.340338	5.49	0.414709	5.49	0.340845		5.49	0.260966	5.49	0.269805	5.49	0.267183		5.49	0.270608	5.49	0.251217	5.49	0.269984		5.49	0.261019	5.49	0.299589	5.49	0.356641
	5.49	0.340053	5.49	0.414339	5.49	0.340412		5.49	0.260807	5.49	0.269561	5.49	0.266972		5.49	0.270396	5.49	0.251122	5.49	0.269805		5.49	0.260913	5.49	0.299377	5.49	0.356303
	5.49	0.339756	5.49	0.413958	5.49	0.340253		5.49	0.260659	5.5	0.269212	5.49	0.26675		5.49	0.270164	5.49	0.250953	5.49	0.26971		5.49	0.260786	5.49	0.299145	5.49	0.355954
	5.49	0.33945	5.5	0.413588	5.5	0.339946		5.5	0.260532	5.5	0.268959	5.5	0.266633		5.5	0.269952	5.5	0.250826	5.5	0.269445		5.5	0.260617	5.5	0.298891	5.5	0.355595
	5.5	0.339175	5.5	0.413059	5.5	0.339523		5.5	0.260299	5.5	0.268726	5.5	0.266295		5.5	0.269635	5.5	0.250583	5.5	0.269223		5.5	0.260501	5.5	0.298669	5.5	0.355045
	5.5	0.338731	5.51	0.4127	5.5	0.339238		5.5	0.260151	5.51	0.268504	5.5	0.266083		5.5	0.269434	5.5	0.250445	5.5	0.269054		5.5	0.260353	5.5	0.298468	5.5	0.354876
	5.5	0.338435	5.51	0.41252	5.51	0.338953		5.51	0.260014	5.51	0.268271	5.51	0.265872		5.51	0.269212	5.51	0.250308	5.51	0.268864		5.51	0.260215	5.51	0.298257	5.51	0.354516
	5.51	0.33816	5.51	0.412161	5.51	0.338657		5.51	0.259877	5.51	0.26806	5.51	0.265661		5.51	0.269022	5.51	0.250149	5.51	0.268652		5.51	0.260057	5.51	0.298035	5.51	0.354167
	5.51	0.338012	5.51	0.411801	5.51	0.338371		5.51	0.259729	5.52	0.267944	5.51	0.265439		5.51	0.268842	5.51	0.250001	5.51	0.268494		5.51	0.259856	5.51	0.297823	5.51	0.353808
	5.51	0.337726	5.52	0.411442	5.52	0.338075		5.52	0.25958	5.52	0.267743	5.52	0.265206		5.52	0.268652	5.52	0.249874	5.52	0.268303		5.52	0.259708	5.52	0.297633	5.52	0.353469
	5.52	0.33743	5.52	0.411061	5.52	0.33779		5.52	0.259517	5.52	0.267415	5.52	0.264994		5.52	0.268462	5.52	0.249726	5.52	0.268102		5.52	0.25956	5.52	0.297443	5.52	0.353131
	5.52	0.337134	5.52	0.410511	5.52	0.337356		5.52	0.259284	5.53	0.267193	5.52	0.264656		5.52	0.268155	5.52	0.249515	5.52	0.26787		5.52	0.259285	5.52	0.297146	5.52	0.352613
	5.52	0.336711	5.53	0.410162	5.53	0.337081		5.53	0.259136	5.53	0.266971	5.53	0.264424		5.53	0.267965	5.53	0.249377	5.53	0.26768		5.53	0.259137	5.53	0.296935	5.53	0.352275
	5.53	0.336415	5.53	0.409792	5.53	0.336796		5.53	0.258999	5.53	0.266749	5.53	0.264212		5.53	0.267774	5.53	0.24925	5.53	0.267521		5.53	0.258957	5.53	0.296734	5.53	0.351936
	5.53	0.33613	5.53	0.409433	5.53	0.336489		5.53	0.258851	5.54	0.266527	5.53	0.264001		5.53	0.267669	5.53	0.249092	5.53	0.267352		5.53	0.258809	5.53	0.296533	5.53	0.351587
	5.53	0.335844	5.54	0.409063	5.54	0.336193		5.54	0.258703	5.54	0.266305	5.54	0.263757		5.54	0.267457	5.54	0.248933	5.54	0.267183		5.54	0.258651	5.54	0.296311	5.54	0.351217
	5.54	0.335538	5.54	0.408693	5.54	0.335907		5.54	0.258565	5.54	0.266093	5.54	0.263546		5.54	0.267256	5.54	0.248806	5.54	0.267013		5.54	0.258502	5.54	0.296121	5.54	0.35089
	5.54	0.335263	5.54	0.408323	5.54	0.335622		5.54	0.258417	5.55	0.265776	5.54	0.263313		5.54	0.267045	5.54	0.248669	5.54	0.266855		5.54	0.258354	5.54	0.295899	5.54	0.350541
	5.54	0.334988	5.55	0.407783	5.55	0.335189		5.55	0.258174	5.55	0.265554	5.55	0.262986		5.55	0.266717	5.55	0.248447	5.55	0.266601		5.55	0.258228	5.55	0.295592	5.55	0.350023
	5.55	0.334533	5.55	0.407435	5.55	0.33503		5.55	0.258037	5.55	0.265322	5.55	0.262753		5.55	0.266495	5.55	0.248341	5.55	0.266421		5.55	0.258111	5.55	0.295381	5.55	0.349705
	5.55	0.334248	5.55	0.407064	5.56	0.334596		5.55	0.25791	5.56	0.265099	5.55	0.262563		5.55	0.266284	5.55	0.248278	5.56	0.26621		5.55	0.258006	5.55	0.295159	5.55	0.349388
	5.55	0.333952	5.56	0.406684	5.56	0.334448		5.56	0.257772	5.56	0.264888	5.56	0.262341		5.56	0.266083	5.56	0.248109	5.56	0.26602		5.56	0.257889	5.56	0.294937	5.56	0.349071
	5.56	0.333666	5.56	0.406314	5.56	0.334152		5.56	0.257656	5.56	0.264687	5.56	0.262224		5.56	0.265871	5.56	0.247961	5.56	0.265903		5.56	0.257784	5.56	0.29482	5.56	0.348733
	5.56	0.333381	5.56	0.405933	5.56	0.333867		5.56	0.257561	5.57	0.264455	5.56	0.262002		5.56	0.265649	5.56	0.247813	5.56	0.265692		5.56	0.257709	5.56	0.294619	5.56	0.348542
	5.56	0.333095	5.57	0.405563	5.57	0.333571		5.57	0.257455	5.57	0.264243	5.57	0.26177		5.57	0.265469	5.57	0.247664	5.57	0.265523		5.57	0.257593	5.57	0.294419	5.57	0.348352
	5.57	0.332799	5.57	0.405225	5.57	0.333285		5.57	0.257339	5.57	0.263926	5.57	0.261569		5.57	0.265279	5.57	0.247506	5.57	0.265332		5.57	0.257477	5.57	0.294207	5.57	0.347982
	5.57	0.332493	5.57	0.404876	5.57	0.332852		5.57	0.25718	5.58	0.26381	5.57	0.26123		5.57	0.264983	5.57	0.247284	5.57	0.265068		5.57	0.257308	5.57	0.293943	5.57	0.347538
	5.57	0.332207	5.58	0.404516	5.58	0.332577		5.58	0.257075	5.58	0.263577	5.58	0.26103		5.58	0.264772	5.58	0.247146	5.58	0.264899		5.58	0.257191	5.58	0.293753	5.58	0.347242
	5.58	0.331911	5.58	0.404189	5.58	0.332291		5.58	0.25698	5.58	0.263334	5.58	0.260818		5.58	0.264571	5.58	0.246967	5.58	0.264719		5.58	0.257065	5.58	0.293583	5.58	0.346914
	5.58	0.331626	5.58	0.40385	5.58	0.332048		5.58	0.256863	5.59	0.263154	5.58	0.260596		5.58	0.264359	5.58	0.246829	5.58	0.264571		5.58	0.256917	5.58	0.293361	5.58	0.346607
	5.58	0.33133	5.59	0.403491	5.59	0.331773		5.59	0.2568	5.59	0.262964	5.59	0.260374		5.59	0.264127	5.59	0.246702	5.59	0.264412		5.59	0.25679	5.59	0.29316	5.59	0.346259
	5.59	0.331034	5.59	0.403142	5.59	0.33152		5.59	0.256662	5.59	0.262763	5.59	0.260141		5.59	0.263926	5.59	0.246554	5.59	0.264233		5.59	0.256663	5.59	0.29296	5.59	0.345931
	5.59	0.330738	5.59	0.402804	5.59	0.331266		5.59	0.256546	5.6	0.262456	5.59	0.259919		5.59	0.263735	5.59	0.246396	5.59	0.264085		5.59	0.256536	5.59	0.292759	5.59	0.345603
	5.59	0.330431	5.6	0.402275	5.6	0.330906		5.6	0.256377	5.6	0.262266	5.6	0.259613		5.6	0.263545	5.6	0.246184	5.6	0.263852		5.6	0.256314	5.6	0.292463	5.6	0.345106
	5.6	0.329966	5.6	0.401926	5.6	0.330632		5.6	0.256229	5.6	0.262076	5.6	0.259422		5.6	0.263376	5.6	0.246036	5.6	0.263715		5.6	0.256187	5.6	0.292262	5.6	0.344768
	5.6	0.329691	5.6	0.401566	5.6	0.330367		5.6	0.256113	5.61	0.261843	5.6	0.259222		5.6	0.263164	5.6	0.245867	5.6	0.263577		5.6	0.256039	5.6	0.292103	5.6	0.344429
	5.6	0.329395	5.61	0.401207	5.61	0.330113		5.61	0.256028	5.61	0.261642	5.61	0.259042		5.61	0.262974	5.61	0.24573	5.61	0.26344		5.61	0.25588	5.61	0.291913	5.61	0.344102
	5.61	0.329099	5.61	0.400879	5.61	0.329828		5.61	0.255954	5.61	0.261441	5.61	0.258841		5.61	0.262784	5.61	0.245571	5.61	0.263271		5.61	0.255732	5.61	0.291722	5.61	0.343774
	5.61	0.328803	5.61	0.400551	5.61	0.329553		5.61	0.255848	5.62	0.261219	5.61	0.258651		5.61	0.262594	5.61	0.245402	5.61	0.263101		5.61	0.255658	5.61	0.291553	5.61	0.343467
	5.61	0.328496	5.62	0.400224	5.62	0.329289		5.62	0.255732	5.62	0.260923	5.62	0.25845		5.62	0.262393	5.62	0.245264	5.62	0.262943		5.62	0.25551	5.62	0.291331	5.62	0.343161
	5.62	0.328211	5.62	0.399748	5.62	0.329014		5.62	0.255594	5.62	0.260701	5.62	0.258122		5.62	0.262097	5.62	0.245116	5.62	0.262752		5.62	0.255278	5.62	0.291046	5.62	0.342674
	5.62	0.327788	5.62	0.39942	5.62	0.328718		5.62	0.255468	5.63	0.26049	5.62	0.258016		5.62	0.261896	5.62	0.244958	5.62	0.262562		5.62	0.25514	5.62	0.29094	5.62	0.342378
	5.62	0.327534	5.63	0.399113	5.63	0.328443		5.63	0.255372	5.63	0.260257	5.63	0.257836		5.63	0.261695	5.63	0.244799	5.63	0.262382		5.63	0.254992	5.63	0.290729	5.63	0.342082
	5.63	0.32727	5.63	0.398807	5.63	0.328168		5.63	0.255246	5.63	0.260046	5.63	0.257636		5.63	0.261515	5.63	0.244672	5.63	0.262182		5.63	0.254823	5.63	0.290549	5.63	0.341786
	5.63	0.327016	5.63	0.39849	5.63	0.327893		5.63	0.255119	5.64	0.259823	5.63	0.257445		5.63	0.261367	5.63	0.244535	5.63	0.262002		5.63	0.254686	5.63	0.290327	5.63	0.341638
	5.63	0.326773	5.64	0.398342	5.64	0.327639		5.64	0.255002	5.64	0.259623	5.64	0.257255		5.64	0.261187	5.64	0.244387	5.64	0.261822		5.64	0.254538	5.64	0.290136	5.64	0.341331
	5.64	0.32653	5.64	0.398035	5.64	0.327396		5.64	0.254865	5.64	0.259527	5.64	0.257065		5.64	0.261018	5.64	0.24426	5.64	0.261611		5.64	0.25439	5.64	0.289967	5.64	0.341035
	5.64	0.326403	5.64	0.397718	5.64	0.327153		5.64	0.254749	5.65	0.259221	5.64	0.256885		5.64	0.26086	5.64	0.244112	5.64	0.261463		5.64	0.254242	5.64	0.289756	5.64	0.340729
	5.64	0.326159	5.65	0.397231	5.65	0.326762		5.65	0.254527	5.65	0.259031	5.65	0.256568		5.65	0.260595	5.65	0.243869	5.65	0.261209		5.65	0.254009	5.65	0.289502	5.65	0.340274
	5.65	0.325768	5.65	0.396904	5.65	0.326529		5.65	0.254474	5.65	0.25884	5.65	0.256388		5.65	0.260415	5.65	0.243731	5.65	0.261029		5.65	0.253871	5.65	0.28928	5.65	0.339978
	5.65	0.325525	5.65	0.396555	5.65	0.326286		5.65	0.254326	5.66	0.258639	5.65	0.256176		5.65	0.260236	5.65	0.243594	5.65	0.26087		5.65	0.253734	5.65	0.28909	5.65	0.339671
	5.65	0.32525	5.66	0.396238	5.66	0.326032		5.66	0.254188	5.66	0.258449	5.66	0.255986		5.66	0.260024	5.66	0.243446	5.66	0.260701		5.66	0.253586	5.66	0.288868	5.66	0.339386
	5.66	0.324996	5.66	0.395899	5.66	0.325747		5.66	0.25404	5.66	0.258238	5.66	0.255775		5.66	0.259834	5.66	0.243308	5.66	0.260553		5.66	0.253438	5.66	0.288656	5.66	0.33909
	5.66	0.324722	5.66	0.395572	5.66	0.325514		5.66	0.253913	5.67	0.258026	5.66	0.255563		5.66	0.259728	5.66	0.243203	5.66	0.260384		5.66	0.25329	5.66	0.288466	5.66	0.338794
	5.66	0.324457	5.67	0.395244	5.67	0.325229		5.67	0.253776	5.67	0.257741	5.67	0.255394		5.67	0.259527	5.67	0.243086	5.67	0.260204		5.67	0.253163	5.67	0.288254	5.67	0.338498
	5.67	0.324214	5.67	0.394768	5.67	0.324827		5.67	0.253596	5.67	0.25754	5.67	0.255119		5.67	0.259252	5.67	0.242928	5.67	0.259929		5.67	0.252994	5.67	0.28798	5.67	0.338054
	5.67	0.323833	5.67	0.394451	5.67	0.324573		5.67	0.253512	5.68	0.257328	5.67	0.254939		5.67	0.259062	5.67	0.242811	5.67	0.259739		5.67	0.25293	5.67	0.28781	5.67	0.337758
	5.67	0.323601	5.68	0.394134	5.68	0.32433		5.68	0.253416	5.68	0.257106	5.68	0.254749		5.68	0.258882	5.68	0.242727	5.68	0.259538		5.68	0.252793	5.68	0.28761	5.68	0.337441
	5.68	0.323347	5.68	0.393827	5.68	0.324066		5.68	0.2533	5.68	0.256916	5.68	0.254538		5.68	0.258703	5.68	0.242611	5.68	0.259348		5.68	0.25274	5.68	0.287419	5.68	0.337155
	5.68	0.323114	5.68	0.393531	5.68	0.323928		5.68	0.253205	5.69	0.256683	5.68	0.254337		5.68	0.258491	5.68	0.242505	5.68	0.259147		5.68	0.252656	5.68	0.287208	5.68	0.336859
	5.68	0.322871	5.69	0.393224	5.69	0.323664		5.69	0.253078	5.69	0.256493	5.69	0.254231		5.69	0.258322	5.69	0.242452	5.69	0.258967		5.69	0.25255	5.69	0.286986	5.69	0.336595
	5.69	0.322617	5.69	0.392897	5.69	0.323442		5.69	0.252983	5.69	0.256165	5.69	0.253935		5.69	0.2581	5.69	0.242336	5.69	0.258883		5.69	0.252444	5.69	0.286795	5.69	0.33632
	5.69	0.322332	5.69	0.392463	5.69	0.323188		5.69	0.252814	5.7	0.255964	5.69	0.253734		5.69	0.257804	5.69	0.24223	5.69	0.258597		5.69	0.252254	5.69	0.286584	5.69	0.336066
	5.69	0.322089	5.7	0.392167	5.7	0.322807		5.7	0.252666	5.7	0.255742	5.7	0.253554		5.7	0.257571	5.7	0.24205	5.7	0.258439		5.7	0.252159	5.7	0.286415	5.7	0.335812
	5.7	0.321719	5.7	0.392019	5.7	0.322554		5.7	0.252539	5.7	0.255531	5.7	0.253364		5.7	0.257392	5.7	0.241913	5.7	0.258238		5.7	0.252042	5.7	0.286214	5.7	0.335569
	5.7	0.321581	5.7	0.391702	5.7	0.32231		5.7	0.252412	5.71	0.255309	5.7	0.253163		5.7	0.257191	5.7	0.241786	5.7	0.258047		5.7	0.251905	5.7	0.286034	5.7	0.335326
	5.7	0.321338	5.71	0.391385	5.71	0.322025		5.71	0.252296	5.71	0.255192	5.71	0.252983		5.71	0.256979	5.71	0.24167	5.71	0.257847		5.71	0.251767	5.71	0.285833	5.71	0.335062
	5.71	0.321116	5.71	0.391067	5.71	0.321761		5.71	0.252179	5.71	0.254981	5.71	0.252825		5.71	0.25681	5.71	0.241511	5.71	0.257635		5.71	0.251641	5.71	0.285643	5.71	0.334818
	5.71	0.320862	5.71	0.39075	5.71	0.321475		5.71	0.252116	5.72	0.254674	5.71	0.252645		5.71	0.25663	5.71	0.241373	5.71	0.257445		5.71	0.251514	5.71	0.285463	5.71	0.334565
	5.71	0.32063	5.72	0.390222	5.72	0.321232		5.72	0.251978	5.72	0.254484	5.72	0.252391		5.72	0.256355	5.72	0.241247	5.72	0.257159		5.72	0.251323	5.72	0.285146	5.72	0.334311
	5.72	0.320387	5.72	0.389894	5.72	0.320799		5.72	0.251915	5.72	0.254273	5.72	0.252201		5.72	0.256144	5.72	0.241035	5.72	0.25698		5.72	0.251207	5.72	0.284956	5.72	0.333941
	5.72	0.320027	5.72	0.389545	5.72	0.320513		5.72	0.25182	5.73	0.254082	5.72	0.252011		5.72	0.255943	5.72	0.240887	5.72	0.256789		5.72	0.251091	5.72	0.284755	5.72	0.333676
	5.72	0.319763	5.73	0.389196	5.73	0.320249		5.73	0.251714	5.73	0.253892	5.73	0.251831		5.73	0.255848	5.73	0.24076	5.73	0.256599		5.73	0.250985	5.73	0.284564	5.73	0.333444
	5.73	0.319509	5.73	0.388868	5.73	0.319963		5.73	0.251598	5.73	0.253681	5.73	0.25163		5.73	0.255636	5.73	0.240633	5.73	0.25644		5.73	0.25089	5.73	0.284385	5.73	0.333222
	5.73	0.319255	5.73	0.388562	5.73	0.319699		5.73	0.251492	5.74	0.25348	5.73	0.251429		5.73	0.255446	5.73	0.240528	5.73	0.256261		5.73	0.250795	5.73	0.284184	5.73	0.332979
	5.73	0.319023	5.74	0.388213	5.74	0.319445		5.74	0.251407	5.74	0.253258	5.74	0.251239		5.74	0.255277	5.74	0.240422	5.74	0.256091		5.74	0.250678	5.74	0.284015	5.74	0.332735
	5.74	0.318769	5.74	0.387885	5.74	0.319202		5.74	0.251281	5.74	0.25293	5.74	0.251049		5.74	0.255076	5.74	0.240316	5.74	0.255933		5.74	0.250594	5.74	0.283824	5.74	0.332503
	5.74	0.318515	5.74	0.387356	5.75	0.318842		5.74	0.25108	5.75	0.252729	5.74	0.250774		5.74	0.254812	5.74	0.240189	5.74	0.25569		5.74	0.250477	5.74	0.283539	5.74	0.332112
	5.74	0.318177	5.75	0.387018	5.75	0.31862		5.75	0.250963	5.75	0.252539	5.75	0.250594		5.75	0.254632	5.75	0.240073	5.75	0.25552		5.75	0.250361	5.75	0.283338	5.75	0.331858
	5.75	0.317944	5.75	0.386658	5.75	0.318494		5.75	0.250868	5.75	0.252338	5.75	0.250435		5.75	0.254452	5.75	0.24001	5.75	0.255372		5.75	0.250213	5.75	0.283116	5.75	0.331625
	5.75	0.317669	5.75	0.386309	5.75	0.31824		5.75	0.250741	5.76	0.252126	5.75	0.250266		5.75	0.254283	5.75	0.239862	5.75	0.255298		5.75	0.250118	5.75	0.283021	5.75	0.33134
	5.75	0.317426	5.76	0.385982	5.76	0.317975		5.76	0.250625	5.76	0.251957	5.76	0.250182		5.76	0.254124	5.76	0.239766	5.76	0.255161		5.76	0.249981	5.76	0.28283	5.76	0.331107
	5.76	0.317151	5.76	0.385643	5.76	0.317732		5.76	0.250519	5.76	0.251767	5.76	0.250012		5.76	0.253934	5.76	0.239661	5.76	0.255002		5.76	0.249843	5.76	0.28263	5.76	0.330885
	5.76	0.316919	5.76	0.385316	5.76	0.317468		5.76	0.250435	5.77	0.251481	5.76	0.249843		5.76	0.253754	5.76	0.239523	5.76	0.254865		5.76	0.249706	5.76	0.28246	5.76	0.330758
	5.76	0.316644	5.77	0.384998	5.77	0.317056		5.77	0.250308	5.77	0.251386	5.77	0.249558		5.77	0.253458	5.77	0.239301	5.77	0.254632		5.77	0.249558	5.77	0.282143	5.77	0.330399
	5.77	0.316411	5.77	0.384671	5.77	0.316791		5.77	0.250192	5.77	0.251154	5.77	0.249367		5.77	0.253268	5.77	0.239195	5.77	0.254484		5.77	0.249452	5.77	0.281985	5.77	0.330156
	5.77	0.316189	5.77	0.384343	5.77	0.316527		5.78	0.250075	5.78	0.250942	5.77	0.249177		5.77	0.253078	5.77	0.2391	5.77	0.254357		5.77	0.249346	5.77	0.281794	5.77	0.329934
	5.77	0.315978	5.78	0.384026	5.78	0.316231		5.78	0.24998	5.78	0.250752	5.78	0.248997		5.78	0.252877	5.78	0.238984	5.78	0.254199		5.78	0.24924	5.78	0.281604	5.78	0.32968
	5.78	0.315724	5.78	0.38374	5.78	0.315956		5.78	0.249927	5.78	0.250551	5.78	0.248807		5.78	0.252687	5.78	0.238899	5.78	0.25404		5.78	0.249145	5.78	0.281456	5.78	0.329437
	5.78	0.315481	5.78	0.383455	5.78	0.315671		5.78	0.249811	5.79	0.250371	5.78	0.248596		5.78	0.252486	5.78	0.238783	5.78	0.253913		5.78	0.249061	5.78	0.281287	5.78	0.329204
	5.78	0.315248	5.79	0.383169	5.79	0.315385		5.79	0.249684	5.79	0.250086	5.79	0.248416		5.79	0.252306	5.79	0.238698	5.79	0.253765		5.79	0.248944	5.79	0.281107	5.79	0.329014
	5.79	0.314994	5.79	0.382915	5.79	0.315131		5.79	0.249557	5.79	0.249906	5.79	0.248151		5.79	0.252137	5.79	0.238624	5.79	0.253501		5.79	0.248754	5.79	0.280822	5.79	0.328792
	5.79	0.31474	5.79	0.382524	5.79	0.314761		5.79	0.249367	5.8	0.249726	5.79	0.247982		5.79	0.251925	5.79	0.238445	5.79	0.253385		5.79	0.248648	5.79	0.280621	5.79	0.328422
	5.79	0.314349	5.8	0.382271	5.8	0.314497		5.8	0.24924	5.8	0.249546	5.8	0.247813		5.8	0.251756	5.8	0.238328	5.8	0.253247		5.8	0.248564	5.8	0.280409	5.8	0.32821
	5.8	0.314074	5.8	0.382006	5.8	0.314243		5.8	0.249113	5.8	0.249346	5.8	0.247623		5.8	0.251545	5.8	0.238212	5.8	0.253089		5.8	0.248426	5.8	0.280219	5.8	0.327988
	5.8	0.313799	5.8	0.381752	5.8	0.313989		5.8	0.249007	5.81	0.249134	5.8	0.247464		5.8	0.251323	5.8	0.238085	5.8	0.252919		5.8	0.248289	5.8	0.280029	5.8	0.327766
	5.8	0.313556	5.81	0.381478	5.81	0.313746		5.81	0.248912	5.81	0.248954	5.81	0.247316		5.81	0.251122	5.81	0.237948	5.81	0.252782		5.81	0.248173	5.81	0.279817	5.81	0.327555
	5.81	0.313313	5.81	0.381213	5.81	0.313471		5.81	0.248828	5.81	0.248753	5.81	0.247158		5.81	0.25091	5.81	0.237874	5.81	0.252613		5.81	0.24813	5.81	0.279627	5.81	0.327333
	5.81	0.313049	5.81	0.380959	5.81	0.313344		5.81	0.248732	5.82	0.248457	5.81	0.246988		5.81	0.25072	5.81	0.237694	5.81	0.252465		5.81	0.248056	5.81	0.279447	5.81	0.327111
	5.81	0.312806	5.82	0.380547	5.82	0.312974		5.82	0.248553	5.82	0.248288	5.82	0.246745		5.82	0.250445	5.82	0.237557	5.82	0.252327		5.82	0.247898	5.82	0.279193	5.82	0.326772
	5.82	0.312436	5.82	0.380283	5.82	0.312721		5.82	0.248447	5.82	0.248108	5.82	0.246671		5.82	0.250286	5.82	0.23743	5.82	0.252179		5.82	0.247792	5.82	0.279098	5.82	0.326561
	5.82	0.312182	5.82	0.379997	5.82	0.312456		5.82	0.248352	5.83	0.247918	5.82	0.246523		5.82	0.250096	5.82	0.237303	5.82	0.252021		5.82	0.247707	5.82	0.27894	5.82	0.326328
	5.82	0.31197	5.83	0.379712	5.83	0.312224		5.83	0.248225	5.83	0.247728	5.83	0.246386		5.83	0.249885	5.83	0.237155	5.83	0.251883		5.83	0.247612	5.83	0.278781	5.83	0.326222
	5.83	0.311706	5.83	0.379585	5.83	0.311991		5.83	0.248098	5.83	0.247538	5.83	0.246217		5.83	0.249694	5.83	0.237017	5.83	0.251756		5.83	0.247517	5.83	0.278591	5.83	0.326022
	5.83	0.311452	5.83	0.379352	5.83	0.311769		5.83	0.247971	5.84	0.247347	5.83	0.246016		5.83	0.249493	5.83	0.23688	5.83	0.251598		5.83	0.247401	5.83	0.278411	5.83	0.3258
	5.83	0.311315	5.84	0.379088	5.84	0.311515		5.84	0.247865	5.84	0.247136	5.84	0.245836		5.84	0.249293	5.84	0.236742	5.84	0.251439		5.84	0.247274	5.84	0.278231	5.84	0.325556
	5.84	0.31105	5.84	0.378729	5.84	0.311177		5.84	0.247665	5.84	0.246924	5.84	0.245572		5.84	0.248986	5.84	0.236594	5.84	0.251228		5.84	0.247094	5.84	0.277946	5.84	0.325218
	5.84	0.31068	5.84	0.378475	5.84	0.310892		5.84	0.247601	5.85	0.246734	5.84	0.245371		5.84	0.248806	5.84	0.236468	5.84	0.251069		5.84	0.246967	5.84	0.277734	5.84	0.325007
	5.84	0.310448	5.85	0.378221	5.85	0.310627		5.85	0.247453	5.85	0.246523	5.85	0.24518		5.85	0.248637	5.85	0.236372	5.85	0.250932		5.85	0.24683	5.85	0.277533	5.85	0.324785
	5.85	0.310205	5.85	0.377988	5.85	0.310373		5.85	0.247326	5.85	0.246322	5.85	0.24498		5.85	0.248436	5.85	0.236277	5.85	0.250805		5.85	0.246703	5.85	0.277343	5.85	0.324573
	5.85	0.309972	5.85	0.377714	5.85	0.310141		5.85	0.247168	5.86	0.246131	5.85	0.24481		5.85	0.248256	5.85	0.236182	5.85	0.250636		5.85	0.246608	5.85	0.277142	5.85	0.324393
	5.85	0.309718	5.86	0.37746	5.86	0.309919		5.86	0.24702	5.86	0.245952	5.86	0.244641		5.86	0.248108	5.86	0.236087	5.86	0.250488		5.86	0.246513	5.86	0.276931	5.86	0.324171
	5.86	0.309496	5.86	0.377185	5.86	0.309676		5.86	0.246903	5.86	0.245708	5.86	0.244451		5.86	0.248024	5.86	0.235971	5.86	0.250361		5.86	0.246396	5.86	0.276709	5.86	0.323992
	5.86	0.309253	5.86	0.37691	5.86	0.309432		5.86	0.246798	5.87	0.245529	5.86	0.244292		5.86	0.247855	5.86	0.235865	5.86	0.250139		5.86	0.246248	5.86	0.276391	5.86	0.323801
	5.86	0.30902	5.87	0.376498	5.87	0.309094		5.87	0.246618	5.87	0.245359	5.87	0.244049		5.87	0.247622	5.87	0.235675	5.87	0.24998		5.87	0.246132	5.87	0.276169	5.87	0.323505
	5.87	0.308682	5.87	0.376212	5.87	0.308861		5.87	0.246491	5.87	0.24518	5.87	0.243901		5.87	0.247463	5.87	0.235558	5.87	0.249864		5.87	0.246058	5.87	0.275958	5.87	0.323283
	5.87	0.308471	5.87	0.375937	5.87	0.308639		5.87	0.246406	5.88	0.245	5.87	0.243742		5.87	0.247294	5.87	0.235421	5.87	0.249726		5.87	0.245963	5.87	0.275789	5.87	0.323061
	5.87	0.308227	5.88	0.375641	5.88	0.308513		5.88	0.246322	5.88	0.244778	5.88	0.243563		5.88	0.247157	5.88	0.235283	5.88	0.249568		5.88	0.245899	5.88	0.275588	5.88	0.322839
	5.88	0.307984	5.88	0.375356	5.88	0.308291		5.88	0.246205	5.88	0.244577	5.88	0.243478		5.88	0.246966	5.88	0.23522	5.88	0.24942		5.88	0.245783	5.88	0.275419	5.88	0.322585
	5.88	0.307762	5.88	0.37506	5.88	0.30809		5.88	0.2461	5.89	0.244387	5.88	0.243341		5.88	0.246776	5.88	0.235093	5.88	0.249346		5.88	0.245646	5.88	0.275218	5.88	0.322353
	5.88	0.30754	5.89	0.374795	5.89	0.307857		5.89	0.245983	5.89	0.24408	5.89	0.243193		5.89	0.246596	5.89	0.234956	5.89	0.249208		5.89	0.24555	5.89	0.275102	5.89	0.32212
	5.89	0.307339	5.89	0.374351	5.89	0.307519		5.89	0.245835	5.89	0.2439	5.89	0.24296		5.89	0.24629	5.89	0.234734	5.89	0.248976		5.89	0.245371	5.89	0.274816	5.89	0.321898
	5.89	0.30698	5.89	0.374214	5.89	0.307275		5.89	0.245719	5.9	0.243731	5.89	0.242823		5.89	0.246121	5.89	0.234586	5.89	0.248838		5.89	0.245223	5.89	0.274605	5.89	0.321665
	5.89	0.306885	5.9	0.373918	5.9	0.307064		5.9	0.245603	5.9	0.243541	5.9	0.242653		5.9	0.245909	5.9	0.234459	5.9	0.248701		5.9	0.245075	5.9	0.274425	5.9	0.321454
	5.9	0.306652	5.9	0.373632	5.9	0.3068		5.9	0.245444	5.9	0.243456	5.9	0.242495		5.9	0.245729	5.9	0.234332	5.9	0.248542		5.9	0.244969	5.9	0.274224	5.9	0.321221
	5.9	0.306441	5.9	0.373336	5.9	0.306546		5.9	0.245328	5.91	0.243298	5.9	0.242347		5.9	0.24555	5.9	0.234194	5.9	0.248394		5.9	0.244821	5.9	0.274034	5.9	0.320989
	5.9	0.306208	5.91	0.373061	5.91	0.306292		5.91	0.24519	5.91	0.243107	5.91	0.24222		5.91	0.245349	5.91	0.234057	5.91	0.248257		5.91	0.244673	5.91	0.273833	5.91	0.320756
	5.91	0.305965	5.91	0.372776	5.91	0.306081		5.91	0.245116	5.91	0.242875	5.91	0.242061		5.91	0.245169	5.91	0.233909	5.91	0.248109		5.91	0.244578	5.91	0.273632	5.91	0.320524
	5.91	0.305732	5.91	0.372353	5.91	0.305721		5.91	0.244926	5.92	0.242706	5.91	0.241818		5.91	0.244873	5.91	0.233687	5.91	0.247876		5.91	0.244483	5.91	0.273378	5.91	0.320196
	5.91	0.305341	5.92	0.372046	5.92	0.305478		5.92	0.244799	5.92	0.242515	5.92	0.241681		5.92	0.244683	5.92	0.23356	5.92	0.247739		5.92	0.244366	5.92	0.273209	5.92	0.319984
	5.92	0.305108	5.92	0.371761	5.92	0.305235		5.92	0.244672	5.92	0.242325	5.92	0.241522		5.92	0.244461	5.92	0.233401	5.92	0.24758		5.92	0.24426	5.92	0.27304	5.92	0.319762
	5.92	0.304876	5.92	0.371486	5.92	0.305002		5.92	0.244577	5.93	0.242124	5.92	0.241374		5.92	0.244355	5.92	0.233253	5.92	0.247411		5.92	0.244155	5.92	0.272871	5.92	0.31953
	5.92	0.304633	5.93	0.371211	5.93	0.30477		5.93	0.24445	5.93	0.241923	5.93	0.241247		5.93	0.244165	5.93	0.233148	5.93	0.247273		5.93	0.24406	5.93	0.272701	5.93	0.319318
	5.93	0.304421	5.93	0.370936	5.93	0.304569		5.93	0.244355	5.93	0.241754	5.93	0.24111		5.93	0.243974	5.93	0.233052	5.93	0.247136		5.93	0.243964	5.93	0.272522	5.93	0.319075
	5.93	0.304189	5.93	0.370704	5.93	0.304336		5.93	0.24426	5.94	0.241564	5.93	0.240941		5.93	0.243773	5.93	0.232926	5.93	0.246967		5.93	0.243848	5.93	0.272342	5.93	0.318874
	5.93	0.303956	5.94	0.37046	5.94	0.304125		5.94	0.244154	5.94	0.241278	5.94	0.240803		5.94	0.243583	5.94	0.23282	5.94	0.246819		5.94	0.243721	5.94	0.27213	5.94	0.318652
	5.94	0.303723	5.94	0.37008	5.94	0.303765		5.94	0.243975	5.94	0.241088	5.94	0.240592		5.94	0.243287	5.94	0.232714	5.94	0.246607		5.94	0.243594	5.94	0.271834	5.94	0.318314
	5.94	0.303396	5.94	0.369826	5.94	0.303649		5.94	0.243858	5.95	0.240929	5.94	0.240444		5.94	0.243128	5.94	0.23263	5.94	0.246533		5.94	0.243478	5.94	0.271634	5.94	0.318092
	5.94	0.303163	5.95	0.369583	5.95	0.303416		5.95	0.243763	5.95	0.240781	5.95	0.240296		5.95	0.242959	5.95	0.232513	5.95	0.246301		5.95	0.24333	5.95	0.271538	5.95	0.31788
	5.95	0.30293	5.95	0.369318	5.95	0.303173		5.95	0.243647	5.95	0.240602	5.95	0.240232		5.95	0.24279	5.95	0.232418	5.95	0.246237		5.95	0.243193	5.95	0.271348	5.95	0.317648
	5.95	0.302719	5.95	0.369054	5.95	0.302919		5.95	0.243552	5.96	0.240422	5.95	0.240095		5.95	0.242631	5.95	0.232291	5.95	0.2461		5.95	0.243066	5.95	0.271158	5.95	0.317542
	5.95	0.302497	5.96	0.3688	5.96	0.302676		5.96	0.243467	5.96	0.240253	5.96	0.239936		5.96	0.242483	5.96	0.232164	5.96	0.245941		5.96	0.242918	5.96	0.270967	5.96	0.31732
	5.96	0.302275	5.96	0.368504	5.96	0.302433		5.96	0.243372	5.96	0.239978	5.96	0.239788		5.96	0.242335	5.96	0.232037	5.96	0.245804		5.96	0.24278	5.96	0.270798	5.96	0.317098
	5.96	0.302032	5.96	0.368251	5.96	0.302074		5.96	0.243245	5.97	0.239872	5.96	0.239587		5.96	0.242103	5.96	0.231837	5.96	0.245592		5.96	0.24259	5.96	0.270481	5.96	0.316791
	5.96	0.301841	5.97	0.367976	5.97	0.301809		5.97	0.24316	5.97	0.239682	5.97	0.239429		5.97	0.241944	5.97	0.231678	5.97	0.245423		5.97	0.242495	5.97	0.270301	5.97	0.316548
	5.97	0.30164	5.97	0.367701	5.97	0.301587		5.97	0.243055	5.97	0.23947	5.97	0.239291		5.97	0.241786	5.97	0.231551	5.97	0.245286		5.97	0.2424	5.97	0.2701	5.97	0.316337
	5.97	0.301397	5.97	0.367415	5.97	0.301355		5.97	0.242991	5.98	0.239301	5.97	0.239154		5.97	0.241659	5.97	0.231414	5.97	0.245148		5.97	0.242283	5.97	0.269889	5.97	0.316104
	5.97	0.301186	5.98	0.36714	5.98	0.301133		5.98	0.242875	5.98	0.239121	5.98	0.239006		5.98	0.241521	5.98	0.231276	5.98	0.244958		5.98	0.242188	5.98	0.269699	5.98	0.315893
	5.98	0.300953	5.98	0.366865	5.98	0.3009		5.98	0.24278	5.98	0.23891	5.98	0.238858		5.98	0.241363	5.98	0.231139	5.98	0.244778		5.98	0.242082	5.98	0.269487	5.98	0.315692
	5.98	0.300731	5.98	0.366569	5.98	0.300667		5.98	0.242653	5.99	0.238656	5.98	0.23872		5.98	0.241215	5.98	0.230991	5.98	0.244609		5.98	0.241998	5.98	0.269286	5.98	0.31548
	5.98	0.300488	5.99	0.366104	5.99	0.30034		5.99	0.242463	5.99	0.238466	5.99	0.238488		5.99	0.241077	5.99	0.230748	5.99	0.244313		5.99	0.241808	5.99	0.269011	5.99	0.315142
	5.99	0.300076	5.99	0.36584	5.99	0.300107		5.99	0.242346	5.99	0.238307	5.99	0.238329		5.99	0.240908	5.99	0.230599	5.99	0.244144		5.99	0.241691	5.99	0.268821	5.99	0.31492
	5.99	0.299832	5.99	0.365576	5.99	0.299885		5.99	0.242251	6	0.238138	5.99	0.238192		5.99	0.240718	5.99	0.230473	5.99	0.243964		5.99	0.241554	5.99	0.268641	5.99	0.314698
	5.99	0.2996	6	0.365322	6	0.299663		6	0.242135	6	0.237979	6	0.238044		6	0.240538	6	0.230314	6	0.243784		6	0.241416	6	0.26843	6	0.314433
	6	0.299367	6	0.365079	6	0.299441		6	0.242019	6	0.2378	6	0.237896		6	0.240327	6	0.230177	6	0.243594		6	0.2413	6	0.26824	6	0.31419
	6	0.299135	6	0.364835	6	0.299208		6	0.241923	6.01	0.23762	6	0.237758		6	0.240136	6	0.230124	6	0.243425		6	0.241173	6	0.268049	6	0.313947
	6	0.298902	6.01	0.364592	6.01	0.298976		6.01	0.241828	6.01	0.237324	6.01	0.237631		6.01	0.239967	6.01	0.230029	6.01	0.243256		6.01	0.24111	6.01	0.267859	6.01	0.313693
	6.01	0.298659	6.01	0.364233	6.01	0.298764		6.01	0.241712	6.01	0.237134	6.01	0.237388		6.01	0.239671	6.01	0.22987	6.01	0.243097		6.01	0.240919	6.01	0.267552	6.01	0.313344
	6.01	0.29832	6.01	0.36399	6.01	0.298553		6.01	0.241596	6.02	0.236912	6.01	0.237303		6.01	0.239512	6.01	0.229764	6.01	0.242928		6.01	0.240771	6.01	0.267436	6.02	0.313122
	6.01	0.298077	6.02	0.363746	6.02	0.298331		6.02	0.24149	6.02	0.236711	6.02	0.237124		6.02	0.239322	6.02	0.229648	6.02	0.242759		6.02	0.240644	6.02	0.267256	6.02	0.31289
	6.02	0.297845	6.02	0.363524	6.02	0.298119		6.02	0.241374	6.02	0.23651	6.02	0.236923		6.02	0.239132	6.02	0.229574	6.02	0.242611		6.02	0.240539	6.02	0.267077	6.02	0.312773
	6.02	0.297633	6.02	0.363324	6.02	0.297876		6.02	0.241278	6.03	0.23633	6.02	0.236733		6.02	0.238941	6.02	0.229479	6.02	0.242442		6.02	0.240465	6.02	0.266897	6.02	0.31252
	6.02	0.297411	6.03	0.363228	6.03	0.297654		6.03	0.241162	6.03	0.23615	6.03	0.236532		6.03	0.238741	6.03	0.229373	6.03	0.242294		6.03	0.24038	6.03	0.266728	6.03	0.312287
	6.03	0.297295	6.03	0.363017	6.03	0.297474		6.03	0.241014	6.03	0.236055	6.03	0.236331		6.03	0.23854	6.03	0.229257	6.03	0.242156		6.03	0.240274	6.03	0.266569	6.03	0.312023
	6.03	0.297062	6.03	0.362848	6.03	0.297252		6.03	0.240887	6.04	0.235791	6.03	0.23614		6.03	0.238339	6.03	0.22913	6.03	0.241987		6.03	0.240169	6.03	0.266389	6.03	0.311769
	6.03	0.296851	6.04	0.362573	6.04	0.296935		6.04	0.240781	6.04	0.235643	6.04	0.235866		6.04	0.238043	6.04	0.22895	6.04	0.241744		6.04	0.240031	6.04	0.266157	6.04	0.311378
	6.04	0.296523	6.04	0.362393	6.04	0.296713		6.04	0.240633	6.04	0.235442	6.04	0.235696		6.04	0.237842	6.04	0.228834	6.04	0.241617		6.04	0.239936	6.04	0.266009	6.04	0.311113
	6.04	0.296312	6.04	0.362224	6.04	0.296491		6.04	0.240496	6.05	0.235273	6.04	0.235538		6.04	0.237641	6.04	0.228696	6.04	0.241469		6.04	0.23983	6.04	0.265839	6.04	0.310839
	6.04	0.296079	6.05	0.362034	6.05	0.296269		6.05	0.240348	6.05	0.235114	6.05	0.235347		6.05	0.237472	6.05	0.228569	6.05	0.2413		6.05	0.239703	6.05	0.265691	6.05	0.310564
	6.05	0.295878	6.05	0.361854	6.05	0.296057		6.05	0.240253	6.05	0.234956	6.05	0.235199		6.05	0.237281	6.05	0.228453	6.05	0.241152		6.05	0.239566	6.05	0.265522	6.05	0.310299
	6.05	0.295677	6.05	0.361664	6.05	0.295835		6.05	0.240147	6.06	0.234818	6.05	0.235041		6.05	0.237186	6.05	0.228305	6.05	0.240993		6.05	0.23946	6.05	0.265332	6.05	0.310046
	6.05	0.295434	6.06	0.361452	6.06	0.295613		6.06	0.240041	6.06	0.234554	6.06	0.234872		6.06	0.237028	6.06	0.228178	6.06	0.240845		6.06	0.239344	6.06	0.265163	6.06	0.309813
	6.06	0.295233	6.06	0.361177	6.06	0.295328		6.06	0.239862	6.06	0.234353	6.06	0.234628		6.06	0.236774	6.06	0.22803	6.06	0.240655		6.06	0.239164	6.06	0.264835	6.06	0.309443
	6.06	0.294905	6.06	0.360955	6.06	0.295159		6.06	0.239788	6.07	0.234173	6.06	0.234459		6.06	0.236594	6.06	0.227935	6.06	0.240507		6.07	0.239059	6.06	0.264655	6.06	0.309189
	6.06	0.294715	6.07	0.360744	6.07	0.294968		6.07	0.239682	6.07	0.233983	6.07	0.234322		6.07	0.236446	6.07	0.22785	6.07	0.240348		6.07	0.238963	6.07	0.264454	6.07	0.308935
	6.07	0.294482	6.07	0.360543	6.07	0.294757		6.07	0.239555	6.07	0.233792	6.07	0.234174		6.07	0.236277	6.07	0.227734	6.07	0.2402		6.07	0.238921	6.07	0.264285	6.07	0.308724
	6.07	0.29426	6.07	0.360321	6.07	0.294662		6.07	0.23946	6.08	0.233623	6.07	0.23411		6.07	0.236108	6.07	0.227671	6.07	0.240063		6.07	0.238815	6.07	0.264116	6.07	0.30847
	6.07	0.294028	6.08	0.360109	6.08	0.29445		6.08	0.239333	6.08	0.233433	6.08	0.233941		6.08	0.23596	6.08	0.227576	6.08	0.239989		6.08	0.23871	6.08	0.263926	6.08	0.308206
	6.08	0.293806	6.08	0.359887	6.08	0.294218		6.08	0.239217	6.08	0.233169	6.08	0.233793		6.08	0.235801	6.08	0.22747	6.08	0.23983		6.08	0.238583	6.08	0.263841	6.08	0.307952
	6.08	0.293584	6.08	0.359591	6.08	0.294017		6.08	0.239037	6.09	0.232999	6.08	0.233592		6.08	0.235569	6.08	0.227354	6.08	0.239608		6.08	0.238424	6.08	0.263577	6.08	0.307698
	6.08	0.293351	6.09	0.359485	6.09	0.2937		6.09	0.23891	6.09	0.23283	6.09	0.233444		6.09	0.235421	6.09	0.227163	6.09	0.239449		6.09	0.238329	6.09	0.263408	6.09	0.307487
	6.09	0.293055	6.09	0.359263	6.09	0.29352		6.09	0.238783	6.09	0.232672	6.09	0.233296		6.09	0.235273	6.09	0.227036	6.09	0.239312		6.09	0.238192	6.09	0.263238	6.09	0.307254
	6.09	0.292949	6.09	0.359073	6.09	0.293298		6.09	0.238677	6.1	0.232524	6.09	0.233159		6.09	0.235125	6.09	0.226909	6.09	0.239174		6.09	0.238033	6.09	0.263059	6.09	0.307011
	6.09	0.292748	6.1	0.358883	6.1	0.293065		6.1	0.238561	6.1	0.232439	6.1	0.233011		6.1	0.234966	6.1	0.226772	6.1	0.239026		6.1	0.237917	6.1	0.262868	6.1	0.306778
	6.1	0.292569	6.1	0.358714	6.1	0.292854		6.1	0.238455	6.1	0.232291	6.1	0.232863		6.1	0.234786	6.1	0.226635	6.1	0.238868		6.1	0.237769	6.1	0.262678	6.1	0.306535
	6.1	0.292368	6.1	0.358502	6.1	0.292621		6.1	0.238403	6.11	0.232154	6.1	0.232715		6.1	0.234575	6.1	0.226529	6.1	0.238741		6.1	0.237621	6.1	0.262488	6.1	0.306324
	6.1	0.292167	6.11	0.358291	6.11	0.292399		6.11	0.238307	6.11	0.2319	6.11	0.232577		6.11	0.234416	6.11	0.226423	6.11	0.238614		6.11	0.237483	6.11	0.262287	6.11	0.306102
	6.11	0.291966	6.11	0.357974	6.11	0.292103		6.11	0.238181	6.11	0.231731	6.11	0.232366		6.11	0.234184	6.11	0.226275	6.11	0.238371		6.11	0.237314	6.11	0.26198	6.11	0.305774
	6.11	0.291659	6.11	0.357751	6.11	0.291902		6.11	0.238075	6.12	0.231562	6.11	0.232218		6.11	0.234046	6.11	0.226169	6.11	0.238233		6.11	0.237177	6.11	0.26179	6.11	0.305541
	6.11	0.291448	6.12	0.357572	6.12	0.291691		6.12	0.237948	6.12	0.231361	6.12	0.23207		6.12	0.233983	6.12	0.226064	6.12	0.238085		6.12	0.23705	6.12	0.26161	6.12	0.305298
	6.12	0.291236	6.12	0.357371	6.12	0.291522		6.12	0.237821	6.12	0.231181	6.12	0.231932		6.12	0.233824	6.12	0.225968	6.12	0.237927		6.12	0.236965	6.12	0.26143	6.12	0.305076
	6.12	0.291025	6.12	0.35717	6.12	0.291331		6.12	0.237715	6.13	0.23098	6.12	0.231784		6.12	0.233655	6.12	0.225852	6.12	0.2378		6.12	0.23687	6.12	0.261272	6.12	0.304865
	6.12	0.290803	6.13	0.356937	6.13	0.29112		6.13	0.237578	6.13	0.23079	6.13	0.231647		6.13	0.233496	6.13	0.225746	6.13	0.237673		6.13	0.236754	6.13	0.261103	6.13	0.304632
	6.13	0.290623	6.13	0.356726	6.13	0.29094		6.13	0.237451	6.13	0.230494	6.13	0.231488		6.13	0.233338	6.13	0.22562	6.13	0.237514		6.13	0.236669	6.13	0.260944	6.13	0.3044
	6.13	0.290391	6.13	0.356388	6.14	0.290612		6.13	0.237271	6.14	0.230293	6.13	0.231266		6.13	0.233063	6.14	0.22545	6.13	0.237303		6.13	0.236574	6.13	0.26069	6.13	0.304082
	6.13	0.290063	6.14	0.356187	6.14	0.290517		6.14	0.237187	6.14	0.230134	6.14	0.231097		6.14	0.232915	6.14	0.225387	6.14	0.237166		6.14	0.236447	6.14	0.260532	6.14	0.30386
	6.14	0.28983	6.14	0.355986	6.14	0.290337		6.14	0.237081	6.14	0.229965	6.14	0.23097		6.14	0.232746	6.14	0.22526	6.14	0.237018		6.14	0.236331	6.14	0.260363	6.14	0.303628
	6.14	0.28964	6.14	0.355774	6.14	0.290126		6.14	0.236975	6.15	0.229775	6.14	0.230896		6.14	0.232555	6.14	0.225123	6.14	0.236933		6.14	0.236214	6.14	0.260289	6.14	0.303395
	6.14	0.289439	6.15	0.355595	6.15	0.289946		6.15	0.236869	6.15	0.229616	6.15	0.230727		6.15	0.232407	6.15	0.225027	6.15	0.236785		6.15	0.236087	6.15	0.260162	6.15	0.303279
	6.15	0.289249	6.15	0.355404	6.15	0.289745		6.15	0.236774	6.15	0.229447	6.15	0.23059		6.15	0.232238	6.15	0.224943	6.15	0.236658		6.15	0.235982	6.15	0.259993	6.15	0.303046
	6.15	0.289069	6.15	0.355214	6.15	0.289566		6.15	0.23669	6.16	0.229193	6.15	0.230442		6.15	0.23208	6.15	0.224848	6.15	0.23651		6.15	0.235855	6.15	0.259834	6.15	0.302803
	6.15	0.288857	6.16	0.355119	6.16	0.289407		6.16	0.236584	6.16	0.229119	6.16	0.230198		6.16	0.231836	6.16	0.224753	6.16	0.236277		6.16	0.235643	6.16	0.259612	6.16	0.302613
	6.16	0.288678	6.16	0.354812	6.16	0.289111		6.16	0.236415	6.16	0.228961	6.16	0.23004		6.16	0.231657	6.16	0.224626	6.16	0.236161		6.16	0.235506	6.16	0.259464	6.16	0.302285
	6.16	0.288477	6.16	0.354622	6.16	0.288899		6.16	0.236362	6.17	0.22877	6.16	0.229828		6.16	0.231509	6.16	0.224541	6.16	0.236077		6.16	0.2354	6.16	0.259305	6.16	0.302063
	6.16	0.288276	6.17	0.35441	6.17	0.288709		6.17	0.236182	6.17	0.228622	6.17	0.229627		6.17	0.231371	6.17	0.224435	6.17	0.23596		6.17	0.235284	6.17	0.259168	6.17	0.301799
	6.17	0.288075	6.17	0.354199	6.17	0.288508		6.17	0.23614	6.17	0.228485	6.17	0.229458		6.17	0.231213	6.17	0.22433	6.17	0.235844		6.17	0.235168	6.17	0.25903	6.17	0.301608
	6.17	0.287853	6.17	0.354009	6.17	0.288307		6.17	0.236055	6.18	0.228326	6.17	0.229268		6.17	0.231054	6.17	0.224203	6.17	0.235738		6.17	0.235072	6.17	0.258861	6.17	0.301376
	6.17	0.287663	6.18	0.353787	6.18	0.288096		6.18	0.23596	6.18	0.228094	6.18	0.229067		6.18	0.230895	6.18	0.224097	6.18	0.235643		6.18	0.234967	6.18	0.258724	6.18	0.301175
	6.18	0.287472	6.18	0.353575	6.18	0.287884		6.18	0.235865	6.18	0.227935	6.18	0.228771		6.18	0.230747	6.18	0.224002	6.18	0.235484		6.18	0.23484	6.18	0.258502	6.18	0.300963
	6.18	0.287272	6.18	0.353247	6.18	0.287567		6.18	0.235738	6.19	0.227787	6.18	0.228612		6.18	0.230578	6.18	0.223896	6.18	0.235368		6.18	0.234724	6.18	0.258354	6.18	0.300625
	6.18	0.287018	6.19	0.353036	6.19	0.287356		6.19	0.235664	6.19	0.22766	6.19	0.228443		6.19	0.23043	6.19	0.223812	6.19	0.235241		6.19	0.234618	6.19	0.258216	6.19	0.300413
	6.19	0.286827	6.19	0.352814	6.19	0.287144		6.19	0.235548	6.19	0.227512	6.19	0.228274		6.19	0.230272	6.19	0.223716	6.19	0.235125		6.19	0.234523	6.19	0.258079	6.19	0.300202
	6.19	0.286627	6.19	0.352602	6.19	0.286922		6.19	0.235431	6.2	0.227353	6.19	0.228094		6.19	0.230113	6.19	0.223621	6.19	0.234987		6.19	0.234417	6.19	0.25792	6.19	0.299991
	6.19	0.286415	6.2	0.352401	6.2	0.286711		6.2	0.235315	6.2	0.227216	6.2	0.227936		6.2	0.229975	6.2	0.223558	6.2	0.23485		6.2	0.234301	6.2	0.25774	6.2	0.299769
	6.2	0.286214	6.2	0.352169	6.2	0.286489		6.2	0.235209	6.2	0.227089	6.2	0.227767		6.2	0.229817	6.2	0.223452	6.2	0.234702		6.2	0.234237	6.2	0.257624	6.2	0.299578
	6.2	0.286003	6.2	0.351957	6.2	0.286372		6.2	0.235093	6.21	0.226846	6.2	0.227608		6.2	0.229658	6.2	0.223367	6.2	0.234565		6.2	0.23411	6.2	0.257476	6.2	0.299356
	6.2	0.285802	6.21	0.351608	6.21	0.286034		6.21	0.234882	6.21	0.226719	6.21	0.22747		6.21	0.229447	6.21	0.223188	6.21	0.234438		6.21	0.23392	6.21	0.257254	6.21	0.299028
	6.21	0.285538	6.21	0.351386	6.21	0.285823		6.21	0.234765	6.21	0.226592	6.21	0.227312		6.21	0.229299	6.21	0.22304	6.21	0.2343		6.21	0.233804	6.21	0.25718	6.21	0.298912
	6.21	0.285316	6.21	0.351175	6.21	0.285569		6.21	0.23467	6.22	0.226434	6.21	0.227153		6.21	0.22914	6.21	0.222934	6.21	0.234152		6.21	0.233666	6.21	0.257053	6.22	0.298595
	6.21	0.285136	6.22	0.350995	6.22	0.285357		6.22	0.234564	6.22	0.226286	6.22	0.227026		6.22	0.228992	6.22	0.222818	6.22	0.234015		6.22	0.233508	6.22	0.256895	6.22	0.2985
	6.22	0.284967	6.22	0.350879	6.22	0.285157		6.22	0.234459	6.22	0.226148	6.22	0.226868		6.22	0.228844	6.22	0.222701	6.22	0.233867		6.22	0.23337	6.22	0.256736	6.22	0.298278
	6.22	0.284766	6.22	0.350657	6.22	0.284956		6.22	0.234374	6.23	0.226085	6.22	0.226709		6.22	0.228696	6.22	0.222585	6.22	0.233729		6.22	0.233254	6.22	0.256609	6.22	0.298066
	6.22	0.28466	6.23	0.350488	6.23	0.284776		6.23	0.234279	6.23	0.225852	6.23	0.226593		6.23	0.228548	6.23	0.222479	6.23	0.233592		6.23	0.233127	6.23	0.256461	6.23	0.297844
	6.23	0.284459	6.23	0.350192	6.23	0.28448		6.23	0.234152	6.23	0.225704	6.23	0.226339		6.23	0.228337	6.23	0.222342	6.23	0.23337		6.23	0.232968	6.23	0.256229	6.23	0.297516
	6.23	0.284152	6.23	0.350033	6.23	0.28429		6.23	0.234099	6.24	0.225567	6.23	0.226202		6.23	0.22821	6.23	0.222215	6.23	0.233232		6.23	0.232863	6.23	0.256091	6.23	0.297284
	6.23	0.283941	6.24	0.349864	6.24	0.284078		6.24	0.233983	6.24	0.22544	6.24	0.226054		6.24	0.228051	6.24	0.222099	6.24	0.233105		6.24	0.232789	6.24	0.255932	6.24	0.297072
	6.24	0.28373	6.24	0.349684	6.24	0.283888		6.24	0.233867	6.24	0.225271	6.24	0.225916		6.24	0.227935	6.24	0.221993	6.24	0.232968		6.24	0.232672	6.24	0.255795	6.24	0.296861
	6.24	0.283539	6.24	0.349515	6.24	0.283666		6.24	0.233761	6.25	0.225123	6.24	0.225768		6.24	0.227787	6.24	0.221898	6.24	0.232831		6.24	0.232556	6.24	0.255636	6.24	0.296649
	6.24	0.283338	6.25	0.349304	6.25	0.283454		6.25	0.233655	6.25	0.224974	6.25	0.225631		6.25	0.227702	6.25	0.221771	6.25	0.232672		6.25	0.232429	6.25	0.255499	6.25	0.296417
	6.25	0.283148	6.25	0.349113	6.25	0.283264		6.25	0.233571	6.25	0.224763	6.25	0.225483		6.25	0.227554	6.25	0.221644	6.25	0.232535		6.25	0.232313	6.25	0.25533	6.25	0.296174
	6.25	0.282979	6.25	0.348933	6.25	0.283074		6.25	0.233465	6.26	0.224626	6.25	0.225324		6.25	0.227406	6.25	0.221517	6.25	0.232334		6.25	0.232175	6.25	0.255118	6.25	0.295973
	6.25	0.282799	6.26	0.348627	6.26	0.282799		6.26	0.233327	6.26	0.224499	6.26	0.225113		6.26	0.22711	6.26	0.221327	6.26	0.232207		6.26	0.232049	6.26	0.254991	6.26	0.295624
	6.26	0.282545	6.26	0.348437	6.26	0.282608		6.26	0.233243	6.26	0.22433	6.26	0.224975		6.26	0.226941	6.26	0.221263	6.26	0.232101		6.26	0.231932	6.26	0.254822	6.26	0.295412
	6.26	0.282408	6.26	0.348225	6.26	0.282429		6.26	0.233158	6.27	0.22416	6.26	0.224838		6.26	0.226761	6.26	0.221084	6.26	0.231995		6.26	0.231869	6.26	0.254664	6.26	0.29519
	6.26	0.282196	6.27	0.348035	6.27	0.282334		6.27	0.233063	6.27	0.223991	6.27	0.224764		6.27	0.22655	6.27	0.221031	6.27	0.23189		6.27	0.231827	6.27	0.254526	6.27	0.294979
	6.27	0.282017	6.27	0.347813	6.27	0.282133		6.27	0.232936	6.27	0.22379	6.27	0.224605		6.27	0.22637	6.27	0.220936	6.27	0.231837		6.27	0.231731	6.27	0.254368	6.27	0.294725
	6.27	0.281816	6.27	0.347601	6.27	0.281942		6.27	0.232831	6.28	0.223621	6.27	0.224457		6.27	0.226201	6.27	0.220872	6.27	0.23172		6.27	0.231636	6.27	0.254241	6.27	0.294493
	6.27	0.281615	6.28	0.3474	6.28	0.281741		6.28	0.232725	6.28	0.223367	6.28	0.224309		6.28	0.226011	6.28	0.220756	6.28	0.231625		6.28	0.231541	6.28	0.254167	6.28	0.29427
	6.28	0.281456	6.28	0.347073	6.28	0.281424		6.28	0.232587	6.28	0.223198	6.28	0.224098		6.28	0.225789	6.28	0.220587	6.28	0.231467		6.28	0.231372	6.28	0.253934	6.28	0.294059
	6.28	0.28116	6.28	0.346977	6.28	0.281244		6.28	0.232492	6.29	0.22305	6.28	0.223971		6.28	0.225609	6.28	0.220492	6.28	0.231371		6.28	0.231287	6.28	0.253776	6.28	0.293848
	6.28	0.281065	6.29	0.346755	6.29	0.281054		6.29	0.232397	6.29	0.222881	6.29	0.223812		6.29	0.225429	6.29	0.220396	6.29	0.231245		6.29	0.231171	6.29	0.253649	6.29	0.293647
	6.29	0.280864	6.29	0.346555	6.29	0.280874		6.29	0.232302	6.29	0.222786	6.29	0.223675		6.29	0.22527	6.29	0.220291	6.29	0.231118		6.29	0.231034	6.29	0.253511	6.29	0.293446
	6.29	0.280684	6.29	0.346322	6.29	0.280674		6.29	0.232196	6.3	0.222617	6.29	0.22358		6.29	0.225112	6.29	0.220185	6.29	0.231001		6.29	0.230907	6.29	0.253342	6.29	0.293224
	6.29	0.280536	6.3	0.346079	6.3	0.280483		6.3	0.232133	6.3	0.222458	6.3	0.223474		6.3	0.224964	6.3	0.22009	6.3	0.230853		6.3	0.230801	6.3	0.253205	6.3	0.293044
	6.3	0.280357	6.3	0.345867	6.3	0.280314		6.3	0.23208	6.3	0.222183	6.3	0.223358		6.3	0.224805	6.3	0.219984	6.3	0.230727		6.3	0.230653	6.3	0.253046	6.3	0.292843
	6.3	0.280166	6.3	0.34555	6.3	0.279997		6.3	0.231911	6.31	0.222014	6.3	0.223199		6.3	0.224562	6.3	0.219899	6.3	0.230504		6.3	0.230463	6.3	0.252792	6.3	0.292547
	6.3	0.279944	6.31	0.345339	6.31	0.279796		6.31	0.231773	6.31	0.221845	6.31	0.223083		6.31	0.224477	6.31	0.219804	6.31	0.230378		6.31	0.230346	6.31	0.252591	6.31	0.292325
	6.31	0.279754	6.31	0.345117	6.31	0.279595		6.31	0.231667	6.31	0.221665	6.31	0.222977		6.31	0.224329	6.31	0.219709	6.31	0.230208		6.31	0.230219	6.31	0.252422	6.31	0.292124
	6.31	0.279574	6.31	0.344895	6.31	0.279384		6.31	0.231562	6.32	0.221507	6.31	0.22285		6.31	0.22416	6.31	0.219625	6.31	0.23006		6.31	0.230114	6.31	0.252232	6.31	0.291923
	6.31	0.279395	6.32	0.344662	6.32	0.279204		6.32	0.231424	6.32	0.221348	6.32	0.222723		6.32	0.223991	6.32	0.219519	6.32	0.229934		6.32	0.230019	6.32	0.252042	6.32	0.291712
	6.32	0.279194	6.32	0.34445	6.32	0.278982		6.32	0.231276	6.32	0.221158	6.32	0.222607		6.32	0.223854	6.32	0.219455	6.32	0.229786		6.32	0.229913	6.32	0.251851	6.32	0.291532
	6.32	0.279014	6.32	0.344207	6.32	0.278813		6.32	0.23116	6.33	0.22101	6.32	0.222491		6.32	0.223706	6.32	0.219403	6.32	0.229648		6.32	0.229828	6.32	0.251672	6.32	0.29131
	6.32	0.278802	6.33	0.343996	6.33	0.278622		6.33	0.231075	6.33	0.220777	6.33	0.222374		6.33	0.223536	6.33	0.219339	6.33	0.229542		6.33	0.229754	6.33	0.251492	6.33	0.291099
	6.33	0.278591	6.33	0.343658	6.33	0.278358		6.33	0.230938	6.33	0.220608	6.33	0.222152		6.33	0.223325	6.33	0.219255	6.33	0.229373		6.33	0.229638	6.33	0.251217	6.33	0.290792
	6.33	0.278327	6.33	0.343435	6.33	0.278273		6.33	0.230832	6.34	0.220481	6.33	0.222089		6.33	0.223188	6.33	0.219181	6.33	0.22932		6.33	0.229511	6.33	0.251048	6.33	0.290559
	6.33	0.278136	6.34	0.343203	6.34	0.278104		6.34	0.230726	6.34	0.220312	6.34	0.221972		6.34	0.223039	6.34	0.219107	6.34	0.229225		6.34	0.229395	6.34	0.250984	6.34	0.290369
	6.34	0.277967	6.34	0.342991	6.34	0.277935		6.34	0.230642	6.34	0.220153	6.34	0.221846		6.34	0.222923	6.34	0.219001	6.34	0.229109		6.34	0.229289	6.34	0.250836	6.34	0.290147
	6.34	0.277787	6.34	0.34278	6.34	0.277766		6.34	0.230557	6.35	0.219995	6.34	0.221698		6.34	0.222828	6.34	0.218906	6.34	0.229014		6.34	0.229194	6.34	0.250646	6.34	0.289967
	6.34	0.277618	6.35	0.342579	6.35	0.277576		6.35	0.230473	6.35	0.219857	6.35	0.22155		6.35	0.222701	6.35	0.2188	6.35	0.228908		6.35	0.229099	6.35	0.250519	6.35	0.289883
	6.35	0.27747	6.35	0.342473	6.35	0.277375		6.35	0.230388	6.35	0.219699	6.35	0.221433		6.35	0.222617	6.35	0.218694	6.35	0.228792		6.35	0.229003	6.35	0.250371	6.35	0.289682
	6.35	0.277291	6.35	0.342156	6.35	0.277058		6.35	0.230261	6.36	0.21955	6.35	0.221201		6.35	0.222426	6.35	0.218546	6.35	0.228591		6.35	0.228845	6.35	0.250107	6.35	0.289396
	6.35	0.2771	6.36	0.341976	6.36	0.276867		6.36	0.230177	6.36	0.219424	6.36	0.221063		6.36	0.222331	6.36	0.21843	6.36	0.228474		6.36	0.22876	6.36	0.249969	6.36	0.289195
	6.36	0.27692	6.36	0.341786	6.36	0.276687		6.36	0.230113	6.36	0.219265	6.36	0.220936		6.36	0.222236	6.36	0.218377	6.36	0.228358		6.36	0.228665	6.36	0.249832	6.36	0.288995
	6.36	0.27673	6.36	0.341596	6.36	0.276497		6.36	0.230081	6.37	0.219106	6.36	0.220778		6.36	0.22212	6.36	0.218282	6.36	0.228231		6.36	0.228549	6.36	0.249663	6.36	0.288794
	6.36	0.27654	6.37	0.341448	6.37	0.276317		6.37	0.229997	6.37	0.218948	6.37	0.22063		6.37	0.221993	6.37	0.218176	6.37	0.228094		6.37	0.228443	6.37	0.249536	6.37	0.288582
	6.37	0.276339	6.37	0.341289	6.37	0.276148		6.37	0.229923	6.37	0.218821	6.37	0.220492		6.37	0.221866	6.37	0.218081	6.37	0.227967		6.37	0.228348	6.37	0.249451	6.37	0.288392
	6.37	0.276127	6.37	0.34112	6.37	0.275947		6.37	0.229881	6.38	0.218588	6.37	0.220344		6.37	0.221728	6.37	0.217975	6.37	0.227819		6.37	0.228221	6.37	0.249335	6.37	0.28818
	6.37	0.275937	6.38	0.340877	6.38	0.275683		6.38	0.229743	6.38	0.218451	6.38	0.220112		6.38	0.221612	6.38	0.217869	6.38	0.227629		6.38	0.228031	6.38	0.249166	6.38	0.287884
	6.38	0.275662	6.38	0.340708	6.38	0.275461		6.38	0.229669	6.38	0.218292	6.38	0.219995		6.38	0.221475	6.38	0.217785	6.38	0.227491		6.38	0.227883	6.38	0.249071	6.38	0.287673
	6.38	0.275493	6.38	0.340538	6.38	0.275271		6.38	0.229606	6.39	0.218165	6.38	0.219858		6.38	0.221358	6.38	0.217711	6.38	0.227375		6.38	0.227766	6.38	0.248997	6.38	0.287461
	6.38	0.275313	6.39	0.340422	6.39	0.275049		6.39	0.229532	6.39	0.218017	6.39	0.219689		6.39	0.221221	6.39	0.217626	6.39	0.227237		6.39	0.227671	6.39	0.24888	6.39	0.287229
	6.39	0.275112	6.39	0.340253	6.39	0.274816		6.39	0.229415	6.39	0.217869	6.39	0.219551		6.39	0.221083	6.39	0.217573	6.39	0.2271		6.39	0.227555	6.39	0.248743	6.39	0.287017
	6.39	0.274933	6.39	0.340105	6.39	0.274626		6.39	0.22931	6.4	0.2177	6.39	0.219414		6.39	0.220935	6.39	0.217468	6.39	0.227005		6.39	0.227513	6.39	0.248616	6.39	0.286806
	6.39	0.274774	6.4	0.339946	6.4	0.274531		6.4	0.229193	6.4	0.217499	6.4	0.219266		6.4	0.220819	6.4	0.217373	6.4	0.226899		6.4	0.227418	6.4	0.2485	6.4	0.286594
	6.4	0.274584	6.4	0.339661	6.4	0.274266		6.4	0.229066	6.4	0.217362	6.4	0.219107		6.4	0.220597	6.4	0.217214	6.4	0.226804		6.4	0.227269	6.4	0.248309	6.4	0.286309
	6.4	0.274319	6.4	0.339471	6.4	0.274097		6.4	0.228992	6.41	0.217224	6.4	0.21897		6.4	0.22046	6.4	0.217129	6.4	0.226698		6.4	0.227174	6.4	0.248235	6.4	0.286214
	6.4	0.274129	6.41	0.33927	6.41	0.273907		6.41	0.228897	6.41	0.217098	6.41	0.218843		6.41	0.220333	6.41	0.217013	6.41	0.226592		6.41	0.227058	6.41	0.248087	6.41	0.285907
	6.41	0.273939	6.41	0.339069	6.41	0.273706		6.41	0.228802	6.41	0.217013	6.41	0.218716		6.41	0.220174	6.41	0.216918	6.41	0.226497		6.41	0.226942	6.41	0.247981	6.41	0.285823
	6.41	0.273749	6.41	0.338984	6.41	0.273505		6.41	0.228707	6.42	0.216907	6.41	0.218578		6.41	0.220016	6.41	0.216854	6.41	0.226381		6.41	0.226847	6.41	0.247833	6.41	0.285611
	6.41	0.273558	6.42	0.338815	6.42	0.273304		6.42	0.228622	6.42	0.216812	6.42	0.218483		6.42	0.219878	6.42	0.21678	6.42	0.226254		6.42	0.226741	6.42	0.247675	6.42	0.285431
	6.42	0.273463	6.42	0.338625	6.42	0.273114		6.42	0.228517	6.42	0.21677	6.42	0.218399		6.42	0.219751	6.42	0.216675	6.42	0.226127		6.42	0.226646	6.42	0.247548	6.42	0.285209
	6.42	0.273273	6.42	0.338434	6.42	0.272902		6.42	0.2284	6.43	0.21659	6.42	0.218293		6.42	0.219593	6.42	0.216611	6.42	0.226011		6.42	0.22654	6.42	0.2474	6.42	0.284987
	6.42	0.273072	6.43	0.338191	6.43	0.272606		6.43	0.228284	6.43	0.216505	6.43	0.218103		6.43	0.219392	6.43	0.216442	6.43	0.225831		6.43	0.226424	6.43	0.247178	6.43	0.284681
	6.43	0.27285	6.43	0.338011	6.43	0.272427		6.43	0.228168	6.43	0.216379	6.43	0.217997		6.43	0.219265	6.43	0.216358	6.43	0.225683		6.43	0.226339	6.43	0.247051	6.43	0.284469
	6.43	0.272681	6.43	0.337863	6.43	0.272247		6.43	0.228083	6.44	0.216252	6.43	0.217912		6.43	0.219117	6.43	0.216262	6.43	0.225556		6.43	0.226254	6.43	0.246903	6.43	0.284289
	6.43	0.272511	6.44	0.337694	6.44	0.272056		6.44	0.227988	6.44	0.216125	6.44	0.217796		6.44	0.218958	6.44	0.216135	6.44	0.225429		6.44	0.22618	6.44	0.246744	6.44	0.284089
	6.44	0.272363	6.44	0.337525	6.44	0.271877		6.44	0.227882	6.44	0.215987	6.44	0.217669		6.44	0.218884	6.44	0.21604	6.44	0.225303		6.44	0.226075	6.44	0.246596	6.44	0.283898
	6.44	0.272173	6.44	0.337377	6.44	0.271718		6.44	0.227798	6.45	0.21586	6.44	0.217521		6.44	0.218757	6.44	0.215945	6.44	0.225154		6.44	0.225958	6.44	0.24647	6.44	0.283708
	6.44	0.271993	6.45	0.33724	6.45	0.271538		6.45	0.227692	6.45	0.21567	6.45	0.217405		6.45	0.218599	6.45	0.215882	6.45	0.225006		6.45	0.225832	6.45	0.246322	6.45	0.283518
	6.45	0.271814	6.45	0.336986	6.45	0.271306		6.45	0.227586	6.45	0.215522	6.45	0.217193		6.45	0.218366	6.45	0.215765	6.45	0.224795		6.45	0.225705	6.45	0.246089	6.45	0.283211
	6.45	0.271528	6.45	0.336827	6.45	0.271115		6.45	0.227481	6.46	0.215416	6.45	0.217045		6.45	0.218229	6.45	0.215681	6.45	0.224668		6.46	0.225588	6.45	0.245951	6.45	0.28301
	6.45	0.271327	6.46	0.336669	6.46	0.270915		6.46	0.227396	6.46	0.215247	6.46	0.216929		6.46	0.21807	6.46	0.215565	6.46	0.224541		6.46	0.225504	6.46	0.245814	6.46	0.28282
	6.46	0.271126	6.46	0.336542	6.46	0.270724		6.46	0.227311	6.46	0.215089	6.46	0.216802		6.46	0.217933	6.46	0.215522	6.46	0.224457		6.46	0.225451	6.46	0.245666	6.46	0.282598
	6.46	0.270947	6.46	0.336394	6.46	0.270629		6.46	0.227248	6.47	0.214962	6.46	0.216686		6.46	0.217838	6.46	0.215438	6.46	0.224351		6.46	0.225356	6.46	0.245518	6.46	0.282407
	6.46	0.270777	6.47	0.336246	6.47	0.270396		6.47	0.227153	6.47	0.214824	6.47	0.216633		6.47	0.217742	6.47	0.215374	6.47	0.224287		6.47	0.225282	6.47	0.245391	6.47	0.282217
	6.47	0.270577	6.47	0.336087	6.47	0.270217		6.47	0.227079	6.47	0.214602	6.47	0.216517		6.47	0.217615	6.47	0.215311	6.47	0.224192		6.47	0.225187	6.47	0.245306	6.47	0.281995
	6.47	0.270418	6.47	0.335876	6.47	0.270048		6.47	0.226931	6.48	0.214465	6.47	0.21639		6.47	0.217457	6.47	0.215226	6.47	0.224034		6.47	0.225017	6.47	0.245084	6.47	0.281773
	6.47	0.270238	6.48	0.335802	6.48	0.269741		6.48	0.226836	6.48	0.214317	6.48	0.216284		6.48	0.217341	6.48	0.215089	6.48	0.223939		6.48	0.224891	6.48	0.244979	6.48	0.28154
	6.48	0.269974	6.48	0.335643	6.48	0.269561		6.48	0.22673	6.48	0.21419	6.48	0.216168		6.48	0.217267	6.48	0.215015	6.48	0.223833		6.48	0.224795	6.48	0.244884	6.48	0.28135
	6.48	0.2699	6.48	0.335484	6.48	0.269381		6.48	0.226614	6.49	0.214116	6.48	0.216062		6.48	0.217129	6.48	0.214898	6.48	0.223717		6.48	0.224679	6.48	0.244767	6.48	0.28116
	6.48	0.269731	6.49	0.335347	6.49	0.269212		6.49	0.22654	6.49	0.213957	6.49	0.215967		6.49	0.217013	6.49	0.214814	6.49	0.223558		6.49	0.224584	6.49	0.244662	6.49	0.280948
	6.49	0.26954	6.49	0.335199	6.49	0.269054		6.49	0.226497	6.49	0.21383	6.49	0.215851		6.49	0.216875	6.49	0.214698	6.49	0.223452		6.49	0.224489	6.49	0.244566	6.49	0.280769
	6.49	0.269371	6.49	0.335051	6.49	0.268874		6.49	0.226423	6.5	0.213682	6.49	0.215734		6.49	0.21678	6.49	0.214581	6.49	0.223336		6.49	0.224383	6.49	0.244471	6.49	0.280568
	6.49	0.26917	6.5	0.334892	6.5	0.268694		6.5	0.226349	6.5	0.21346	6.5	0.215607		6.5	0.216643	6.5	0.214486	6.5	0.223198		6.5	0.224298	6.5	0.244387	6.5	0.280409
	6.5	0.268959	6.5	0.334681	6.5	0.268419		6.5	0.226212	6.5	0.213333	6.5	0.215417		6.5	0.216421	6.5	0.21437	6.5	0.223019		6.5	0.224172	6.5	0.244196	6.5	0.280166
	6.5	0.268663	6.5	0.334512	6.5	0.268218		6.5	0.226127	6.51	0.213196	6.5	0.21528		6.5	0.216347	6.5	0.214296	6.5	0.222934		6.5	0.224066	6.5	0.244069	6.5	0.279976
	6.5	0.268462	6.51	0.334343	6.51	0.268018		6.51	0.226064	6.51	0.213027	6.51	0.215132		6.51	0.21622	6.51	0.214179	6.51	0.222828		6.51	0.223981	6.51	0.243943	6.51	0.279806
	6.51	0.268261	6.51	0.334163	6.51	0.267806		6.51	0.226	6.51	0.212889	6.51	0.215005		6.51	0.216093	6.51	0.214095	6.51	0.222733		6.51	0.223865	6.51	0.243805	6.51	0.279627
	6.51	0.26805	6.51	0.333962	6.51	0.267616		6.51	0.225926	6.52	0.212763	6.51	0.214867		6.51	0.215966	6.51	0.21401	6.51	0.222628		6.51	0.223749	6.51	0.243647	6.51	0.279447
	6.51	0.267891	6.52	0.333782	6.52	0.267436		6.52	0.225863	6.52	0.212604	6.52	0.21473		6.52	0.215839	6.52	0.213915	6.52	0.222522		6.52	0.223664	6.52	0.243467	6.52	0.279257
	6.52	0.267722	6.52	0.333571	6.52	0.267256		6.52	0.225768	6.52	0.212403	6.52	0.214592		6.52	0.215702	6.52	0.213852	6.52	0.222437		6.52	0.223569	6.52	0.243287	6.52	0.279035
	6.52	0.267532	6.52	0.333317	6.53	0.267002		6.52	0.225651	6.53	0.212244	6.52	0.214402		6.52	0.21548	6.52	0.213788	6.52	0.222268		6.52	0.223474	6.52	0.243023	6.52	0.278749
	6.52	0.267309	6.53	0.333137	6.53	0.266918		6.53	0.225556	6.53	0.212107	6.53	0.214349		6.53	0.215332	6.53	0.213714	6.53	0.222205		6.53	0.223389	6.53	0.242854	6.53	0.278548
	6.53	0.26714	6.53	0.332947	6.53	0.266738		6.53	0.225472	6.53	0.211959	6.53	0.214212		6.53	0.215215	6.53	0.21363	6.53	0.22212		6.53	0.223305	6.53	0.242705	6.53	0.278358
	6.53	0.266971	6.53	0.332778	6.53	0.266601		6.53	0.225376	6.54	0.211832	6.53	0.214117		6.53	0.215057	6.53	0.213513	6.53	0.221951		6.53	0.22322	6.53	0.242557	6.53	0.278178
	6.53	0.266823	6.54	0.332598	6.54	0.266442		6.54	0.225271	6.54	0.211695	6.54	0.214		6.54	0.214898	6.54	0.213418	6.54	0.221835		6.54	0.223146	6.54	0.242483	6.54	0.277998
	6.54	0.266675	6.54	0.332397	6.54	0.266252		6.54	0.225165	6.54	0.211557	6.54	0.213905		6.54	0.214761	6.54	0.213334	6.54	0.221718		6.54	0.223051	6.54	0.242367	6.54	0.277903
	6.54	0.266485	6.54	0.332217	6.54	0.266072		6.54	0.22507	6.55	0.21142	6.54	0.21381		6.54	0.214634	6.54	0.213228	6.54	0.221612		6.54	0.222956	6.54	0.242251	6.54	0.277713
	6.54	0.266305	6.55	0.332122	6.55	0.265882		6.55	0.224996	6.55	0.211377	6.55	0.213651		6.55	0.214401	6.55	0.213133	6.55	0.221464		6.55	0.222882	6.55	0.24205	6.55	0.277502
	6.55	0.266199	6.55	0.331826	6.55	0.265607		6.55	0.224858	6.55	0.211261	6.55	0.213525		6.55	0.214264	6.55	0.212974	6.55	0.22138		6.55	0.222797	6.55	0.241934	6.55	0.277205
	6.55	0.265903	6.55	0.331625	6.55	0.265406		6.55	0.224806	6.56	0.211155	6.55	0.213419		6.55	0.214137	6.55	0.212879	6.55	0.221274		6.55	0.222723	6.55	0.241828	6.55	0.276973
	6.55	0.265724	6.56	0.331424	6.56	0.265216		6.56	0.2247	6.56	0.21105	6.56	0.213324		6.56	0.213999	6.56	0.212816	6.56	0.221168		6.56	0.222638	6.56	0.241701	6.56	0.276783
	6.56	0.265523	6.56	0.331255	6.56	0.265036		6.56	0.224605	6.56	0.210944	6.56	0.213186		6.56	0.213883	6.56	0.212741	6.56	0.221063		6.56	0.222554	6.56	0.241574	6.56	0.276582
	6.56	0.265343	6.56	0.331065	6.56	0.264846		6.56	0.224541	6.57	0.210838	6.56	0.213059		6.56	0.213788	6.56	0.212646	6.56	0.220957		6.56	0.222448	6.56	0.241437	6.56	0.276391
	6.56	0.265174	6.57	0.330875	6.57	0.264676		6.57	0.224457	6.57	0.210637	6.57	0.212922		6.57	0.213735	6.57	0.212562	6.57	0.220862		6.57	0.222342	6.57	0.24131	6.57	0.276201
	6.57	0.265015	6.57	0.330716	6.57	0.264486		6.57	0.224372	6.57	0.2105	6.57	0.212721		6.57	0.213577	6.57	0.212467	6.57	0.220671		6.57	0.222173	6.57	0.241088	6.57	0.276011
	6.57	0.264835	6.57	0.330431	6.57	0.264222		6.57	0.224277	6.58	0.210394	6.57	0.212573		6.57	0.21346	6.57	0.21234	6.57	0.220545		6.57	0.222089	6.57	0.240961	6.57	0.275757
	6.57	0.264603	6.58	0.330293	6.58	0.264053		6.58	0.224182	6.58	0.210246	6.58	0.212435		6.58	0.213355	6.58	0.212287	6.58	0.220418		6.58	0.222004	6.58	0.240813	6.58	0.275588
	6.58	0.264434	6.58	0.330124	6.58	0.263883		6.58	0.224087	6.58	0.210088	6.58	0.212319		6.58	0.213238	6.58	0.212223	6.58	0.220291		6.58	0.221909	6.58	0.240665	6.58	0.275429
	6.58	0.264286	6.58	0.329976	6.58	0.263714		6.58	0.224023	6.59	0.209961	6.58	0.212161		6.58	0.213122	6.58	0.212128	6.58	0.220175		6.58	0.221793	6.58	0.240517	6.58	0.275281
	6.58	0.264138	6.59	0.329817	6.59	0.263556		6.59	0.223949	6.59	0.209855	6.59	0.212002		6.59	0.212995	6.59	0.212054	6.59	0.220069		6.59	0.221708	6.59	0.24039	6.59	0.275133
	6.59	0.263979	6.59	0.329669	6.59	0.263397		6.59	0.223865	6.59	0.209717	6.59	0.211875		6.59	0.212879	6.59	0.212023	6.59	0.219953		6.59	0.221676	6.59	0.240242	6.59	0.274964
	6.59	0.263831	6.59	0.32949	6.59	0.263302		6.59	0.22378	6.6	0.209474	6.59	0.211748		6.59	0.212762	6.59	0.211927	6.59	0.219921		6.59	0.221581	6.59	0.240105	6.59	0.274805
	6.59	0.263683	6.6	0.329257	6.6	0.263038		6.6	0.223664	6.6	0.209337	6.6	0.211621		6.6	0.212562	6.6	0.211822	6.6	0.219783		6.6	0.221444	6.6	0.239882	6.6	0.27453
	6.6	0.26344	6.6	0.329109	6.6	0.262847		6.6	0.223579	6.6	0.20921	6.6	0.211516		6.6	0.212414	6.6	0.211779	6.6	0.219688		6.6	0.221359	6.6	0.239808	6.6	0.274446
	6.6	0.263302	6.6	0.32895	6.6	0.262636		6.6	0.223526	6.61	0.209051	6.6	0.21141		6.6	0.212287	6.6	0.211716	6.6	0.219604		6.6	0.221275	6.6	0.23966	6.6	0.274266
	6.6	0.263123	6.61	0.328866	6.61	0.262456		6.61	0.223452	6.61	0.208914	6.61	0.211336		6.61	0.21217	6.61	0.211631	6.61	0.219519		6.61	0.221211	6.61	0.239512	6.61	0.274065
	6.61	0.262943	6.61	0.328739	6.61	0.262245		6.61	0.223378	6.61	0.208787	6.61	0.21122		6.61	0.212033	6.61	0.211547	6.61	0.219434		6.61	0.221137	6.61	0.239375	6.61	0.273875
	6.61	0.262848	6.61	0.32857	6.61	0.262075		6.61	0.223315	6.62	0.208702	6.61	0.211124		6.61	0.211906	6.61	0.211441	6.61	0.21936		6.61	0.221042	6.61	0.239248	6.61	0.273706
	6.61	0.262657	6.62	0.328411	6.62	0.261885		6.62	0.22322	6.62	0.20848	6.62	0.211008		6.62	0.21179	6.62	0.211346	6.62	0.219286		6.62	0.220947	6.62	0.239121	6.62	0.273505
	6.62	0.262446	6.62	0.32821	6.62	0.26161		6.62	0.223146	6.62	0.208364	6.62	0.21086		6.62	0.211673	6.62	0.211187	6.62	0.21916		6.62	0.220778	6.62	0.23892	6.62	0.273241
	6.62	0.262182	6.62	0.328041	6.62	0.261441		6.62	0.223072	6.63	0.208227	6.62	0.210733		6.62	0.211578	6.62	0.211092	6.62	0.219086		6.62	0.220693	6.62	0.238846	6.62	0.273061
	6.62	0.26197	6.63	0.327872	6.63	0.261251		6.63	0.222998	6.63	0.208079	6.63	0.210596		6.63	0.211483	6.63	0.210997	6.63	0.21899		6.63	0.220598	6.63	0.238741	6.63	0.272892
	6.63	0.26179	6.63	0.327756	6.63	0.261092		6.63	0.222892	6.63	0.207931	6.63	0.210469		6.63	0.211367	6.63	0.210912	6.63	0.218906		6.63	0.220492	6.63	0.238624	6.63	0.272733
[truncated: 18,022 more rows]

## Sheet: Figure 2 e
Figure 2 e
Quantification of polysome profiling assays
n=4
		Sub-units				Monosomes				Polysomes
	ppp-1(wrm15) II	40.7022	41.5611	35.3889	31.8238	30.3392	30.2046	28.8002	30.3083	28.9586	28.2343	35.8109	37.8679
	ppp-1(wrm10) II	32.8905	41.7041	38.0749	41.5389	32.1123	29.667	24.9707	22.4607	34.9972	28.6289	36.9543	36.0004
	WT	38.5986	36.1482	34.2249	32.7191	30.1806	28.399	29.2772	27.4342	31.2208	35.4528	36.498	39.8467

## Sheet: Figure 3 e
Figure 3 e
Motility assays upon RNAi treatments
	D8 unc-54P::Q35; ppp-1(wrm10)
	Luc	C01A2.5	D1014.3	M04F3.3	F33H2.8	K04C2.3	Y18D10a.10	C01H6.3
	44	5	20	4	20	10	6	44
	25	1	1	17	28	20	13	14
	44	10	34	19	16	27	44	40
	19	1	12	19	22	17	1	16
	29	20	11	5	23	12	11	14
	13	14	13	0	6	1	22	3
	33	10	7	17	17	11	12	44
	36	4	28	17	8	15	21	29
	29	2	4	21	14	29	11	5
	16	20	8	12	5	12	33	19
	21	0	30	10	33	7	19	0
	19	2	11	10	3	8	16	10
	21	11	4	8	37	28	6	28
	7	16	12	12	17	16	2	7
	30	12	14	4	30	42	1	19
	D8 unc-54P::Q35; ppp-1(wrm15)
	Luc	C01A2.5	D1014.3	M04F3.3	F33H2.8	K04C2.3	Y18D10a.10	C01H6.3
	19	16	10	21	9	2	19	4
	16	8	7	4	3	0	18	6
	28	2	5	2	5	3	19	26
	52	7	10	4	8	38	1	17
	14	4	12	1	0	13	5	25
	18	6	10	4	21	0	1	19
	4	25	22	5	24	11	30	16
	51	8	14	3	23	1	36	10
	20	24	2	4	22	10	44	6
	30	3	15	6	18	12	44	6
	11	4	28	30	28	2	24	18
	42	30	11	17	14	6	14	4
	38	16	24	34	2	2	2	22
	20	21	11	15	8	4	1	4
	42	3	11	3	4	6		10

## Sheet: Figure 4 d
Figure 4 d
Quantification of GFP intensities in figure 4 c and d
n=3
			replicate 1	replicate 2	replicate 3
		WT; DMSO	100	100	100
		wrm10; DMSO	73.913	72.7273	73.3333
		wrm15; DMSO	73.913	63.6364	66.6667
		WT; 10 TM	252.174	181.818	206.667
		wrm10; 10 TM	165.217	109.091	120
		wrm15; 10 TM	139.13	86.3636	106.667
		WT; 50 TM	317.391	327.273	353.333
		wrm10; 50 TM	208.696	190.909	160
		wrm15; 50 TM	165.217	181.818	193.333
		WT; 100 TM	317.391	313.636	313.333
		wrm10; 100 TM	200	186.364	173.333
		wrm15; 100 TM	186.957	172.727	193.333

## Sheet: Figure 5 c
Figure 5 c
Western blot analysis after estratiol valerate treatment upon DTT stress and quantification
n=7
Replicates a and b
Replicate c
Replicates d and e
Replicates f and g
Quantification of band intensities with ImageJ
	WT	WT +EV	WT +DTT	WT +DTT +EV
Replicate A	100	100.57	146.094	65.2791
Replicate B	100	189.744	226.97	209.533
Replicate C	100	213.966	556.335	317.571
Replicate D	100	52.4088	278.441	238.01
Replicate E	100	189.739	738.815	612.954
Replicate F	100	28.8951	173.876	106.31
Replicate G	100	149.864	967.678	280.144

[truncated: 24 more sheets: Figure 6 a, Figure 6 b, Figure 6 e, Figure 6 f, Supplementary Figure 1 c, Supplementary figure 2 a, Supplementary figure 2 b, Supplementary figure 2 c, Supplementary figure 3 b, Supplementary figure 3 c, Supplementary figure 3 d, Supplementary figure 3 f, Supplementary figure 4 b, Supplementary figure 4 e, Supplementary figure 4 f, Supplementary figure 4 g, Supplementary figure 4 h, Supplementary figure 5a, Supplementary figure 6 a, Supplementary figure 6 b …]
